# Supplementary material for: Biochemical and structural characterization of a novel arginine kinase from the spider Polybetes pythagoricus
Source: PeerJ. 2017 Sep 11;5:e3787. doi: 10.7717/peerj.3787 (PMC5598448; doi:10.7717/peerj.3787)
Supplement: Supplemental Information 1 [file peerj-05-3787-s001.pdb]

REMARK Date 2017-06-01 Time 14:00:40 MST -0700 (1496350840.28 s)
REMARK PHENIX refinement
REMARK 
REMARK ****************** INPUT FILES AND LABELS ******************************
REMARK Reflections:
REMARK   file name      : /Users/alonso/Documents/Estructuras/SpiderAK/porcess/spideraK_2.1.mtz
REMARK   labels         : ['IMEAN_spiderAK1,SIGIMEAN_spiderAK1']
REMARK R-free flags:
REMARK   file name      : /Users/alonso/Documents/Estructuras/SpiderAK/porcess/spideraK_2.1.mtz
REMARK   label          : FreeR_flag
REMARK   test_flag_value: 0
REMARK Model file name(s): 
REMARK   /Users/alonso/Documents/Estructuras/SpiderAK/porcess/Refine_26/spiderapoAK_refine_26-coot-0.pdb
REMARK 
REMARK ******************** REFINEMENT SUMMARY: QUICK FACTS *******************
REMARK Start: r_work = 0.1741 r_free = 0.2198 bonds = 0.007 angles = 0.900
REMARK Final: r_work = 0.1724 r_free = 0.2264 bonds = 0.007 angles = 0.852
REMARK ************************************************************************
REMARK 
REMARK ****************** REFINEMENT STATISTICS STEP BY STEP ******************
REMARK leading digit, like 1_, means number of macro-cycle                     
REMARK 0    : statistics at the very beginning when nothing is done yet        
REMARK 1_bss: bulk solvent correction and/or (anisotropic) scaling             
REMARK 1_xyz: refinement of coordinates                                        
REMARK 1_adp: refinement of ADPs (Atomic Displacement Parameters)              
REMARK 1_wat: ordered solvent update (add / remove)                            
REMARK 1_occ: refinement of occupancies                                        
REMARK ------------------------------------------------------------------------
REMARK  stage       r-work r-free bonds angles b_min b_max b_ave n_water shift
REMARK       0    : 0.2596 0.2826 0.007  0.90   7.8  73.9  23.8 274      0.000
REMARK       1_bss: 0.1741 0.2198 0.007  0.90   7.8  73.9  23.8 274      0.000
REMARK 1_settarget: 0.1741 0.2198 0.007  0.90   7.8  73.9  23.8 274      0.000
REMARK       1_nqh: 0.1741 0.2198 0.007  0.90   7.8  73.9  23.8 274      0.000
REMARK    1_weight: 0.1741 0.2198 0.007  0.90   7.8  73.9  23.8 274      0.000
REMARK    1_xyzrec: 0.1707 0.2278 0.006  0.83   7.8  73.9  23.8 274      0.055
REMARK       1_adp: 0.1727 0.2283 0.006  0.83   9.0  73.5  24.5 274      0.055
REMARK       2_bss: 0.1723 0.2282 0.006  0.83   8.4  72.9  23.9 274      0.055
REMARK 2_settarget: 0.1723 0.2282 0.006  0.83   8.4  72.9  23.9 274      0.055
REMARK 2_updatecdl: 0.1723 0.2282 0.006  0.83   8.4  72.9  23.9 274      0.055
REMARK       2_sol: 0.1752 0.2264 0.006  0.83   6.4  72.9  24.2 281       n/a
REMARK       2_nqh: 0.1752 0.2264 0.006  0.83   6.4  72.9  24.2 281       n/a
REMARK   2_realsrl: 0.1759 0.2290 0.006  0.85   6.4  72.9  24.2 281       n/a
REMARK    2_weight: 0.1759 0.2290 0.006  0.85   6.4  72.9  24.2 281       n/a
REMARK    2_xyzrec: 0.1716 0.2315 0.007  0.84   6.4  72.9  24.2 281       n/a
REMARK  2_realsrl2: 0.1717 0.2319 0.007  0.84   6.4  72.9  24.2 281       n/a
REMARK       2_adp: 0.1691 0.2319 0.007  0.84   7.8  72.1  24.0 281       n/a
REMARK       3_bss: 0.1691 0.2317 0.007  0.84   7.8  72.1  23.9 281       n/a
REMARK 3_settarget: 0.1691 0.2317 0.007  0.84   7.8  72.1  23.9 281       n/a
REMARK 3_updatecdl: 0.1691 0.2317 0.007  0.86   7.8  72.1  23.9 281       n/a
REMARK       3_sol: 0.1723 0.2302 0.007  0.86   5.7  72.1  24.0 272       n/a
REMARK       3_nqh: 0.1723 0.2302 0.007  0.86   5.7  72.1  24.0 272       n/a
REMARK   3_realsrl: 0.1725 0.2300 0.007  0.86   5.7  72.1  24.0 272       n/a
REMARK    3_weight: 0.1725 0.2300 0.007  0.86   5.7  72.1  24.0 272       n/a
REMARK    3_xyzrec: 0.1687 0.2341 0.007  0.85   5.7  72.1  24.0 272       n/a
REMARK  3_realsrl2: 0.1688 0.2348 0.007  0.85   5.7  72.1  24.0 272       n/a
REMARK       3_adp: 0.1693 0.2338 0.007  0.85   8.2  72.4  23.8 272       n/a
REMARK         end: 0.1724 0.2264 0.007  0.85   8.2  72.4  23.8 266       n/a
REMARK ------------------------------------------------------------------------
REMARK MODEL CONTENT.
REMARK  ELEMENT        ATOM RECORD COUNT   OCCUPANCY SUM
REMARK       Na                        1            1.00
REMARK        C                     1725         1725.00
REMARK        S                       14           14.00
REMARK        O                      782          782.00
REMARK        N                      457          457.00
REMARK    TOTAL                     2979         2979.00
REMARK -----------------------------------------------------------------------
REMARK r_free_flags.md5.hexdigest 992dfd0467b91d2d27002648931fed46
REMARK 
REMARK IF THIS FILE IS FOR PDB DEPOSITION: REMOVE ALL FROM THIS LINE UP.
REMARK   3
REMARK   3 REFINEMENT.
REMARK   3   PROGRAM     : PHENIX (1.11.1_2575: ???)
REMARK   3   AUTHORS     : Adams,Afonine,Bunkoczi,Burnley,Chen,Dar,Davis,
REMARK   3               : Draizen,Echols,Gildea,Gros,Grosse-Kunstleve,Headd,
REMARK   3               : Hintze,Hung,Ioerger,Liebschner,McCoy,McKee,Moriarty,
REMARK   3               : Oeffner,Poon,Read,Richardson,Richardson,Sacchettini,
REMARK   3               : Sauter,Sobolev,Storoni,Terwilliger,Williams,Zwart
REMARK   3
REMARK   3  REFINEMENT TARGET : ML
REMARK   3  
REMARK   3  DATA USED IN REFINEMENT.
REMARK   3   RESOLUTION RANGE HIGH (ANGSTROMS) : 2.180   
REMARK   3   RESOLUTION RANGE LOW  (ANGSTROMS) : 20.307  
REMARK   3   MIN(FOBS/SIGMA_FOBS)              : 1.34  
REMARK   3   COMPLETENESS FOR RANGE        (%) : 99.19 
REMARK   3   NUMBER OF REFLECTIONS             : 18342     
REMARK   3   NUMBER OF REFLECTIONS (NON-ANOMALOUS) : 18342     
REMARK   3  
REMARK   3  FIT TO DATA USED IN REFINEMENT.
REMARK   3   R VALUE     (WORKING + TEST SET) : 0.1752
REMARK   3   R VALUE            (WORKING SET) : 0.1724
REMARK   3   FREE R VALUE                     : 0.2264
REMARK   3   FREE R VALUE TEST SET SIZE   (%) : 5.28  
REMARK   3   FREE R VALUE TEST SET COUNT      : 968       
REMARK   3  
REMARK   3  FIT TO DATA USED IN REFINEMENT (IN BINS).
REMARK   3   BIN  RESOLUTION RANGE  COMPL.    NWORK NFREE   RWORK  RFREE  CCWORK CCFREE
REMARK   3     1 20.3082 -  4.1598    1.00     2570   135  0.1543 0.1912   0.942  0.910
REMARK   3     2  4.1598 -  3.3064    1.00     2508   146  0.1431 0.2172   0.948  0.865
REMARK   3     3  3.3064 -  2.8898    1.00     2488   136  0.1711 0.1900   0.924  0.899
REMARK   3     4  2.8898 -  2.6262    1.00     2484   142  0.1869 0.2325   0.908  0.819
REMARK   3     5  2.6262 -  2.4383    1.00     2467   136  0.1948 0.2763   0.907  0.773
REMARK   3     6  2.4383 -  2.2947    1.00     2482   152  0.2073 0.2799   0.900  0.832
REMARK   3     7  2.2947 -  2.1799    0.96     2375   121  0.2296 0.2948   0.872  0.797
REMARK   3  
REMARK   3  BULK SOLVENT MODELLING.
REMARK   3   METHOD USED        : FLAT BULK SOLVENT MODEL
REMARK   3   SOLVENT RADIUS     : 1.11    
REMARK   3   SHRINKAGE RADIUS   : 0.90    
REMARK   3   GRID STEP FACTOR   : 4.00    
REMARK   3  
REMARK   3  ERROR ESTIMATES.
REMARK   3   COORDINATE ERROR (MAXIMUM-LIKELIHOOD BASED)     : 0.21    
REMARK   3   PHASE ERROR (DEGREES, MAXIMUM-LIKELIHOOD BASED) : 22.44   
REMARK   3  
REMARK   3  STRUCTURE FACTORS CALCULATION ALGORITHM : FFT
REMARK   3  
REMARK   3  RESTRAINTS LIBRARY
REMARK   3    GEOSTD + MON.LIB. + CDL v1.2
REMARK   3  
REMARK   3  DEVIATIONS FROM IDEAL VALUES.
REMARK   3                 RMSD     MAX  COUNT
REMARK   3   BOND      :  0.007   0.068   2767
REMARK   3   ANGLE     :  0.852   6.562   3740
REMARK   3   CHIRALITY :  0.050   0.262    414
REMARK   3   PLANARITY :  0.006   0.056    487
REMARK   3   DIHEDRAL  :  7.297 179.798   1668
REMARK   3   MIN NONBONDED DISTANCE : 1.932 
REMARK   3  
REMARK   3  MOLPROBITY STATISTICS.
REMARK   3   ALL-ATOM CLASHSCORE : 5.00
REMARK   3   RAMACHANDRAN PLOT:
REMARK   3     OUTLIERS : 0.59  %
REMARK   3     ALLOWED  : 2.35  %
REMARK   3     FAVORED  : 97.06 %
REMARK   3   ROTAMER OUTLIERS : 0.00 %
REMARK   3   CBETA DEVIATIONS : 0
REMARK   3   PEPTIDE PLANE:
REMARK   3     CIS-PROLINE     : 1
REMARK   3     CIS-GENERAL     : 0
REMARK   3     TWISTED PROLINE : 0
REMARK   3     TWISTED GENERAL : 0
REMARK   3  
REMARK   3  ATOMIC DISPLACEMENT PARAMETERS.
REMARK   3   WILSON B : None
REMARK   3   RMS(B_ISO_OR_EQUIVALENT_BONDED) : 3.35
REMARK   3   ATOMS          NUMBER OF ATOMS
REMARK   3                    ISO.  ANISO. 
REMARK   3    ALL         :   2979       0
REMARK   3    ALL (NO H)  :   2979       0
REMARK   3    SOLVENT     :    266       0
REMARK   3    NON-SOLVENT :   2713       0
REMARK   3    HYDROGENS   :      0       0
REMARK   3
LINK        NA    NA B   1                 O   HOH S 193 
LINK        NA    NA B   1                 O   HOH S 239 
CRYST1   48.131   61.117   60.991  90.00  95.86  90.00 P 1 21 1
SCALE1      0.020777  0.000000  0.002133        0.00000
SCALE2      0.000000  0.016362  0.000000        0.00000
SCALE3      0.000000  0.000000  0.016482        0.00000
ATOM      1  N   ALA A   1       6.947 -25.998  -6.241  1.00 40.25           N
ATOM      2  CA  ALA A   1       7.687 -27.233  -6.482  1.00 36.26           C
ATOM      3  C   ALA A   1       8.772 -27.461  -5.422  1.00 36.38           C
ATOM      4  O   ALA A   1       9.877 -26.919  -5.533  1.00 37.86           O
ATOM      5  CB  ALA A   1       8.301 -27.203  -7.864  1.00 36.68           C
ATOM      6  N   VAL A   2       8.459 -28.266  -4.404  1.00 31.82           N
ATOM      7  CA  VAL A   2       9.370 -28.548  -3.295  1.00 33.08           C
ATOM      8  C   VAL A   2      10.052 -29.886  -3.553  1.00 33.45           C
ATOM      9  O   VAL A   2       9.378 -30.911  -3.710  1.00 34.77           O
ATOM     10  CB  VAL A   2       8.624 -28.562  -1.954  1.00 33.82           C
ATOM     11  CG1 VAL A   2       9.516 -29.116  -0.849  1.00 25.19           C
ATOM     12  CG2 VAL A   2       8.122 -27.167  -1.617  1.00 31.13           C
ATOM     13  N   ASP A   3      11.386 -29.891  -3.556  1.00 29.22           N
ATOM     14  CA  ASP A   3      12.102 -31.070  -4.010  1.00 27.42           C
ATOM     15  C   ASP A   3      12.017 -32.190  -2.981  1.00 29.96           C
ATOM     16  O   ASP A   3      11.771 -31.969  -1.787  1.00 27.01           O
ATOM     17  CB  ASP A   3      13.564 -30.734  -4.361  1.00 29.62           C
ATOM     18  CG  ASP A   3      14.358 -30.135  -3.203  1.00 32.22           C
ATOM     19  OD1 ASP A   3      14.170 -30.518  -2.021  1.00 28.82           O
ATOM     20  OD2 ASP A   3      15.216 -29.274  -3.496  1.00 37.23           O
ATOM     21  N   GLN A   4      12.216 -33.417  -3.474  1.00 27.04           N
ATOM     22  CA  GLN A   4      12.026 -34.601  -2.643  1.00 23.68           C
ATOM     23  C   GLN A   4      12.976 -34.618  -1.449  1.00 28.51           C
ATOM     24  O   GLN A   4      12.610 -35.085  -0.361  1.00 30.69           O
ATOM     25  CB  GLN A   4      12.203 -35.861  -3.485  1.00 22.23           C
ATOM     26  CG  GLN A   4      11.952 -37.138  -2.713  1.00 24.94           C
ATOM     27  CD  GLN A   4      10.489 -37.266  -2.292  1.00 33.95           C
ATOM     28  OE1 GLN A   4       9.581 -36.907  -3.049  1.00 28.94           O
ATOM     29  NE2 GLN A   4      10.259 -37.755  -1.070  1.00 31.08           N
ATOM     30  N   ALA A   5      14.201 -34.126  -1.630  1.00 25.46           N
ATOM     31  CA  ALA A   5      15.137 -34.086  -0.512  1.00 27.42           C
ATOM     32  C   ALA A   5      14.585 -33.252   0.640  1.00 26.04           C
ATOM     33  O   ALA A   5      14.750 -33.609   1.811  1.00 28.26           O
ATOM     34  CB  ALA A   5      16.490 -33.542  -0.975  1.00 25.14           C
ATOM     35  N   THR A   6      13.919 -32.141   0.328  1.00 27.42           N
ATOM     36  CA  THR A   6      13.316 -31.327   1.381  1.00 25.60           C
ATOM     37  C   THR A   6      12.131 -32.045   2.015  1.00 23.97           C
ATOM     38  O   THR A   6      11.952 -32.003   3.240  1.00 23.86           O
ATOM     39  CB  THR A   6      12.880 -29.973   0.822  1.00 24.54           C
ATOM     40  OG1 THR A   6      13.982 -29.336   0.163  1.00 26.59           O
ATOM     41  CG2 THR A   6      12.389 -29.093   1.924  1.00 25.77           C
ATOM     42  N   LEU A   7      11.318 -32.719   1.201  1.00 24.88           N
ATOM     43  CA  LEU A   7      10.182 -33.457   1.746  1.00 28.30           C
ATOM     44  C   LEU A   7      10.651 -34.554   2.690  1.00 30.31           C
ATOM     45  O   LEU A   7      10.034 -34.792   3.738  1.00 27.18           O
ATOM     46  CB  LEU A   7       9.339 -34.046   0.615  1.00 27.71           C
ATOM     47  CG  LEU A   7       8.655 -33.016  -0.274  1.00 28.07           C
ATOM     48  CD1 LEU A   7       7.970 -33.697  -1.466  1.00 34.01           C
ATOM     49  CD2 LEU A   7       7.648 -32.218   0.549  1.00 30.38           C
ATOM     50  N   ASP A   8      11.752 -35.221   2.337  1.00 26.78           N
ATOM     51  CA  ASP A   8      12.330 -36.225   3.218  1.00 24.13           C
ATOM     52  C   ASP A   8      12.802 -35.604   4.526  1.00 27.28           C
ATOM     53  O   ASP A   8      12.596 -36.180   5.602  1.00 29.99           O
ATOM     54  CB  ASP A   8      13.485 -36.931   2.506  1.00 33.79           C
ATOM     55  CG  ASP A   8      13.029 -37.736   1.290  1.00 33.44           C
ATOM     56  OD1 ASP A   8      11.808 -37.912   1.088  1.00 31.70           O
ATOM     57  OD2 ASP A   8      13.904 -38.193   0.527  1.00 39.26           O
ATOM     58  N   LYS A   9      13.446 -34.431   4.455  1.00 26.63           N
ATOM     59  CA  LYS A   9      13.858 -33.738   5.673  1.00 23.88           C
ATOM     60  C   LYS A   9      12.648 -33.278   6.476  1.00 22.42           C
ATOM     61  O   LYS A   9      12.651 -33.353   7.710  1.00 23.54           O
ATOM     62  CB  LYS A   9      14.760 -32.548   5.335  1.00 26.96           C
ATOM     63  CG  LYS A   9      16.078 -32.895   4.625  1.00 32.18           C
ATOM     64  CD  LYS A   9      17.037 -31.698   4.615  1.00 34.84           C
ATOM     65  CE  LYS A   9      17.916 -31.657   3.357  1.00 35.08           C
ATOM     66  NZ  LYS A   9      17.309 -30.861   2.232  1.00 38.44           N
ATOM     67  N   LEU A  10      11.603 -32.808   5.792  1.00 19.89           N
ATOM     68  CA  LEU A  10      10.387 -32.388   6.477  1.00 21.65           C
ATOM     69  C   LEU A  10       9.725 -33.561   7.190  1.00 21.63           C
ATOM     70  O   LEU A  10       9.314 -33.441   8.349  1.00 22.64           O
ATOM     71  CB  LEU A  10       9.429 -31.735   5.474  1.00 16.88           C
ATOM     72  CG  LEU A  10       9.853 -30.303   5.156  1.00 16.09           C
ATOM     73  CD1 LEU A  10       9.241 -29.774   3.878  1.00 17.41           C
ATOM     74  CD2 LEU A  10       9.514 -29.388   6.322  1.00 16.60           C
ATOM     75  N   GLU A  11       9.645 -34.716   6.525  1.00 23.43           N
ATOM     76  CA  GLU A  11       9.039 -35.890   7.150  1.00 24.10           C
ATOM     77  C   GLU A  11       9.833 -36.346   8.366  1.00 28.61           C
ATOM     78  O   GLU A  11       9.250 -36.704   9.398  1.00 29.13           O
ATOM     79  CB  GLU A  11       8.922 -37.029   6.135  1.00 23.14           C
ATOM     80  CG  GLU A  11       7.782 -36.857   5.148  1.00 25.57           C
ATOM     81  CD  GLU A  11       6.415 -37.113   5.771  1.00 26.40           C
ATOM     82  OE1 GLU A  11       6.355 -37.583   6.929  1.00 24.16           O
ATOM     83  OE2 GLU A  11       5.398 -36.865   5.087  1.00 30.15           O
ATOM     84  N   ALA A  12      11.165 -36.353   8.268  1.00 23.12           N
ATOM     85  CA  ALA A  12      11.962 -36.737   9.427  1.00 28.02           C
ATOM     86  C   ALA A  12      11.892 -35.689  10.531  1.00 29.24           C
ATOM     87  O   ALA A  12      11.996 -36.030  11.716  1.00 32.11           O
ATOM     88  CB  ALA A  12      13.416 -36.980   9.020  1.00 31.13           C
ATOM     89  N   GLY A  13      11.742 -34.413  10.168  1.00 23.82           N
ATOM     90  CA  GLY A  13      11.566 -33.391  11.183  1.00 26.12           C
ATOM     91  C   GLY A  13      10.244 -33.539  11.913  1.00 29.16           C
ATOM     92  O   GLY A  13      10.183 -33.433  13.142  1.00 27.82           O
ATOM     93  N   PHE A  14       9.168 -33.789  11.163  1.00 26.50           N
ATOM     94  CA  PHE A  14       7.875 -34.044  11.780  1.00 28.41           C
ATOM     95  C   PHE A  14       7.957 -35.230  12.736  1.00 34.60           C
ATOM     96  O   PHE A  14       7.544 -35.134  13.900  1.00 31.52           O
ATOM     97  CB  PHE A  14       6.822 -34.280  10.696  1.00 28.72           C
ATOM     98  CG  PHE A  14       5.462 -34.610  11.232  1.00 33.53           C
ATOM     99  CD1 PHE A  14       4.688 -33.636  11.842  1.00 29.66           C
ATOM    100  CD2 PHE A  14       4.952 -35.891  11.116  1.00 32.42           C
ATOM    101  CE1 PHE A  14       3.444 -33.928  12.329  1.00 28.30           C
ATOM    102  CE2 PHE A  14       3.705 -36.196  11.607  1.00 34.44           C
ATOM    103  CZ  PHE A  14       2.947 -35.214  12.215  1.00 36.26           C
ATOM    104  N   LYS A  15       8.524 -36.349  12.274  1.00 31.08           N
ATOM    105  CA  LYS A  15       8.564 -37.540  13.117  1.00 33.98           C
ATOM    106  C   LYS A  15       9.426 -37.312  14.355  1.00 34.40           C
ATOM    107  O   LYS A  15       9.074 -37.750  15.455  1.00 34.51           O
ATOM    108  CB  LYS A  15       9.058 -38.746  12.319  1.00 37.07           C
ATOM    109  CG  LYS A  15       9.543 -39.886  13.211  1.00 41.50           C
ATOM    110  CD  LYS A  15      10.412 -40.892  12.479  1.00 38.33           C
ATOM    111  CE  LYS A  15      11.738 -41.066  13.200  1.00 47.11           C
ATOM    112  NZ  LYS A  15      12.602 -39.838  13.056  1.00 44.59           N
ATOM    113  N   LYS A  16      10.540 -36.597  14.206  1.00 28.61           N
ATOM    114  CA  LYS A  16      11.374 -36.288  15.363  1.00 27.63           C
ATOM    115  C   LYS A  16      10.611 -35.462  16.397  1.00 34.29           C
ATOM    116  O   LYS A  16      10.781 -35.659  17.608  1.00 33.89           O
ATOM    117  CB  LYS A  16      12.638 -35.558  14.911  1.00 31.04           C
ATOM    118  CG  LYS A  16      13.446 -34.940  16.034  1.00 29.22           C
ATOM    119  CD  LYS A  16      14.848 -34.622  15.541  1.00 29.61           C
ATOM    120  CE  LYS A  16      15.560 -33.693  16.493  1.00 24.51           C
ATOM    121  NZ  LYS A  16      16.875 -33.252  15.959  1.00 31.64           N
ATOM    122  N   LEU A  17       9.763 -34.533  15.939  1.00 26.78           N
ATOM    123  CA  LEU A  17       8.951 -33.758  16.869  1.00 31.37           C
ATOM    124  C   LEU A  17       7.916 -34.636  17.575  1.00 36.40           C
ATOM    125  O   LEU A  17       7.692 -34.483  18.781  1.00 35.28           O
ATOM    126  CB  LEU A  17       8.273 -32.602  16.136  1.00 33.83           C
ATOM    127  CG  LEU A  17       9.151 -31.394  15.768  1.00 30.01           C
ATOM    128  CD1 LEU A  17       8.422 -30.476  14.796  1.00 22.79           C
ATOM    129  CD2 LEU A  17       9.596 -30.621  17.015  1.00 23.74           C
ATOM    130  N   GLN A  18       7.284 -35.567  16.850  1.00 36.41           N
ATOM    131  CA  GLN A  18       6.346 -36.493  17.486  1.00 38.22           C
ATOM    132  C   GLN A  18       7.034 -37.334  18.555  1.00 39.83           C
ATOM    133  O   GLN A  18       6.536 -37.453  19.681  1.00 44.84           O
ATOM    134  CB  GLN A  18       5.696 -37.405  16.445  1.00 40.08           C
ATOM    135  CG  GLN A  18       5.080 -36.691  15.256  1.00 38.59           C
ATOM    136  CD  GLN A  18       4.337 -35.421  15.650  1.00 44.50           C
ATOM    137  OE1 GLN A  18       4.655 -34.339  15.161  1.00 46.73           O
ATOM    138  NE2 GLN A  18       3.344 -35.548  16.530  1.00 44.31           N
ATOM    139  N   ASP A  19       8.186 -37.922  18.222  1.00 39.94           N
ATOM    140  CA  ASP A  19       8.879 -38.814  19.145  1.00 37.54           C
ATOM    141  C   ASP A  19       9.442 -38.096  20.362  1.00 41.43           C
ATOM    142  O   ASP A  19       9.770 -38.757  21.355  1.00 42.48           O
ATOM    143  CB  ASP A  19      10.012 -39.548  18.431  1.00 40.30           C
ATOM    144  CG  ASP A  19       9.514 -40.408  17.290  1.00 44.91           C
ATOM    145  OD1 ASP A  19       8.277 -40.595  17.180  1.00 44.26           O
ATOM    146  OD2 ASP A  19      10.360 -40.888  16.504  1.00 43.03           O
ATOM    147  N   ALA A  20       9.583 -36.776  20.318  1.00 37.60           N
ATOM    148  CA  ALA A  20      10.053 -36.050  21.495  1.00 39.88           C
ATOM    149  C   ALA A  20       8.859 -35.849  22.416  1.00 38.46           C
ATOM    150  O   ALA A  20       8.131 -34.863  22.312  1.00 38.56           O
ATOM    151  CB  ALA A  20      10.695 -34.725  21.102  1.00 36.70           C
ATOM    152  N   THR A  21       8.643 -36.813  23.321  1.00 43.37           N
ATOM    153  CA  THR A  21       7.529 -36.714  24.265  1.00 44.04           C
ATOM    154  C   THR A  21       7.724 -35.562  25.240  1.00 44.43           C
ATOM    155  O   THR A  21       6.747 -34.993  25.737  1.00 47.52           O
ATOM    156  CB  THR A  21       7.368 -38.017  25.043  1.00 43.35           C
ATOM    157  OG1 THR A  21       7.695 -39.123  24.196  1.00 46.15           O
ATOM    158  CG2 THR A  21       5.934 -38.167  25.523  1.00 43.13           C
ATOM    159  N   ASP A  22       8.971 -35.207  25.509  1.00 44.58           N
ATOM    160  CA  ASP A  22       9.333 -34.151  26.444  1.00 50.87           C
ATOM    161  C   ASP A  22       9.080 -32.739  25.918  1.00 44.41           C
ATOM    162  O   ASP A  22       9.066 -31.781  26.695  1.00 48.39           O
ATOM    163  CB  ASP A  22      10.816 -34.284  26.786  1.00 40.54           C
ATOM    164  CG  ASP A  22      11.651 -34.680  25.571  1.00 51.47           C
ATOM    165  OD1 ASP A  22      11.603 -33.958  24.542  1.00 49.55           O
ATOM    166  OD2 ASP A  22      12.349 -35.719  25.640  1.00 51.88           O
HETATM  167  N   CSO A  23       8.896 -32.613  24.607  1.00 37.96           N
HETATM  168  CA  CSO A  23       9.115 -31.333  23.936  1.00 36.42           C
HETATM  169  C   CSO A  23       7.907 -30.384  24.035  1.00 35.20           C
HETATM  170  O   CSO A  23       6.780 -30.739  23.676  1.00 30.90           O
HETATM  171  CB  CSO A  23       9.515 -31.600  22.478  1.00 41.41           C
HETATM  172  SG  CSO A  23       9.233 -30.185  21.393  1.00 30.11           S
HETATM  173  OD  CSO A  23      10.733 -29.310  21.102  1.00 35.22           O
ATOM    174  N   LYS A  24       8.166 -29.174  24.537  1.00 34.74           N
ATOM    175  CA  LYS A  24       7.113 -28.206  24.862  1.00 33.43           C
ATOM    176  C   LYS A  24       7.041 -27.001  23.913  1.00 29.57           C
ATOM    177  O   LYS A  24       6.420 -25.979  24.247  1.00 23.91           O
ATOM    178  CB  LYS A  24       7.302 -27.673  26.290  1.00 30.33           C
ATOM    179  CG  LYS A  24       7.754 -28.699  27.315  1.00 36.10           C
ATOM    180  CD  LYS A  24       6.611 -29.549  27.835  1.00 41.57           C
ATOM    181  CE  LYS A  24       6.955 -30.176  29.192  1.00 52.53           C
ATOM    182  NZ  LYS A  24       6.274 -29.488  30.335  1.00 44.91           N
ATOM    183  N   SER A  25       7.663 -27.092  22.741  1.00 21.61           N
ATOM    184  CA  SER A  25       7.681 -25.925  21.868  1.00 22.30           C
ATOM    185  C   SER A  25       6.307 -25.692  21.246  1.00 21.97           C
ATOM    186  O   SER A  25       5.513 -26.621  21.069  1.00 18.86           O
ATOM    187  CB  SER A  25       8.738 -26.077  20.771  1.00 22.12           C
ATOM    188  OG  SER A  25       8.360 -27.022  19.783  1.00 22.87           O
ATOM    189  N   LEU A  26       6.031 -24.427  20.907  1.00 18.43           N
ATOM    190  CA  LEU A  26       4.803 -24.137  20.170  1.00 22.47           C
ATOM    191  C   LEU A  26       4.790 -24.854  18.829  1.00 22.74           C
ATOM    192  O   LEU A  26       3.728 -25.306  18.381  1.00 17.23           O
ATOM    193  CB  LEU A  26       4.626 -22.625  19.982  1.00 19.70           C
ATOM    194  CG  LEU A  26       4.534 -21.831  21.290  1.00 22.22           C
ATOM    195  CD1 LEU A  26       4.290 -20.328  21.052  1.00 16.48           C
ATOM    196  CD2 LEU A  26       3.445 -22.433  22.176  1.00 21.14           C
ATOM    197  N   LEU A  27       5.956 -24.984  18.182  1.00 19.56           N
ATOM    198  CA  LEU A  27       6.009 -25.739  16.933  1.00 19.88           C
ATOM    199  C   LEU A  27       5.456 -27.137  17.138  1.00 19.72           C
ATOM    200  O   LEU A  27       4.542 -27.568  16.427  1.00 22.70           O
ATOM    201  CB  LEU A  27       7.445 -25.805  16.394  1.00 20.64           C
ATOM    202  CG  LEU A  27       7.638 -26.577  15.074  1.00 21.25           C
ATOM    203  CD1 LEU A  27       6.941 -25.868  13.880  1.00 16.85           C
ATOM    204  CD2 LEU A  27       9.124 -26.819  14.777  1.00 16.15           C
ATOM    205  N   LYS A  28       5.987 -27.859  18.125  1.00 23.89           N
ATOM    206  CA  LYS A  28       5.484 -29.202  18.400  1.00 24.94           C
ATOM    207  C   LYS A  28       3.992 -29.177  18.715  1.00 21.23           C
ATOM    208  O   LYS A  28       3.239 -30.048  18.264  1.00 20.88           O
ATOM    209  CB  LYS A  28       6.272 -29.826  19.551  1.00 25.76           C
ATOM    210  CG  LYS A  28       6.233 -31.339  19.558  1.00 29.09           C
ATOM    211  CD  LYS A  28       5.521 -31.866  20.783  1.00 33.89           C
ATOM    212  CE  LYS A  28       5.408 -33.380  20.720  1.00 34.11           C
ATOM    213  NZ  LYS A  28       4.705 -33.779  19.467  1.00 38.45           N
ATOM    214  N   LYS A  29       3.547 -28.158  19.456  1.00 18.68           N
ATOM    215  CA  LYS A  29       2.167 -28.091  19.931  1.00 25.64           C
ATOM    216  C   LYS A  29       1.155 -27.993  18.790  1.00 21.83           C
ATOM    217  O   LYS A  29       0.048 -28.523  18.904  1.00 21.02           O
ATOM    218  CB  LYS A  29       2.002 -26.899  20.885  1.00 18.68           C
ATOM    219  CG  LYS A  29       0.678 -26.920  21.622  1.00 24.87           C
ATOM    220  CD  LYS A  29       0.484 -25.690  22.494  1.00 27.35           C
ATOM    221  CE  LYS A  29      -0.831 -25.784  23.255  1.00 26.63           C
ATOM    222  NZ  LYS A  29      -0.956 -24.671  24.249  1.00 36.68           N
ATOM    223  N   TYR A  30       1.519 -27.358  17.675  1.00 22.20           N
ATOM    224  CA  TYR A  30       0.563 -27.059  16.623  1.00 19.68           C
ATOM    225  C   TYR A  30       0.881 -27.698  15.283  1.00 22.34           C
ATOM    226  O   TYR A  30      -0.003 -27.741  14.421  1.00 21.47           O
ATOM    227  CB  TYR A  30       0.438 -25.535  16.453  1.00 19.22           C
ATOM    228  CG  TYR A  30      -0.140 -24.880  17.695  1.00 19.45           C
ATOM    229  CD1 TYR A  30      -1.464 -25.123  18.075  1.00 20.08           C
ATOM    230  CD2 TYR A  30       0.642 -24.062  18.514  1.00 17.75           C
ATOM    231  CE1 TYR A  30      -2.007 -24.550  19.214  1.00 19.85           C
ATOM    232  CE2 TYR A  30       0.104 -23.473  19.667  1.00 18.99           C
ATOM    233  CZ  TYR A  30      -1.220 -23.732  20.006  1.00 20.37           C
ATOM    234  OH  TYR A  30      -1.761 -23.172  21.128  1.00 22.74           O
ATOM    235  N   LEU A  31       2.102 -28.195  15.076  1.00 20.54           N
ATOM    236  CA  LEU A  31       2.440 -28.896  13.839  1.00 21.69           C
ATOM    237  C   LEU A  31       1.949 -30.347  13.927  1.00 26.48           C
ATOM    238  O   LEU A  31       2.720 -31.306  14.028  1.00 21.24           O
ATOM    239  CB  LEU A  31       3.939 -28.814  13.567  1.00 19.58           C
ATOM    240  CG  LEU A  31       4.389 -29.300  12.180  1.00 20.91           C
ATOM    241  CD1 LEU A  31       3.922 -28.365  11.076  1.00 19.25           C
ATOM    242  CD2 LEU A  31       5.892 -29.494  12.110  1.00 18.45           C
ATOM    243  N   ASN A  32       0.622 -30.500  13.884  1.00 23.83           N
ATOM    244  CA  ASN A  32       0.049 -31.832  13.800  1.00 23.37           C
ATOM    245  C   ASN A  32       0.094 -32.303  12.352  1.00 28.38           C
ATOM    246  O   ASN A  32       0.553 -31.587  11.451  1.00 27.49           O
ATOM    247  CB  ASN A  32      -1.372 -31.860  14.372  1.00 28.15           C
ATOM    248  CG  ASN A  32      -2.345 -30.956  13.619  1.00 26.40           C
ATOM    249  OD1 ASN A  32      -2.394 -30.944  12.396  1.00 25.33           O
ATOM    250  ND2 ASN A  32      -3.141 -30.210  14.364  1.00 32.42           N
ATOM    251  N   ARG A  33      -0.398 -33.525  12.115  1.00 25.92           N
ATOM    252  CA  ARG A  33      -0.253 -34.118  10.790  1.00 28.68           C
ATOM    253  C   ARG A  33      -1.058 -33.350   9.745  1.00 29.12           C
ATOM    254  O   ARG A  33      -0.607 -33.191   8.601  1.00 28.75           O
ATOM    255  CB  ARG A  33      -0.647 -35.597  10.822  1.00 29.07           C
ATOM    256  CG  ARG A  33      -0.360 -36.345   9.508  1.00 32.69           C
ATOM    257  CD  ARG A  33       1.138 -36.673   9.310  1.00 34.62           C
ATOM    258  NE  ARG A  33       1.510 -36.596   7.895  1.00 35.82           N
ATOM    259  CZ  ARG A  33       2.720 -36.859   7.399  1.00 32.41           C
ATOM    260  NH1 ARG A  33       3.717 -37.228   8.193  1.00 30.64           N
ATOM    261  NH2 ARG A  33       2.930 -36.747   6.094  1.00 30.82           N
ATOM    262  N   GLU A  34      -2.237 -32.844  10.127  1.00 26.09           N
ATOM    263  CA  GLU A  34      -3.060 -32.069   9.198  1.00 28.56           C
ATOM    264  C   GLU A  34      -2.359 -30.780   8.765  1.00 25.77           C
ATOM    265  O   GLU A  34      -2.299 -30.459   7.572  1.00 22.84           O
ATOM    266  CB  GLU A  34      -4.405 -31.733   9.847  1.00 34.21           C
ATOM    267  CG  GLU A  34      -5.542 -32.681   9.534  1.00 37.13           C
ATOM    268  CD  GLU A  34      -6.830 -32.272  10.235  1.00 53.34           C
ATOM    269  OE1 GLU A  34      -6.890 -32.371  11.486  1.00 56.37           O
ATOM    270  OE2 GLU A  34      -7.779 -31.842   9.537  1.00 58.50           O
ATOM    271  N   VAL A  35      -1.857 -30.008   9.733  1.00 27.70           N
ATOM    272  CA  VAL A  35      -1.133 -28.777   9.415  1.00 29.10           C
ATOM    273  C   VAL A  35       0.113 -29.089   8.597  1.00 22.86           C
ATOM    274  O   VAL A  35       0.388 -28.431   7.588  1.00 24.19           O
ATOM    275  CB  VAL A  35      -0.785 -28.013  10.705  1.00 20.87           C
ATOM    276  CG1 VAL A  35       0.120 -26.829  10.395  1.00 18.23           C
ATOM    277  CG2 VAL A  35      -2.052 -27.552  11.388  1.00 22.61           C
ATOM    278  N   PHE A  36       0.865 -30.113   9.005  1.00 22.12           N
ATOM    279  CA  PHE A  36       2.066 -30.515   8.279  1.00 25.45           C
ATOM    280  C   PHE A  36       1.767 -30.765   6.808  1.00 29.02           C
ATOM    281  O   PHE A  36       2.503 -30.300   5.929  1.00 23.50           O
ATOM    282  CB  PHE A  36       2.665 -31.769   8.921  1.00 23.96           C
ATOM    283  CG  PHE A  36       3.944 -32.237   8.278  1.00 25.33           C
ATOM    284  CD1 PHE A  36       5.140 -31.544   8.486  1.00 19.78           C
ATOM    285  CD2 PHE A  36       3.959 -33.364   7.470  1.00 25.97           C
ATOM    286  CE1 PHE A  36       6.327 -31.965   7.903  1.00 22.86           C
ATOM    287  CE2 PHE A  36       5.152 -33.802   6.874  1.00 28.51           C
ATOM    288  CZ  PHE A  36       6.339 -33.099   7.096  1.00 25.04           C
ATOM    289  N   ASP A  37       0.677 -31.483   6.518  1.00 30.48           N
ATOM    290  CA  ASP A  37       0.391 -31.847   5.134  1.00 28.26           C
ATOM    291  C   ASP A  37      -0.164 -30.664   4.355  1.00 27.19           C
ATOM    292  O   ASP A  37       0.078 -30.553   3.148  1.00 27.75           O
ATOM    293  CB  ASP A  37      -0.563 -33.048   5.092  1.00 27.38           C
ATOM    294  CG  ASP A  37       0.131 -34.354   5.484  1.00 34.00           C
ATOM    295  OD1 ASP A  37       1.296 -34.553   5.064  1.00 28.59           O
ATOM    296  OD2 ASP A  37      -0.477 -35.177   6.211  1.00 31.67           O
ATOM    297  N   GLN A  38      -0.873 -29.764   5.038  1.00 22.57           N
ATOM    298  CA  GLN A  38      -1.289 -28.511   4.417  1.00 23.84           C
ATOM    299  C   GLN A  38      -0.102 -27.692   3.934  1.00 24.71           C
ATOM    300  O   GLN A  38      -0.217 -26.965   2.940  1.00 25.74           O
ATOM    301  CB  GLN A  38      -2.081 -27.673   5.410  1.00 29.02           C
ATOM    302  CG  GLN A  38      -3.564 -27.899   5.457  1.00 27.42           C
ATOM    303  CD  GLN A  38      -4.217 -26.972   6.470  1.00 30.93           C
ATOM    304  OE1 GLN A  38      -4.184 -27.225   7.675  1.00 32.43           O
ATOM    305  NE2 GLN A  38      -4.792 -25.874   5.983  1.00 35.45           N
ATOM    306  N   CYS A  39       1.036 -27.777   4.630  1.00 22.83           N
ATOM    307  CA  CYS A  39       2.156 -26.873   4.397  1.00 23.38           C
ATOM    308  C   CYS A  39       3.337 -27.506   3.668  1.00 24.02           C
ATOM    309  O   CYS A  39       4.059 -26.797   2.959  1.00 20.22           O
ATOM    310  CB  CYS A  39       2.650 -26.297   5.734  1.00 21.97           C
ATOM    311  SG  CYS A  39       1.402 -25.355   6.693  1.00 20.00           S
ATOM    312  N   LYS A  40       3.527 -28.822   3.788  1.00 22.87           N
ATOM    313  CA  LYS A  40       4.814 -29.418   3.454  1.00 24.83           C
ATOM    314  C   LYS A  40       5.168 -29.255   1.981  1.00 25.40           C
ATOM    315  O   LYS A  40       6.354 -29.195   1.644  1.00 21.32           O
ATOM    316  CB  LYS A  40       4.837 -30.891   3.863  1.00 23.83           C
ATOM    317  CG  LYS A  40       4.117 -31.858   2.940  1.00 25.30           C
ATOM    318  CD  LYS A  40       4.192 -33.268   3.540  1.00 20.99           C
ATOM    319  CE  LYS A  40       3.749 -34.350   2.574  1.00 26.65           C
ATOM    320  NZ  LYS A  40       2.321 -34.200   2.153  1.00 31.47           N
ATOM    321  N   SER A  41       4.184 -29.140   1.092  1.00 20.95           N
ATOM    322  CA  SER A  41       4.489 -29.037  -0.332  1.00 25.39           C
ATOM    323  C   SER A  41       4.367 -27.615  -0.881  1.00 25.00           C
ATOM    324  O   SER A  41       4.401 -27.432  -2.100  1.00 23.74           O
ATOM    325  CB  SER A  41       3.605 -29.992  -1.144  1.00 25.47           C
ATOM    326  OG  SER A  41       2.256 -29.569  -1.142  1.00 33.67           O
ATOM    327  N   LEU A  42       4.258 -26.605  -0.025  1.00 23.79           N
ATOM    328  CA  LEU A  42       4.178 -25.235  -0.508  1.00 20.91           C
ATOM    329  C   LEU A  42       5.567 -24.590  -0.592  1.00 22.97           C
ATOM    330  O   LEU A  42       6.519 -25.002   0.078  1.00 18.18           O
ATOM    331  CB  LEU A  42       3.263 -24.408   0.396  1.00 23.90           C
ATOM    332  CG  LEU A  42       1.847 -24.965   0.612  1.00 27.21           C
ATOM    333  CD1 LEU A  42       1.083 -24.145   1.645  1.00 22.47           C
ATOM    334  CD2 LEU A  42       1.055 -25.052  -0.704  1.00 24.80           C
ATOM    335  N   LYS A  43       5.663 -23.558  -1.429  1.00 20.37           N
ATOM    336  CA  LYS A  43       6.909 -22.833  -1.660  1.00 23.05           C
ATOM    337  C   LYS A  43       6.565 -21.395  -2.031  1.00 20.70           C
ATOM    338  O   LYS A  43       5.681 -21.180  -2.863  1.00 20.51           O
ATOM    339  CB  LYS A  43       7.717 -23.488  -2.786  1.00 20.99           C
ATOM    340  CG  LYS A  43       9.198 -23.202  -2.753  1.00 24.71           C
ATOM    341  CD  LYS A  43       9.776 -23.220  -4.152  1.00 29.35           C
ATOM    342  CE  LYS A  43      10.952 -24.148  -4.251  1.00 28.85           C
ATOM    343  NZ  LYS A  43      11.659 -23.908  -5.537  1.00 40.26           N
ATOM    344  N   THR A  44       7.241 -20.421  -1.417  1.00 21.62           N
ATOM    345  CA  THR A  44       6.965 -19.010  -1.681  1.00 17.20           C
ATOM    346  C   THR A  44       7.629 -18.571  -2.981  1.00 19.99           C
ATOM    347  O   THR A  44       8.507 -19.250  -3.509  1.00 22.28           O
ATOM    348  CB  THR A  44       7.482 -18.119  -0.553  1.00 19.98           C
ATOM    349  OG1 THR A  44       8.910 -18.164  -0.555  1.00 17.80           O
ATOM    350  CG2 THR A  44       6.955 -18.565   0.817  1.00 16.74           C
ATOM    351  N   ALA A  45       7.220 -17.393  -3.473  1.00 19.06           N
ATOM    352  CA  ALA A  45       7.778 -16.846  -4.712  1.00 20.95           C
ATOM    353  C   ALA A  45       9.302 -16.713  -4.646  1.00 21.98           C
ATOM    354  O   ALA A  45      10.000 -17.060  -5.602  1.00 23.89           O
ATOM    355  CB  ALA A  45       7.143 -15.489  -5.017  1.00 18.05           C
ATOM    356  N   LEU A  46       9.838 -16.205  -3.532  1.00 19.92           N
ATOM    357  CA  LEU A  46      11.288 -16.125  -3.363  1.00 22.27           C
ATOM    358  C   LEU A  46      11.929 -17.483  -3.132  1.00 20.03           C
ATOM    359  O   LEU A  46      13.152 -17.551  -3.044  1.00 22.76           O
ATOM    360  CB  LEU A  46      11.652 -15.182  -2.205  1.00 18.11           C
ATOM    361  CG  LEU A  46      11.340 -13.695  -2.421  1.00 20.78           C
ATOM    362  CD1 LEU A  46      11.469 -12.892  -1.130  1.00 23.16           C
ATOM    363  CD2 LEU A  46      12.251 -13.111  -3.478  1.00 22.00           C
ATOM    364  N   GLY A  47      11.156 -18.556  -3.023  1.00 20.11           N
ATOM    365  CA  GLY A  47      11.713 -19.886  -2.944  1.00 16.30           C
ATOM    366  C   GLY A  47      11.719 -20.515  -1.572  1.00 22.15           C
ATOM    367  O   GLY A  47      12.278 -21.606  -1.417  1.00 23.13           O
ATOM    368  N   ALA A  48      11.113 -19.881  -0.572  1.00 19.63           N
ATOM    369  CA  ALA A  48      11.168 -20.432   0.774  1.00 18.12           C
ATOM    370  C   ALA A  48      10.209 -21.609   0.943  1.00 19.45           C
ATOM    371  O   ALA A  48       9.134 -21.679   0.339  1.00 20.07           O
ATOM    372  CB  ALA A  48      10.871 -19.353   1.814  1.00 17.16           C
ATOM    373  N   THR A  49      10.607 -22.516   1.822  1.00 19.58           N
ATOM    374  CA  THR A  49       9.999 -23.810   2.057  1.00 16.02           C
ATOM    375  C   THR A  49       9.541 -23.886   3.520  1.00 18.88           C
ATOM    376  O   THR A  49       9.959 -23.075   4.355  1.00 17.42           O
ATOM    377  CB  THR A  49      11.062 -24.875   1.686  1.00 18.12           C
ATOM    378  OG1 THR A  49      11.084 -25.082   0.257  1.00 21.80           O
ATOM    379  CG2 THR A  49      10.912 -26.150   2.408  1.00 13.04           C
ATOM    380  N   LEU A  50       8.642 -24.833   3.834  1.00 15.18           N
ATOM    381  CA  LEU A  50       8.298 -25.078   5.235  1.00 17.47           C
ATOM    382  C   LEU A  50       9.539 -25.401   6.062  1.00 14.90           C
ATOM    383  O   LEU A  50       9.639 -25.000   7.227  1.00 12.49           O
ATOM    384  CB  LEU A  50       7.277 -26.217   5.356  1.00 16.87           C
ATOM    385  CG  LEU A  50       6.895 -26.660   6.777  1.00 18.96           C
ATOM    386  CD1 LEU A  50       6.307 -25.504   7.575  1.00 16.66           C
ATOM    387  CD2 LEU A  50       5.920 -27.832   6.769  1.00 18.00           C
ATOM    388  N   LEU A  51      10.482 -26.146   5.486  1.00 12.51           N
ATOM    389  CA  LEU A  51      11.729 -26.437   6.192  1.00 16.78           C
ATOM    390  C   LEU A  51      12.466 -25.154   6.549  1.00 15.48           C
ATOM    391  O   LEU A  51      13.093 -25.066   7.612  1.00 13.99           O
ATOM    392  CB  LEU A  51      12.626 -27.347   5.347  1.00 13.90           C
ATOM    393  CG  LEU A  51      13.927 -27.809   6.001  1.00 16.55           C
ATOM    394  CD1 LEU A  51      13.633 -28.674   7.208  1.00 13.96           C
ATOM    395  CD2 LEU A  51      14.797 -28.557   4.995  1.00 17.87           C
ATOM    396  N   ASP A  52      12.393 -24.144   5.673  1.00 14.24           N
ATOM    397  CA  ASP A  52      12.997 -22.847   5.953  1.00 15.68           C
ATOM    398  C   ASP A  52      12.314 -22.119   7.103  1.00 14.58           C
ATOM    399  O   ASP A  52      12.842 -21.099   7.561  1.00 10.85           O
ATOM    400  CB  ASP A  52      12.965 -21.973   4.697  1.00 14.21           C
ATOM    401  CG  ASP A  52      13.856 -22.515   3.596  1.00 15.17           C
ATOM    402  OD1 ASP A  52      15.041 -22.789   3.870  1.00 18.44           O
ATOM    403  OD2 ASP A  52      13.369 -22.682   2.464  1.00 17.10           O
ATOM    404  N   CYS A  53      11.140 -22.596   7.532  1.00 13.78           N
ATOM    405  CA  CYS A  53      10.421 -22.085   8.690  1.00 11.43           C
ATOM    406  C   CYS A  53      10.731 -22.878   9.960  1.00 12.66           C
ATOM    407  O   CYS A  53      10.974 -22.284  11.013  1.00 12.27           O
ATOM    408  CB  CYS A  53       8.903 -22.118   8.434  1.00 12.35           C
ATOM    409  SG  CYS A  53       8.282 -21.204   7.017  1.00 10.38           S
ATOM    410  N   ILE A  54      10.725 -24.213   9.887  1.00 12.71           N
ATOM    411  CA  ILE A  54      10.648 -25.043  11.089  1.00 13.01           C
ATOM    412  C   ILE A  54      11.957 -25.711  11.464  1.00 20.55           C
ATOM    413  O   ILE A  54      12.023 -26.324  12.547  1.00 18.19           O
ATOM    414  CB  ILE A  54       9.548 -26.118  10.970  1.00 18.66           C
ATOM    415  CG1 ILE A  54      10.007 -27.260  10.047  1.00 15.19           C
ATOM    416  CG2 ILE A  54       8.213 -25.472  10.525  1.00 11.74           C
ATOM    417  CD1 ILE A  54       9.075 -28.476  10.054  1.00 15.96           C
ATOM    418  N   GLN A  55      13.004 -25.604  10.639  1.00 14.92           N
ATOM    419  CA  GLN A  55      14.201 -26.403  10.888  1.00 16.10           C
ATOM    420  C   GLN A  55      14.794 -26.109  12.260  1.00 16.85           C
ATOM    421  O   GLN A  55      15.276 -27.020  12.943  1.00 19.91           O
ATOM    422  CB  GLN A  55      15.236 -26.167   9.790  1.00 11.59           C
ATOM    423  CG  GLN A  55      15.552 -24.708   9.577  1.00 14.43           C
ATOM    424  CD  GLN A  55      16.263 -24.476   8.272  1.00 19.25           C
ATOM    425  OE1 GLN A  55      16.769 -25.415   7.666  1.00 21.44           O
ATOM    426  NE2 GLN A  55      16.294 -23.220   7.816  1.00 19.51           N
ATOM    427  N   SER A  56      14.756 -24.851  12.699  1.00 16.65           N
ATOM    428  CA  SER A  56      15.456 -24.525  13.942  1.00 18.27           C
ATOM    429  C   SER A  56      14.752 -25.114  15.158  1.00 19.12           C
ATOM    430  O   SER A  56      15.415 -25.510  16.117  1.00 16.93           O
ATOM    431  CB  SER A  56      15.605 -23.015  14.100  1.00 18.79           C
ATOM    432  OG  SER A  56      16.281 -22.715  15.308  1.00 16.21           O
ATOM    433  N   GLY A  57      13.416 -25.171  15.144  1.00 18.16           N
ATOM    434  CA  GLY A  57      12.700 -25.881  16.187  1.00 15.50           C
ATOM    435  C   GLY A  57      12.798 -27.388  16.069  1.00 20.41           C
ATOM    436  O   GLY A  57      12.636 -28.088  17.074  1.00 21.84           O
ATOM    437  N   VAL A  58      13.056 -27.906  14.867  1.00 17.25           N
ATOM    438  CA  VAL A  58      13.310 -29.333  14.730  1.00 22.19           C
ATOM    439  C   VAL A  58      14.678 -29.673  15.310  1.00 24.92           C
ATOM    440  O   VAL A  58      14.812 -30.599  16.115  1.00 27.41           O
ATOM    441  CB  VAL A  58      13.183 -29.766  13.259  1.00 23.60           C
ATOM    442  CG1 VAL A  58      13.881 -31.106  13.038  1.00 25.68           C
ATOM    443  CG2 VAL A  58      11.718 -29.888  12.875  1.00 20.42           C
ATOM    444  N   GLU A  59      15.704 -28.893  14.951  1.00 22.29           N
ATOM    445  CA  GLU A  59      17.049 -29.143  15.467  1.00 24.89           C
ATOM    446  C   GLU A  59      17.171 -28.847  16.957  1.00 21.49           C
ATOM    447  O   GLU A  59      17.913 -29.539  17.652  1.00 24.22           O
ATOM    448  CB  GLU A  59      18.075 -28.305  14.706  1.00 25.03           C
ATOM    449  CG  GLU A  59      18.245 -28.696  13.240  1.00 34.31           C
ATOM    450  CD  GLU A  59      18.417 -30.194  13.053  1.00 41.31           C
ATOM    451  OE1 GLU A  59      19.379 -30.765  13.628  1.00 38.07           O
ATOM    452  OE2 GLU A  59      17.586 -30.791  12.325  1.00 41.21           O
ATOM    453  N   ASN A  60      16.494 -27.817  17.460  1.00 21.74           N
ATOM    454  CA  ASN A  60      16.578 -27.396  18.864  1.00 19.03           C
ATOM    455  C   ASN A  60      15.236 -27.692  19.545  1.00 24.27           C
ATOM    456  O   ASN A  60      14.366 -26.825  19.633  1.00 23.68           O
ATOM    457  CB  ASN A  60      16.906 -25.910  18.996  1.00 19.11           C
ATOM    458  CG  ASN A  60      18.250 -25.536  18.403  1.00 20.66           C
ATOM    459  OD1 ASN A  60      19.293 -25.698  19.041  1.00 19.94           O
ATOM    460  ND2 ASN A  60      18.228 -24.964  17.203  1.00 18.78           N
ATOM    461  N   LEU A  61      15.075 -28.917  20.045  1.00 22.52           N
ATOM    462  CA  LEU A  61      13.816 -29.288  20.684  1.00 23.76           C
ATOM    463  C   LEU A  61      13.516 -28.471  21.938  1.00 24.31           C
ATOM    464  O   LEU A  61      12.356 -28.399  22.339  1.00 24.92           O
ATOM    465  CB  LEU A  61      13.817 -30.778  21.037  1.00 23.60           C
ATOM    466  CG  LEU A  61      13.993 -31.743  19.869  1.00 24.84           C
ATOM    467  CD1 LEU A  61      13.967 -33.179  20.356  1.00 24.62           C
ATOM    468  CD2 LEU A  61      12.927 -31.502  18.814  1.00 23.08           C
ATOM    469  N   ASP A  62      14.515 -27.859  22.576  1.00 23.94           N
ATOM    470  CA  ASP A  62      14.220 -27.022  23.739  1.00 27.51           C
ATOM    471  C   ASP A  62      13.736 -25.612  23.376  1.00 25.10           C
ATOM    472  O   ASP A  62      13.539 -24.795  24.288  1.00 25.89           O
ATOM    473  CB  ASP A  62      15.449 -26.929  24.656  1.00 26.55           C
ATOM    474  CG  ASP A  62      16.705 -26.536  23.911  1.00 33.93           C
ATOM    475  OD1 ASP A  62      16.694 -26.544  22.662  1.00 30.48           O
ATOM    476  OD2 ASP A  62      17.719 -26.218  24.572  1.00 41.46           O
ATOM    477  N   SER A  63      13.541 -25.311  22.084  1.00 24.39           N
ATOM    478  CA  SER A  63      12.982 -24.028  21.649  1.00 24.40           C
ATOM    479  C   SER A  63      11.652 -23.738  22.339  1.00 20.55           C
ATOM    480  O   SER A  63      10.794 -24.613  22.459  1.00 19.53           O
ATOM    481  CB  SER A  63      12.743 -24.025  20.131  1.00 19.68           C
ATOM    482  OG  SER A  63      13.922 -24.237  19.383  1.00 22.52           O
ATOM    483  N   GLY A  64      11.477 -22.490  22.772  1.00 18.83           N
ATOM    484  CA  GLY A  64      10.177 -22.074  23.274  1.00 22.77           C
ATOM    485  C   GLY A  64       9.130 -21.981  22.176  1.00 18.91           C
ATOM    486  O   GLY A  64       8.021 -22.501  22.317  1.00 21.43           O
ATOM    487  N   VAL A  65       9.470 -21.315  21.073  1.00 20.86           N
ATOM    488  CA  VAL A  65       8.576 -21.134  19.931  1.00 18.87           C
ATOM    489  C   VAL A  65       8.922 -22.160  18.858  1.00 17.73           C
ATOM    490  O   VAL A  65       8.143 -23.083  18.587  1.00 15.10           O
ATOM    491  CB  VAL A  65       8.681 -19.699  19.383  1.00 14.54           C
ATOM    492  CG1 VAL A  65       7.661 -19.471  18.276  1.00 16.12           C
ATOM    493  CG2 VAL A  65       8.489 -18.697  20.503  1.00 14.09           C
ATOM    494  N   GLY A  66      10.089 -21.992  18.232  1.00 17.72           N
ATOM    495  CA  GLY A  66      10.619 -22.979  17.309  1.00 16.07           C
ATOM    496  C   GLY A  66      10.216 -22.827  15.858  1.00 15.36           C
ATOM    497  O   GLY A  66      10.357 -23.784  15.091  1.00 14.27           O
ATOM    498  N   ILE A  67       9.723 -21.659  15.450  1.00 15.55           N
ATOM    499  CA  ILE A  67       9.450 -21.381  14.048  1.00 12.83           C
ATOM    500  C   ILE A  67       9.957 -19.977  13.752  1.00 14.25           C
ATOM    501  O   ILE A  67       9.954 -19.099  14.622  1.00 15.56           O
ATOM    502  CB  ILE A  67       7.942 -21.520  13.694  1.00 13.46           C
ATOM    503  CG1 ILE A  67       7.755 -21.688  12.178  1.00 11.66           C
ATOM    504  CG2 ILE A  67       7.161 -20.320  14.213  1.00  9.32           C
ATOM    505  CD1 ILE A  67       6.316 -22.050  11.759  1.00 11.47           C
ATOM    506  N   TYR A  68      10.459 -19.791  12.534  1.00 10.77           N
ATOM    507  CA  TYR A  68      10.883 -18.486  12.054  1.00 13.52           C
ATOM    508  C   TYR A  68      10.353 -18.286  10.642  1.00 12.41           C
ATOM    509  O   TYR A  68      10.000 -19.243   9.950  1.00 10.93           O
ATOM    510  CB  TYR A  68      12.408 -18.330  12.040  1.00 13.43           C
ATOM    511  CG  TYR A  68      13.080 -18.430  13.381  1.00 16.92           C
ATOM    512  CD1 TYR A  68      13.101 -17.346  14.257  1.00 20.10           C
ATOM    513  CD2 TYR A  68      13.715 -19.600  13.770  1.00 17.91           C
ATOM    514  CE1 TYR A  68      13.743 -17.432  15.497  1.00 21.53           C
ATOM    515  CE2 TYR A  68      14.350 -19.700  15.008  1.00 20.25           C
ATOM    516  CZ  TYR A  68      14.363 -18.617  15.863  1.00 22.79           C
ATOM    517  OH  TYR A  68      15.002 -18.727  17.082  1.00 24.83           O
ATOM    518  N   ALA A  69      10.343 -17.029  10.207  1.00 10.28           N
ATOM    519  CA  ALA A  69       9.830 -16.695   8.893  1.00 12.24           C
ATOM    520  C   ALA A  69      10.991 -16.468   7.941  1.00 15.63           C
ATOM    521  O   ALA A  69      11.875 -15.648   8.244  1.00 15.75           O
ATOM    522  CB  ALA A  69       8.948 -15.456   8.962  1.00 11.57           C
ATOM    523  N   PRO A  70      11.055 -17.194   6.815  1.00 13.10           N
ATOM    524  CA  PRO A  70      12.190 -17.036   5.893  1.00 15.76           C
ATOM    525  C   PRO A  70      12.021 -15.881   4.927  1.00 18.76           C
ATOM    526  O   PRO A  70      13.025 -15.422   4.358  1.00 14.50           O
ATOM    527  CB  PRO A  70      12.225 -18.374   5.149  1.00 13.08           C
ATOM    528  CG  PRO A  70      10.802 -18.864   5.235  1.00 10.47           C
ATOM    529  CD  PRO A  70      10.309 -18.437   6.573  1.00 12.81           C
ATOM    530  N   ASP A  71      10.789 -15.405   4.748  1.00 12.25           N
ATOM    531  CA  ASP A  71      10.493 -14.205   3.985  1.00 15.17           C
ATOM    532  C   ASP A  71       9.111 -13.702   4.403  1.00 18.07           C
ATOM    533  O   ASP A  71       8.440 -14.286   5.267  1.00 15.30           O
ATOM    534  CB  ASP A  71      10.593 -14.451   2.471  1.00 18.01           C
ATOM    535  CG  ASP A  71       9.611 -15.505   1.951  1.00 15.14           C
ATOM    536  OD1 ASP A  71       8.505 -15.696   2.501  1.00 17.91           O
ATOM    537  OD2 ASP A  71       9.955 -16.157   0.951  1.00 18.85           O
ATOM    538  N   ALA A  72       8.690 -12.599   3.784  1.00 16.43           N
ATOM    539  CA  ALA A  72       7.426 -11.990   4.172  1.00 14.13           C
ATOM    540  C   ALA A  72       6.248 -12.883   3.802  1.00 15.34           C
ATOM    541  O   ALA A  72       5.305 -13.043   4.590  1.00 18.05           O
ATOM    542  CB  ALA A  72       7.292 -10.618   3.518  1.00 14.42           C
ATOM    543  N   GLU A  73       6.287 -13.475   2.613  1.00 16.41           N
ATOM    544  CA  GLU A  73       5.157 -14.258   2.126  1.00 16.00           C
ATOM    545  C   GLU A  73       4.925 -15.509   2.970  1.00 17.89           C
ATOM    546  O   GLU A  73       3.780 -15.980   3.069  1.00 13.72           O
ATOM    547  CB  GLU A  73       5.386 -14.626   0.658  1.00 16.75           C
ATOM    548  CG  GLU A  73       4.261 -15.414   0.020  1.00 23.44           C
ATOM    549  CD  GLU A  73       4.657 -16.045  -1.303  1.00 23.69           C
ATOM    550  OE1 GLU A  73       5.621 -15.557  -1.953  1.00 21.71           O
ATOM    551  OE2 GLU A  73       3.998 -17.041  -1.682  1.00 22.03           O
ATOM    552  N   ALA A  74       5.982 -16.040   3.614  1.00 14.04           N
ATOM    553  CA  ALA A  74       5.835 -17.260   4.415  1.00 10.36           C
ATOM    554  C   ALA A  74       4.752 -17.138   5.484  1.00 13.37           C
ATOM    555  O   ALA A  74       4.108 -18.140   5.835  1.00 11.45           O
ATOM    556  CB  ALA A  74       7.157 -17.626   5.088  1.00 11.06           C
ATOM    557  N   TYR A  75       4.566 -15.942   6.050  1.00  9.24           N
ATOM    558  CA  TYR A  75       3.554 -15.792   7.089  1.00 11.73           C
ATOM    559  C   TYR A  75       2.166 -16.133   6.555  1.00 13.76           C
ATOM    560  O   TYR A  75       1.382 -16.808   7.231  1.00 16.19           O
ATOM    561  CB  TYR A  75       3.592 -14.369   7.655  1.00 11.51           C
ATOM    562  CG  TYR A  75       4.592 -14.195   8.781  1.00 14.26           C
ATOM    563  CD1 TYR A  75       4.469 -14.923   9.960  1.00 11.84           C
ATOM    564  CD2 TYR A  75       5.662 -13.309   8.662  1.00 12.67           C
ATOM    565  CE1 TYR A  75       5.379 -14.770  11.008  1.00 11.97           C
ATOM    566  CE2 TYR A  75       6.584 -13.155   9.696  1.00 11.93           C
ATOM    567  CZ  TYR A  75       6.427 -13.884  10.872  1.00 12.69           C
ATOM    568  OH  TYR A  75       7.328 -13.739  11.905  1.00 13.32           O
ATOM    569  N   THR A  76       1.860 -15.709   5.325  1.00 16.54           N
ATOM    570  CA  THR A  76       0.554 -15.981   4.717  1.00 14.06           C
ATOM    571  C   THR A  76       0.497 -17.377   4.108  1.00 15.45           C
ATOM    572  O   THR A  76      -0.449 -18.133   4.359  1.00 15.29           O
ATOM    573  CB  THR A  76       0.237 -14.928   3.659  1.00 13.01           C
ATOM    574  OG1 THR A  76       0.250 -13.635   4.268  1.00 13.26           O
ATOM    575  CG2 THR A  76      -1.164 -15.170   3.056  1.00 19.86           C
ATOM    576  N   LEU A  77       1.515 -17.748   3.326  1.00 16.06           N
ATOM    577  CA  LEU A  77       1.516 -19.056   2.668  1.00 13.40           C
ATOM    578  C   LEU A  77       1.492 -20.208   3.676  1.00 17.87           C
ATOM    579  O   LEU A  77       0.783 -21.202   3.481  1.00 17.37           O
ATOM    580  CB  LEU A  77       2.744 -19.176   1.768  1.00 14.20           C
ATOM    581  CG  LEU A  77       2.770 -20.403   0.853  1.00 17.94           C
ATOM    582  CD1 LEU A  77       1.554 -20.431  -0.088  1.00 15.89           C
ATOM    583  CD2 LEU A  77       4.064 -20.461   0.062  1.00 16.16           C
ATOM    584  N   PHE A  78       2.291 -20.118   4.740  1.00 13.04           N
ATOM    585  CA  PHE A  78       2.327 -21.151   5.764  1.00 13.84           C
ATOM    586  C   PHE A  78       1.478 -20.783   6.982  1.00 13.73           C
ATOM    587  O   PHE A  78       1.721 -21.274   8.086  1.00 14.71           O
ATOM    588  CB  PHE A  78       3.776 -21.430   6.162  1.00 13.09           C
ATOM    589  CG  PHE A  78       4.641 -21.914   5.020  1.00 14.76           C
ATOM    590  CD1 PHE A  78       4.528 -23.214   4.547  1.00 16.83           C
ATOM    591  CD2 PHE A  78       5.566 -21.072   4.428  1.00 14.62           C
ATOM    592  CE1 PHE A  78       5.324 -23.666   3.520  1.00 18.81           C
ATOM    593  CE2 PHE A  78       6.372 -21.519   3.382  1.00 19.17           C
ATOM    594  CZ  PHE A  78       6.255 -22.816   2.929  1.00 17.33           C
ATOM    595  N   ALA A  79       0.469 -19.941   6.791  1.00 14.25           N
ATOM    596  CA  ALA A  79      -0.471 -19.516   7.828  1.00 15.59           C
ATOM    597  C   ALA A  79      -1.027 -20.657   8.680  1.00 13.25           C
ATOM    598  O   ALA A  79      -1.259 -20.449   9.877  1.00 15.76           O
ATOM    599  CB  ALA A  79      -1.638 -18.732   7.211  1.00 15.65           C
ATOM    600  N   PRO A  80      -1.280 -21.855   8.148  1.00 15.89           N
ATOM    601  CA  PRO A  80      -1.799 -22.911   9.036  1.00 15.61           C
ATOM    602  C   PRO A  80      -0.901 -23.240  10.219  1.00 16.26           C
ATOM    603  O   PRO A  80      -1.409 -23.690  11.251  1.00 13.30           O
ATOM    604  CB  PRO A  80      -1.962 -24.108   8.091  1.00 17.54           C
ATOM    605  CG  PRO A  80      -2.310 -23.470   6.795  1.00 14.59           C
ATOM    606  CD  PRO A  80      -1.445 -22.240   6.730  1.00 14.89           C
ATOM    607  N   ILE A  81       0.410 -23.030  10.142  1.00 12.95           N
ATOM    608  CA  ILE A  81       1.248 -23.258  11.302  1.00 10.19           C
ATOM    609  C   ILE A  81       1.579 -21.951  12.028  1.00 14.16           C
ATOM    610  O   ILE A  81       1.551 -21.900  13.260  1.00 14.21           O
ATOM    611  CB  ILE A  81       2.514 -24.061  10.908  1.00 15.32           C
ATOM    612  CG1 ILE A  81       3.372 -24.379  12.141  1.00 13.67           C
ATOM    613  CG2 ILE A  81       3.345 -23.339   9.838  1.00 12.50           C
ATOM    614  CD1 ILE A  81       2.646 -25.166  13.244  1.00 16.22           C
ATOM    615  N   PHE A  82       1.824 -20.855  11.302  1.00 15.49           N
ATOM    616  CA  PHE A  82       2.108 -19.587  11.973  1.00 11.96           C
ATOM    617  C   PHE A  82       0.914 -19.099  12.791  1.00 13.60           C
ATOM    618  O   PHE A  82       1.084 -18.615  13.912  1.00 10.27           O
ATOM    619  CB  PHE A  82       2.516 -18.522  10.958  1.00 11.18           C
ATOM    620  CG  PHE A  82       3.953 -18.604  10.557  1.00 14.10           C
ATOM    621  CD1 PHE A  82       4.963 -18.293  11.472  1.00 12.53           C
ATOM    622  CD2 PHE A  82       4.307 -19.010   9.276  1.00 11.66           C
ATOM    623  CE1 PHE A  82       6.310 -18.380  11.101  1.00 13.29           C
ATOM    624  CE2 PHE A  82       5.656 -19.090   8.899  1.00 13.02           C
ATOM    625  CZ  PHE A  82       6.654 -18.780   9.813  1.00 10.78           C
ATOM    626  N   ASN A  83      -0.300 -19.205  12.243  1.00 11.68           N
ATOM    627  CA  ASN A  83      -1.460 -18.622  12.919  1.00 14.38           C
ATOM    628  C   ASN A  83      -1.687 -19.173  14.328  1.00 11.80           C
ATOM    629  O   ASN A  83      -1.848 -18.365  15.258  1.00 10.79           O
ATOM    630  CB  ASN A  83      -2.708 -18.785  12.040  1.00 13.19           C
ATOM    631  CG  ASN A  83      -2.754 -17.782  10.917  1.00 15.39           C
ATOM    632  OD1 ASN A  83      -1.873 -16.917  10.792  1.00 13.03           O
ATOM    633  ND2 ASN A  83      -3.792 -17.874  10.098  1.00 15.01           N
ATOM    634  N   PRO A  84      -1.721 -20.489  14.562  1.00 11.09           N
ATOM    635  CA  PRO A  84      -1.895 -20.973  15.942  1.00 13.14           C
ATOM    636  C   PRO A  84      -0.713 -20.672  16.847  1.00 14.46           C
ATOM    637  O   PRO A  84      -0.918 -20.399  18.039  1.00 15.78           O
ATOM    638  CB  PRO A  84      -2.092 -22.486  15.760  1.00 14.92           C
ATOM    639  CG  PRO A  84      -1.403 -22.789  14.462  1.00 15.38           C
ATOM    640  CD  PRO A  84      -1.724 -21.606  13.599  1.00 13.51           C
ATOM    641  N   ILE A  85       0.511 -20.696  16.316  1.00 14.58           N
ATOM    642  CA  ILE A  85       1.676 -20.284  17.102  1.00 16.80           C
ATOM    643  C   ILE A  85       1.563 -18.810  17.491  1.00 15.70           C
ATOM    644  O   ILE A  85       1.790 -18.435  18.648  1.00 14.88           O
ATOM    645  CB  ILE A  85       2.971 -20.569  16.321  1.00 16.04           C
ATOM    646  CG1 ILE A  85       3.195 -22.078  16.189  1.00 14.71           C
ATOM    647  CG2 ILE A  85       4.158 -19.879  16.988  1.00 16.12           C
ATOM    648  CD1 ILE A  85       4.378 -22.431  15.320  1.00 13.86           C
ATOM    649  N   ILE A  86       1.204 -17.952  16.527  1.00 12.70           N
ATOM    650  CA  ILE A  86       1.051 -16.525  16.809  1.00 13.62           C
ATOM    651  C   ILE A  86      -0.018 -16.288  17.876  1.00 17.63           C
ATOM    652  O   ILE A  86       0.176 -15.485  18.799  1.00 16.60           O
ATOM    653  CB  ILE A  86       0.731 -15.762  15.508  1.00 14.51           C
ATOM    654  CG1 ILE A  86       1.980 -15.604  14.648  1.00 16.04           C
ATOM    655  CG2 ILE A  86       0.120 -14.391  15.793  1.00 12.84           C
ATOM    656  CD1 ILE A  86       1.661 -15.112  13.257  1.00 11.73           C
ATOM    657  N   GLU A  87      -1.159 -16.983  17.773  1.00 14.87           N
ATOM    658  CA  GLU A  87      -2.241 -16.785  18.742  1.00 18.63           C
ATOM    659  C   GLU A  87      -1.787 -17.140  20.148  1.00 18.10           C
ATOM    660  O   GLU A  87      -2.060 -16.411  21.107  1.00 20.88           O
ATOM    661  CB  GLU A  87      -3.466 -17.618  18.359  1.00 16.88           C
ATOM    662  CG  GLU A  87      -4.715 -17.387  19.237  1.00 18.92           C
ATOM    663  CD  GLU A  87      -4.663 -18.080  20.605  1.00 23.39           C
ATOM    664  OE1 GLU A  87      -3.997 -19.125  20.741  1.00 20.59           O
ATOM    665  OE2 GLU A  87      -5.285 -17.570  21.557  1.00 24.78           O
ATOM    666  N   ASP A  88      -1.120 -18.282  20.288  1.00 18.69           N
ATOM    667  CA  ASP A  88      -0.668 -18.740  21.594  1.00 18.84           C
ATOM    668  C   ASP A  88       0.352 -17.775  22.190  1.00 21.48           C
ATOM    669  O   ASP A  88       0.170 -17.289  23.310  1.00 20.27           O
ATOM    670  CB  ASP A  88      -0.084 -20.143  21.451  1.00 21.05           C
ATOM    671  CG  ASP A  88       0.232 -20.798  22.777  1.00 23.17           C
ATOM    672  OD1 ASP A  88       0.717 -20.127  23.711  1.00 22.14           O
ATOM    673  OD2 ASP A  88      -0.005 -22.012  22.874  1.00 23.23           O
ATOM    674  N   TYR A  89       1.429 -17.474  21.454  1.00 19.04           N
ATOM    675  CA  TYR A  89       2.459 -16.592  22.003  1.00 20.49           C
ATOM    676  C   TYR A  89       1.887 -15.229  22.375  1.00 20.49           C
ATOM    677  O   TYR A  89       2.176 -14.696  23.453  1.00 23.36           O
ATOM    678  CB  TYR A  89       3.635 -16.414  21.035  1.00 16.57           C
ATOM    679  CG  TYR A  89       4.663 -15.495  21.649  1.00 17.16           C
ATOM    680  CD1 TYR A  89       5.564 -15.974  22.588  1.00 19.88           C
ATOM    681  CD2 TYR A  89       4.678 -14.136  21.364  1.00 16.08           C
ATOM    682  CE1 TYR A  89       6.475 -15.141  23.191  1.00 20.80           C
ATOM    683  CE2 TYR A  89       5.579 -13.296  21.962  1.00 14.80           C
ATOM    684  CZ  TYR A  89       6.483 -13.807  22.871  1.00 19.09           C
ATOM    685  OH  TYR A  89       7.404 -12.997  23.472  1.00 22.16           O
ATOM    686  N   HIS A  90       1.085 -14.638  21.494  1.00 20.47           N
ATOM    687  CA  HIS A  90       0.538 -13.313  21.763  1.00 24.30           C
ATOM    688  C   HIS A  90      -0.778 -13.354  22.534  1.00 20.50           C
ATOM    689  O   HIS A  90      -1.491 -12.351  22.561  1.00 24.51           O
ATOM    690  CB  HIS A  90       0.379 -12.533  20.461  1.00 15.60           C
ATOM    691  CG  HIS A  90       1.683 -12.270  19.789  1.00 20.80           C
ATOM    692  ND1 HIS A  90       2.536 -11.266  20.194  1.00 21.42           N
ATOM    693  CD2 HIS A  90       2.313 -12.917  18.782  1.00 19.52           C
ATOM    694  CE1 HIS A  90       3.623 -11.287  19.444  1.00 18.06           C
ATOM    695  NE2 HIS A  90       3.509 -12.271  18.572  1.00 19.13           N
ATOM    696  N   GLU A  91      -1.111 -14.489  23.145  1.00 19.85           N
ATOM    697  CA  GLU A  91      -2.215 -14.610  24.102  1.00 28.12           C
ATOM    698  C   GLU A  91      -3.509 -13.977  23.578  1.00 19.31           C
ATOM    699  O   GLU A  91      -3.944 -12.917  24.010  1.00 28.31           O
ATOM    700  CB  GLU A  91      -1.801 -14.001  25.446  1.00 28.07           C
ATOM    701  CG  GLU A  91      -0.863 -14.903  26.240  1.00 30.79           C
ATOM    702  CD  GLU A  91      -0.252 -14.205  27.434  1.00 38.14           C
ATOM    703  OE1 GLU A  91      -0.783 -13.150  27.834  1.00 40.10           O
ATOM    704  OE2 GLU A  91       0.766 -14.706  27.963  1.00 42.37           O
ATOM    705  N   GLY A  92      -4.129 -14.665  22.629  1.00 22.16           N
ATOM    706  CA  GLY A  92      -5.448 -14.269  22.166  1.00 25.30           C
ATOM    707  C   GLY A  92      -5.509 -13.573  20.821  1.00 21.05           C
ATOM    708  O   GLY A  92      -6.606 -13.175  20.408  1.00 19.11           O
ATOM    709  N   PHE A  93      -4.391 -13.419  20.107  1.00 22.73           N
ATOM    710  CA  PHE A  93      -4.449 -12.806  18.778  1.00 16.29           C
ATOM    711  C   PHE A  93      -4.798 -13.903  17.786  1.00 17.82           C
ATOM    712  O   PHE A  93      -3.929 -14.596  17.252  1.00 15.84           O
ATOM    713  CB  PHE A  93      -3.148 -12.105  18.414  1.00 17.53           C
ATOM    714  CG  PHE A  93      -3.278 -11.223  17.210  1.00 15.61           C
ATOM    715  CD1 PHE A  93      -3.750  -9.935  17.333  1.00 13.20           C
ATOM    716  CD2 PHE A  93      -2.993 -11.711  15.951  1.00 13.32           C
ATOM    717  CE1 PHE A  93      -3.905  -9.137  16.228  1.00 15.25           C
ATOM    718  CE2 PHE A  93      -3.142 -10.914  14.835  1.00 16.09           C
ATOM    719  CZ  PHE A  93      -3.600  -9.627  14.972  1.00 16.08           C
ATOM    720  N   LYS A  94      -6.101 -14.056  17.546  1.00 16.96           N
ATOM    721  CA  LYS A  94      -6.652 -15.223  16.877  1.00 20.36           C
ATOM    722  C   LYS A  94      -6.421 -15.149  15.374  1.00 15.32           C
ATOM    723  O   LYS A  94      -6.094 -14.087  14.842  1.00 16.14           O
ATOM    724  CB  LYS A  94      -8.150 -15.324  17.171  1.00 22.34           C
ATOM    725  CG  LYS A  94      -8.523 -14.858  18.567  1.00 27.98           C
ATOM    726  CD  LYS A  94      -9.527 -15.780  19.232  1.00 30.19           C
ATOM    727  CE  LYS A  94      -9.756 -15.347  20.682  1.00 42.73           C
ATOM    728  NZ  LYS A  94      -8.685 -15.844  21.607  1.00 37.36           N
ATOM    729  N   PRO A  95      -6.580 -16.273  14.664  1.00 15.92           N
ATOM    730  CA  PRO A  95      -6.369 -16.244  13.208  1.00 15.80           C
ATOM    731  C   PRO A  95      -7.222 -15.213  12.495  1.00 16.29           C
ATOM    732  O   PRO A  95      -6.787 -14.660  11.479  1.00 20.05           O
ATOM    733  CB  PRO A  95      -6.726 -17.672  12.776  1.00 17.07           C
ATOM    734  CG  PRO A  95      -6.419 -18.506  14.007  1.00 19.21           C
ATOM    735  CD  PRO A  95      -6.773 -17.646  15.171  1.00 15.39           C
ATOM    736  N   THR A  96      -8.423 -14.931  12.996  1.00 19.89           N
ATOM    737  CA  THR A  96      -9.297 -13.929  12.405  1.00 17.59           C
ATOM    738  C   THR A  96      -9.080 -12.533  12.978  1.00 17.97           C
ATOM    739  O   THR A  96      -9.735 -11.593  12.519  1.00 15.10           O
ATOM    740  CB  THR A  96     -10.769 -14.346  12.579  1.00 24.36           C
ATOM    741  OG1 THR A  96     -11.055 -14.570  13.964  1.00 19.42           O
ATOM    742  CG2 THR A  96     -11.048 -15.633  11.828  1.00 25.16           C
ATOM    743  N   ASP A  97      -8.182 -12.365  13.957  1.00 17.63           N
ATOM    744  CA  ASP A  97      -7.887 -11.044  14.497  1.00 15.00           C
ATOM    745  C   ASP A  97      -7.035 -10.252  13.509  1.00 15.38           C
ATOM    746  O   ASP A  97      -6.401 -10.813  12.615  1.00 14.21           O
ATOM    747  CB  ASP A  97      -7.174 -11.144  15.843  1.00 19.64           C
ATOM    748  CG  ASP A  97      -8.147 -11.418  17.009  1.00 21.06           C
ATOM    749  OD1 ASP A  97      -9.365 -11.246  16.815  1.00 16.10           O
ATOM    750  OD2 ASP A  97      -7.691 -11.814  18.108  1.00 16.98           O
ATOM    751  N   LYS A  98      -7.044  -8.926  13.660  1.00 14.63           N
ATOM    752  CA  LYS A  98      -6.337  -8.055  12.732  1.00 13.05           C
ATOM    753  C   LYS A  98      -5.598  -6.969  13.494  1.00 16.13           C
ATOM    754  O   LYS A  98      -6.151  -6.342  14.403  1.00 14.32           O
ATOM    755  CB  LYS A  98      -7.282  -7.403  11.715  1.00 15.04           C
ATOM    756  CG  LYS A  98      -6.532  -6.549  10.696  1.00 16.87           C
ATOM    757  CD  LYS A  98      -7.457  -5.894   9.674  1.00 18.67           C
ATOM    758  CE  LYS A  98      -6.735  -4.779   8.926  1.00 21.78           C
ATOM    759  NZ  LYS A  98      -7.666  -4.110   7.950  1.00 33.13           N
ATOM    760  N   HIS A  99      -4.363  -6.741  13.102  1.00 19.07           N
ATOM    761  CA  HIS A  99      -3.553  -5.727  13.746  1.00 13.64           C
ATOM    762  C   HIS A  99      -3.880  -4.345  13.169  1.00 15.73           C
ATOM    763  O   HIS A  99      -4.070  -4.203  11.953  1.00 15.24           O
ATOM    764  CB  HIS A  99      -2.069  -6.060  13.558  1.00 14.57           C
ATOM    765  CG  HIS A  99      -1.160  -5.100  14.240  1.00 15.07           C
ATOM    766  ND1 HIS A  99      -0.913  -5.146  15.596  1.00 18.88           N
ATOM    767  CD2 HIS A  99      -0.478  -4.035  13.764  1.00 12.30           C
ATOM    768  CE1 HIS A  99      -0.097  -4.160  15.922  1.00 14.45           C
ATOM    769  NE2 HIS A  99       0.183  -3.473  14.829  1.00 15.09           N
ATOM    770  N   PRO A 100      -3.956  -3.317  14.014  1.00 16.39           N
ATOM    771  CA  PRO A 100      -4.359  -1.974  13.544  1.00 13.90           C
ATOM    772  C   PRO A 100      -3.314  -1.342  12.641  1.00 19.52           C
ATOM    773  O   PRO A 100      -2.147  -1.761  12.617  1.00 18.61           O
ATOM    774  CB  PRO A 100      -4.505  -1.178  14.853  1.00 14.93           C
ATOM    775  CG  PRO A 100      -3.650  -1.928  15.860  1.00 13.61           C
ATOM    776  CD  PRO A 100      -3.837  -3.371  15.484  1.00 14.69           C
ATOM    777  N   PRO A 101      -3.688  -0.299  11.903  1.00 23.66           N
ATOM    778  CA  PRO A 101      -2.693   0.433  11.112  1.00 19.02           C
ATOM    779  C   PRO A 101      -1.671   1.126  12.011  1.00 23.37           C
ATOM    780  O   PRO A 101      -1.943   1.455  13.172  1.00 20.00           O
ATOM    781  CB  PRO A 101      -3.534   1.455  10.323  1.00 17.13           C
ATOM    782  CG  PRO A 101      -4.991   1.031  10.490  1.00 17.87           C
ATOM    783  CD  PRO A 101      -5.053   0.261  11.775  1.00 17.93           C
ATOM    784  N   THR A 102      -0.478   1.339  11.454  1.00 17.54           N
ATOM    785  CA  THR A 102       0.574   2.052  12.167  1.00 17.80           C
ATOM    786  C   THR A 102       0.082   3.407  12.657  1.00 18.27           C
ATOM    787  O   THR A 102      -0.479   4.190  11.891  1.00 21.25           O
ATOM    788  CB  THR A 102       1.775   2.244  11.247  1.00 17.98           C
ATOM    789  OG1 THR A 102       2.277   0.959  10.868  1.00 22.28           O
ATOM    790  CG2 THR A 102       2.877   3.057  11.939  1.00 15.73           C
ATOM    791  N   ASP A 103       0.306   3.681  13.936  1.00 20.53           N
ATOM    792  CA  ASP A 103      -0.040   4.977  14.509  1.00 21.01           C
ATOM    793  C   ASP A 103       0.889   5.238  15.681  1.00 15.25           C
ATOM    794  O   ASP A 103       0.725   4.643  16.749  1.00 18.75           O
ATOM    795  CB  ASP A 103      -1.500   5.022  14.951  1.00 20.28           C
ATOM    796  CG  ASP A 103      -1.869   6.337  15.599  1.00 21.06           C
ATOM    797  OD1 ASP A 103      -1.278   7.383  15.244  1.00 22.17           O
ATOM    798  OD2 ASP A 103      -2.753   6.320  16.469  1.00 27.09           O
ATOM    799  N   PHE A 104       1.846   6.137  15.486  1.00 16.06           N
ATOM    800  CA  PHE A 104       2.742   6.549  16.553  1.00 18.75           C
ATOM    801  C   PHE A 104       2.093   7.527  17.517  1.00 22.04           C
ATOM    802  O   PHE A 104       2.710   7.861  18.534  1.00 20.75           O
ATOM    803  CB  PHE A 104       4.008   7.179  15.962  1.00 19.83           C
ATOM    804  CG  PHE A 104       4.791   6.242  15.101  1.00 22.19           C
ATOM    805  CD1 PHE A 104       5.443   5.153  15.663  1.00 18.87           C
ATOM    806  CD2 PHE A 104       4.866   6.434  13.728  1.00 21.53           C
ATOM    807  CE1 PHE A 104       6.160   4.268  14.878  1.00 17.68           C
ATOM    808  CE2 PHE A 104       5.593   5.563  12.937  1.00 25.19           C
ATOM    809  CZ  PHE A 104       6.244   4.476  13.511  1.00 23.96           C
ATOM    810  N   GLY A 105       0.886   8.010  17.208  1.00 23.07           N
ATOM    811  CA  GLY A 105       0.129   8.852  18.114  1.00 20.68           C
ATOM    812  C   GLY A 105       0.675  10.267  18.278  1.00 23.24           C
ATOM    813  O   GLY A 105       1.570  10.734  17.571  1.00 23.67           O
ATOM    814  N   ASP A 106       0.105  10.944  19.266  1.00 27.47           N
ATOM    815  CA  ASP A 106       0.453  12.324  19.593  1.00 27.72           C
ATOM    816  C   ASP A 106       1.586  12.300  20.619  1.00 27.29           C
ATOM    817  O   ASP A 106       1.363  12.103  21.817  1.00 22.57           O
ATOM    818  CB  ASP A 106      -0.778  13.065  20.106  1.00 30.53           C
ATOM    819  CG  ASP A 106      -0.510  14.526  20.410  1.00 28.38           C
ATOM    820  OD1 ASP A 106       0.620  15.009  20.183  1.00 25.15           O
ATOM    821  OD2 ASP A 106      -1.452  15.188  20.901  1.00 37.86           O
ATOM    822  N   ILE A 107       2.808  12.521  20.129  1.00 28.48           N
ATOM    823  CA  ILE A 107       4.018  12.474  20.946  1.00 30.30           C
ATOM    824  C   ILE A 107       3.941  13.429  22.132  1.00 30.11           C
ATOM    825  O   ILE A 107       4.595  13.207  23.158  1.00 32.34           O
ATOM    826  CB  ILE A 107       5.232  12.780  20.046  1.00 36.66           C
ATOM    827  CG1 ILE A 107       6.544  12.545  20.795  1.00 30.74           C
ATOM    828  CG2 ILE A 107       5.131  14.213  19.492  1.00 40.65           C
ATOM    829  CD1 ILE A 107       6.632  11.178  21.423  1.00 30.55           C
ATOM    830  N   ASN A 108       3.137  14.488  22.029  1.00 33.52           N
ATOM    831  CA  ASN A 108       3.038  15.462  23.110  1.00 31.29           C
ATOM    832  C   ASN A 108       2.284  14.934  24.312  1.00 26.22           C
ATOM    833  O   ASN A 108       2.278  15.598  25.352  1.00 31.94           O
ATOM    834  CB  ASN A 108       2.362  16.744  22.616  1.00 39.17           C
ATOM    835  CG  ASN A 108       3.294  17.605  21.788  1.00 41.12           C
ATOM    836  OD1 ASN A 108       4.512  17.598  21.994  1.00 45.92           O
ATOM    837  ND2 ASN A 108       2.732  18.339  20.835  1.00 48.44           N
ATOM    838  N   THR A 109       1.640  13.783  24.198  1.00 26.43           N
ATOM    839  CA  THR A 109       1.039  13.131  25.353  1.00 26.93           C
ATOM    840  C   THR A 109       1.999  12.177  26.048  1.00 21.16           C
ATOM    841  O   THR A 109       1.642  11.603  27.085  1.00 23.22           O
ATOM    842  CB  THR A 109      -0.235  12.375  24.937  1.00 27.18           C
ATOM    843  OG1 THR A 109       0.100  11.345  23.988  1.00 21.47           O
ATOM    844  CG2 THR A 109      -1.235  13.349  24.311  1.00 26.03           C
ATOM    845  N   ILE A 110       3.193  11.982  25.500  1.00 23.84           N
ATOM    846  CA  ILE A 110       4.208  11.156  26.142  1.00 21.93           C
ATOM    847  C   ILE A 110       5.055  12.055  27.032  1.00 22.91           C
ATOM    848  O   ILE A 110       5.407  13.177  26.646  1.00 21.57           O
ATOM    849  CB  ILE A 110       5.064  10.416  25.095  1.00 20.65           C
ATOM    850  CG1 ILE A 110       4.177   9.630  24.116  1.00 18.37           C
ATOM    851  CG2 ILE A 110       6.066   9.480  25.782  1.00 20.28           C
ATOM    852  CD1 ILE A 110       3.366   8.516  24.774  1.00 16.87           C
ATOM    853  N   VAL A 111       5.390  11.565  28.229  1.00 22.51           N
ATOM    854  CA  VAL A 111       6.067  12.366  29.244  1.00 22.19           C
ATOM    855  C   VAL A 111       7.343  11.672  29.690  1.00 20.55           C
ATOM    856  O   VAL A 111       7.581  10.502  29.407  1.00 21.68           O
ATOM    857  CB  VAL A 111       5.183  12.620  30.474  1.00 21.65           C
ATOM    858  CG1 VAL A 111       3.841  13.225  30.058  1.00 20.80           C
ATOM    859  CG2 VAL A 111       4.992  11.317  31.237  1.00 21.97           C
ATOM    860  N   ASN A 112       8.162  12.430  30.407  1.00 21.28           N
ATOM    861  CA  ASN A 112       9.273  11.876  31.166  1.00 22.12           C
ATOM    862  C   ASN A 112       8.713  11.082  32.350  1.00 23.05           C
ATOM    863  O   ASN A 112       8.048  11.649  33.224  1.00 27.38           O
ATOM    864  CB  ASN A 112      10.171  13.026  31.626  1.00 20.58           C
ATOM    865  CG  ASN A 112      11.471  12.560  32.257  1.00 19.52           C
ATOM    866  OD1 ASN A 112      11.507  11.605  33.038  1.00 20.58           O
ATOM    867  ND2 ASN A 112      12.545  13.266  31.951  1.00 19.46           N
ATOM    868  N   VAL A 113       8.952   9.768  32.379  1.00 19.27           N
ATOM    869  CA  VAL A 113       8.331   8.946  33.418  1.00 21.46           C
ATOM    870  C   VAL A 113       8.936   9.154  34.802  1.00 22.12           C
ATOM    871  O   VAL A 113       8.331   8.749  35.799  1.00 21.92           O
ATOM    872  CB  VAL A 113       8.395   7.445  33.058  1.00 22.94           C
ATOM    873  CG1 VAL A 113       7.485   7.132  31.855  1.00 23.06           C
ATOM    874  CG2 VAL A 113       9.849   6.997  32.798  1.00 16.03           C
ATOM    875  N   ASP A 114      10.114   9.759  34.902  1.00 19.12           N
ATOM    876  CA  ASP A 114      10.758   9.995  36.195  1.00 20.74           C
ATOM    877  C   ASP A 114      11.647  11.220  36.076  1.00 23.04           C
ATOM    878  O   ASP A 114      12.863  11.113  35.885  1.00 23.80           O
ATOM    879  CB  ASP A 114      11.567   8.775  36.638  1.00 20.86           C
ATOM    880  CG  ASP A 114      12.255   8.970  37.976  1.00 20.13           C
ATOM    881  OD1 ASP A 114      11.867   9.865  38.763  1.00 24.46           O
ATOM    882  OD2 ASP A 114      13.190   8.206  38.251  1.00 20.82           O
ATOM    883  N   PRO A 115      11.058  12.419  36.157  1.00 25.11           N
ATOM    884  CA  PRO A 115      11.857  13.640  35.956  1.00 23.47           C
ATOM    885  C   PRO A 115      13.020  13.789  36.918  1.00 27.60           C
ATOM    886  O   PRO A 115      14.071  14.308  36.522  1.00 28.58           O
ATOM    887  CB  PRO A 115      10.827  14.761  36.147  1.00 23.60           C
ATOM    888  CG  PRO A 115       9.526  14.146  35.797  1.00 21.29           C
ATOM    889  CD  PRO A 115       9.612  12.703  36.225  1.00 23.39           C
ATOM    890  N   SER A 116      12.882  13.333  38.161  1.00 27.99           N
ATOM    891  CA  SER A 116      13.929  13.528  39.157  1.00 26.68           C
ATOM    892  C   SER A 116      15.097  12.565  39.007  1.00 27.91           C
ATOM    893  O   SER A 116      16.125  12.778  39.651  1.00 28.28           O
ATOM    894  CB  SER A 116      13.350  13.380  40.559  1.00 26.92           C
ATOM    895  OG  SER A 116      12.849  12.064  40.725  1.00 33.17           O
ATOM    896  N   GLY A 117      14.978  11.528  38.179  1.00 26.79           N
ATOM    897  CA  GLY A 117      16.015  10.514  38.123  1.00 22.20           C
ATOM    898  C   GLY A 117      16.184   9.733  39.411  1.00 23.05           C
ATOM    899  O   GLY A 117      17.267   9.200  39.681  1.00 20.01           O
ATOM    900  N   LYS A 118      15.130   9.658  40.221  1.00 22.59           N
ATOM    901  CA  LYS A 118      15.179   8.985  41.510  1.00 21.04           C
ATOM    902  C   LYS A 118      15.090   7.468  41.367  1.00 22.89           C
ATOM    903  O   LYS A 118      15.647   6.734  42.190  1.00 23.42           O
ATOM    904  CB  LYS A 118      14.036   9.529  42.366  1.00 22.44           C
ATOM    905  CG  LYS A 118      14.162   9.345  43.839  1.00 24.94           C
ATOM    906  CD  LYS A 118      12.960   9.979  44.542  1.00 26.61           C
ATOM    907  CE  LYS A 118      12.883   9.567  46.007  1.00 29.10           C
ATOM    908  NZ  LYS A 118      11.814  10.356  46.682  1.00 28.61           N
ATOM    909  N   TYR A 119      14.434   6.984  40.311  1.00 21.64           N
ATOM    910  CA  TYR A 119      14.081   5.575  40.178  1.00 18.90           C
ATOM    911  C   TYR A 119      14.579   4.984  38.864  1.00 22.09           C
ATOM    912  O   TYR A 119      15.177   3.904  38.849  1.00 26.12           O
ATOM    913  CB  TYR A 119      12.556   5.406  40.259  1.00 22.41           C
ATOM    914  CG  TYR A 119      11.941   5.887  41.553  1.00 20.42           C
ATOM    915  CD1 TYR A 119      12.096   5.158  42.730  1.00 22.96           C
ATOM    916  CD2 TYR A 119      11.202   7.066  41.598  1.00 17.27           C
ATOM    917  CE1 TYR A 119      11.538   5.592  43.919  1.00 22.24           C
ATOM    918  CE2 TYR A 119      10.634   7.503  42.775  1.00 21.62           C
ATOM    919  CZ  TYR A 119      10.803   6.766  43.935  1.00 24.51           C
ATOM    920  OH  TYR A 119      10.237   7.207  45.111  1.00 29.11           O
ATOM    921  N   VAL A 120      14.319   5.673  37.759  1.00 17.45           N
ATOM    922  CA  VAL A 120      14.602   5.131  36.435  1.00 19.64           C
ATOM    923  C   VAL A 120      16.074   5.378  36.107  1.00 19.96           C
ATOM    924  O   VAL A 120      16.524   6.524  36.035  1.00 18.91           O
ATOM    925  CB  VAL A 120      13.674   5.754  35.375  1.00 19.13           C
ATOM    926  CG1 VAL A 120      14.082   5.335  33.963  1.00 15.29           C
ATOM    927  CG2 VAL A 120      12.213   5.358  35.637  1.00 21.88           C
ATOM    928  N   VAL A 121      16.827   4.297  35.916  1.00 20.22           N
ATOM    929  CA  VAL A 121      18.221   4.430  35.521  1.00 20.74           C
ATOM    930  C   VAL A 121      18.315   4.822  34.053  1.00 23.24           C
ATOM    931  O   VAL A 121      19.090   5.712  33.677  1.00 18.25           O
ATOM    932  CB  VAL A 121      18.980   3.122  35.810  1.00 22.39           C
ATOM    933  CG1 VAL A 121      20.403   3.238  35.343  1.00 17.94           C
ATOM    934  CG2 VAL A 121      18.919   2.784  37.293  1.00 22.22           C
ATOM    935  N   SER A 122      17.514   4.181  33.206  1.00 22.83           N
ATOM    936  CA  SER A 122      17.598   4.398  31.771  1.00 21.08           C
ATOM    937  C   SER A 122      16.306   3.923  31.131  1.00 15.79           C
ATOM    938  O   SER A 122      15.594   3.081  31.676  1.00 16.19           O
ATOM    939  CB  SER A 122      18.782   3.653  31.156  1.00 18.85           C
ATOM    940  OG  SER A 122      18.671   2.262  31.423  1.00 19.47           O
ATOM    941  N   THR A 123      16.035   4.459  29.950  1.00 15.39           N
ATOM    942  CA  THR A 123      14.856   4.121  29.175  1.00 18.98           C
ATOM    943  C   THR A 123      15.307   3.709  27.781  1.00 20.44           C
ATOM    944  O   THR A 123      16.283   4.255  27.253  1.00 19.38           O
ATOM    945  CB  THR A 123      13.878   5.315  29.124  1.00 18.17           C
ATOM    946  OG1 THR A 123      13.496   5.676  30.457  1.00 17.90           O
ATOM    947  CG2 THR A 123      12.617   4.993  28.307  1.00 17.00           C
ATOM    948  N   HIS A 124      14.599   2.732  27.202  1.00 19.09           N
ATOM    949  CA  HIS A 124      14.885   2.173  25.884  1.00 20.35           C
ATOM    950  C   HIS A 124      13.573   2.032  25.127  1.00 19.65           C
ATOM    951  O   HIS A 124      12.578   1.576  25.699  1.00 19.66           O
ATOM    952  CB  HIS A 124      15.535   0.769  25.979  1.00 21.12           C
ATOM    953  CG  HIS A 124      17.015   0.761  26.241  1.00 23.45           C
ATOM    954  ND1 HIS A 124      17.572   1.207  27.423  1.00 23.47           N
ATOM    955  CD2 HIS A 124      18.052   0.300  25.489  1.00 22.93           C
ATOM    956  CE1 HIS A 124      18.885   1.052  27.374  1.00 27.17           C
ATOM    957  NE2 HIS A 124      19.203   0.504  26.211  1.00 29.22           N
ATOM    958  N   VAL A 125      13.560   2.401  23.847  1.00 16.07           N
ATOM    959  CA  VAL A 125      12.482   1.993  22.952  1.00 17.05           C
ATOM    960  C   VAL A 125      13.095   1.370  21.710  1.00 18.38           C
ATOM    961  O   VAL A 125      13.951   1.981  21.064  1.00 18.03           O
ATOM    962  CB  VAL A 125      11.541   3.147  22.564  1.00 18.95           C
ATOM    963  CG1 VAL A 125      10.348   2.588  21.815  1.00 19.01           C
ATOM    964  CG2 VAL A 125      11.063   3.895  23.802  1.00 20.30           C
ATOM    965  N   ARG A 126      12.633   0.165  21.362  1.00 16.89           N
ATOM    966  CA  ARG A 126      13.229  -0.641  20.310  1.00 16.63           C
ATOM    967  C   ARG A 126      12.158  -1.095  19.337  1.00 16.07           C
ATOM    968  O   ARG A 126      11.034  -1.408  19.744  1.00 13.58           O
ATOM    969  CB  ARG A 126      13.944  -1.853  20.913  1.00 19.87           C
ATOM    970  CG  ARG A 126      14.087  -3.036  20.009  1.00 20.32           C
ATOM    971  CD  ARG A 126      14.754  -4.174  20.756  1.00 31.42           C
ATOM    972  NE  ARG A 126      13.968  -5.398  20.674  1.00 42.83           N
ATOM    973  CZ  ARG A 126      14.117  -6.441  21.484  1.00 40.85           C
ATOM    974  NH1 ARG A 126      15.030  -6.404  22.447  1.00 42.31           N
ATOM    975  NH2 ARG A 126      13.347  -7.517  21.333  1.00 46.29           N
ATOM    976  N   CYS A 127      12.502  -1.134  18.052  1.00 11.10           N
ATOM    977  CA  CYS A 127      11.601  -1.704  17.065  1.00 14.57           C
ATOM    978  C   CYS A 127      12.414  -2.546  16.089  1.00 17.55           C
ATOM    979  O   CYS A 127      13.647  -2.641  16.187  1.00 13.47           O
ATOM    980  CB  CYS A 127      10.768  -0.614  16.368  1.00 15.18           C
ATOM    981  SG  CYS A 127      11.666   0.531  15.298  1.00 17.64           S
ATOM    982  N   GLY A 128      11.704  -3.210  15.183  1.00 14.89           N
ATOM    983  CA  GLY A 128      12.341  -4.009  14.148  1.00 14.21           C
ATOM    984  C   GLY A 128      11.635  -3.797  12.826  1.00 14.49           C
ATOM    985  O   GLY A 128      10.440  -3.493  12.780  1.00 11.64           O
ATOM    986  N   ARG A 129      12.393  -3.956  11.740  1.00 14.31           N
ATOM    987  CA  ARG A 129      11.858  -3.774  10.395  1.00 14.26           C
ATOM    988  C   ARG A 129      12.531  -4.761   9.455  1.00 15.26           C
ATOM    989  O   ARG A 129      13.731  -5.036   9.582  1.00 14.82           O
ATOM    990  CB  ARG A 129      12.072  -2.343   9.872  1.00 14.59           C
ATOM    991  CG  ARG A 129      11.283  -1.256  10.615  1.00 15.90           C
ATOM    992  CD  ARG A 129       9.783  -1.469  10.413  1.00 13.53           C
ATOM    993  NE  ARG A 129       8.970  -0.350  10.872  1.00 12.71           N
ATOM    994  CZ  ARG A 129       8.392  -0.285  12.069  1.00 12.98           C
ATOM    995  NH1 ARG A 129       8.560  -1.269  12.946  1.00 12.84           N
ATOM    996  NH2 ARG A 129       7.638   0.762  12.390  1.00 11.05           N
ATOM    997  N   SER A 130      11.742  -5.317   8.542  1.00 12.64           N
ATOM    998  CA  SER A 130      12.251  -6.041   7.391  1.00 14.44           C
ATOM    999  C   SER A 130      12.067  -5.150   6.169  1.00 17.38           C
ATOM   1000  O   SER A 130      11.058  -4.444   6.054  1.00 16.85           O
ATOM   1001  CB  SER A 130      11.524  -7.379   7.182  1.00 13.19           C
ATOM   1002  OG  SER A 130      11.669  -8.251   8.285  1.00 13.47           O
ATOM   1003  N   LEU A 131      13.055  -5.170   5.278  1.00 14.85           N
ATOM   1004  CA  LEU A 131      13.033  -4.336   4.085  1.00 18.66           C
ATOM   1005  C   LEU A 131      12.240  -5.035   2.993  1.00 17.56           C
ATOM   1006  O   LEU A 131      12.542  -6.176   2.644  1.00 17.31           O
ATOM   1007  CB  LEU A 131      14.454  -4.064   3.601  1.00 15.03           C
ATOM   1008  CG  LEU A 131      15.405  -3.507   4.655  1.00 17.46           C
ATOM   1009  CD1 LEU A 131      16.672  -3.044   3.990  1.00 15.74           C
ATOM   1010  CD2 LEU A 131      14.738  -2.362   5.403  1.00 17.45           C
ATOM   1011  N   LYS A 132      11.229  -4.351   2.462  1.00 17.04           N
ATOM   1012  CA  LYS A 132      10.404  -4.933   1.413  1.00 22.23           C
ATOM   1013  C   LYS A 132      11.263  -5.381   0.238  1.00 20.28           C
ATOM   1014  O   LYS A 132      12.198  -4.686  -0.174  1.00 16.45           O
ATOM   1015  CB  LYS A 132       9.361  -3.923   0.942  1.00 23.67           C
ATOM   1016  CG  LYS A 132       8.437  -4.481  -0.111  1.00 26.97           C
ATOM   1017  CD  LYS A 132       7.693  -3.366  -0.839  1.00 28.61           C
ATOM   1018  CE  LYS A 132       6.311  -3.834  -1.248  1.00 28.39           C
ATOM   1019  NZ  LYS A 132       5.518  -4.171  -0.026  1.00 39.64           N
ATOM   1020  N   GLY A 133      10.967  -6.569  -0.276  1.00 21.90           N
ATOM   1021  CA  GLY A 133      11.672  -7.117  -1.410  1.00 19.83           C
ATOM   1022  C   GLY A 133      12.773  -8.098  -1.064  1.00 19.13           C
ATOM   1023  O   GLY A 133      13.205  -8.857  -1.941  1.00 21.04           O
ATOM   1024  N   TYR A 134      13.228  -8.116   0.176  1.00 21.45           N
ATOM   1025  CA  TYR A 134      14.295  -9.069   0.426  1.00 18.98           C
ATOM   1026  C   TYR A 134      13.775 -10.283   1.177  1.00 17.08           C
ATOM   1027  O   TYR A 134      12.881 -10.161   2.016  1.00 20.47           O
ATOM   1028  CB  TYR A 134      15.412  -8.436   1.256  1.00 16.11           C
ATOM   1029  CG  TYR A 134      16.199  -7.367   0.555  1.00 17.05           C
ATOM   1030  CD1 TYR A 134      15.797  -6.045   0.611  1.00 18.45           C
ATOM   1031  CD2 TYR A 134      17.375  -7.672  -0.129  1.00 18.65           C
ATOM   1032  CE1 TYR A 134      16.527  -5.042  -0.017  1.00 21.02           C
ATOM   1033  CE2 TYR A 134      18.115  -6.679  -0.756  1.00 19.68           C
ATOM   1034  CZ  TYR A 134      17.681  -5.362  -0.697  1.00 23.66           C
ATOM   1035  OH  TYR A 134      18.395  -4.354  -1.316  1.00 31.19           O
ATOM   1036  N   PRO A 135      14.331 -11.468   0.910  1.00 13.70           N
ATOM   1037  CA  PRO A 135      14.190 -12.576   1.860  1.00 12.71           C
ATOM   1038  C   PRO A 135      14.597 -12.165   3.275  1.00 17.54           C
ATOM   1039  O   PRO A 135      15.362 -11.202   3.470  1.00 11.58           O
ATOM   1040  CB  PRO A 135      15.149 -13.645   1.320  1.00 13.95           C
ATOM   1041  CG  PRO A 135      15.489 -13.235  -0.072  1.00 16.32           C
ATOM   1042  CD  PRO A 135      15.227 -11.779  -0.215  1.00 17.38           C
ATOM   1043  N   PHE A 136      14.105 -12.899   4.275  1.00 15.97           N
ATOM   1044  CA  PHE A 136      14.595 -12.702   5.628  1.00 12.86           C
ATOM   1045  C   PHE A 136      15.882 -13.503   5.774  1.00 15.19           C
ATOM   1046  O   PHE A 136      16.300 -14.210   4.858  1.00 17.83           O
ATOM   1047  CB  PHE A 136      13.536 -13.097   6.662  1.00 12.47           C
ATOM   1048  CG  PHE A 136      12.273 -12.248   6.627  1.00 16.31           C
ATOM   1049  CD1 PHE A 136      12.129 -11.203   5.726  1.00 13.56           C
ATOM   1050  CD2 PHE A 136      11.215 -12.523   7.486  1.00 17.19           C
ATOM   1051  CE1 PHE A 136      10.959 -10.452   5.690  1.00 17.60           C
ATOM   1052  CE2 PHE A 136      10.043 -11.758   7.456  1.00 14.11           C
ATOM   1053  CZ  PHE A 136       9.924 -10.725   6.559  1.00 12.59           C
ATOM   1054  N   ASN A 137      16.519 -13.413   6.937  1.00 15.32           N
ATOM   1055  CA  ASN A 137      17.864 -13.960   7.063  1.00 15.70           C
ATOM   1056  C   ASN A 137      17.988 -15.462   6.801  1.00 14.84           C
ATOM   1057  O   ASN A 137      19.064 -15.868   6.332  1.00 15.45           O
ATOM   1058  CB  ASN A 137      18.436 -13.592   8.436  1.00 19.32           C
ATOM   1059  CG  ASN A 137      19.321 -12.364   8.370  1.00 16.88           C
ATOM   1060  OD1 ASN A 137      20.524 -12.475   8.135  1.00 21.19           O
ATOM   1061  ND2 ASN A 137      18.728 -11.176   8.561  1.00 16.50           N
ATOM   1062  N   PRO A 138      16.971 -16.311   7.020  1.00 16.35           N
ATOM   1063  CA  PRO A 138      17.109 -17.717   6.602  1.00 14.41           C
ATOM   1064  C   PRO A 138      17.437 -17.907   5.140  1.00 17.90           C
ATOM   1065  O   PRO A 138      17.987 -18.958   4.769  1.00 16.62           O
ATOM   1066  CB  PRO A 138      15.730 -18.318   6.920  1.00 14.17           C
ATOM   1067  CG  PRO A 138      15.239 -17.511   8.047  1.00 17.14           C
ATOM   1068  CD  PRO A 138      15.727 -16.110   7.795  1.00 17.85           C
ATOM   1069  N   CYS A 139      17.099 -16.939   4.287  1.00 19.46           N
ATOM   1070  CA  CYS A 139      17.169 -17.155   2.850  1.00 18.61           C
ATOM   1071  C   CYS A 139      17.893 -16.044   2.102  1.00 15.52           C
ATOM   1072  O   CYS A 139      17.872 -16.040   0.868  1.00 19.03           O
ATOM   1073  CB  CYS A 139      15.752 -17.335   2.277  1.00 18.70           C
ATOM   1074  SG  CYS A 139      15.012 -18.949   2.673  1.00 18.48           S
ATOM   1075  N   LEU A 140      18.519 -15.103   2.795  1.00 12.94           N
ATOM   1076  CA  LEU A 140      19.305 -14.100   2.091  1.00 17.02           C
ATOM   1077  C   LEU A 140      20.512 -14.750   1.410  1.00 20.42           C
ATOM   1078  O   LEU A 140      21.136 -15.666   1.952  1.00 17.41           O
ATOM   1079  CB  LEU A 140      19.756 -13.005   3.056  1.00 16.03           C
ATOM   1080  CG  LEU A 140      18.681 -11.964   3.384  1.00 14.96           C
ATOM   1081  CD1 LEU A 140      19.014 -11.243   4.688  1.00 14.35           C
ATOM   1082  CD2 LEU A 140      18.493 -10.957   2.248  1.00 11.08           C
ATOM   1083  N   THR A 141      20.806 -14.313   0.187  1.00 19.27           N
ATOM   1084  CA  THR A 141      22.022 -14.750  -0.483  1.00 19.56           C
ATOM   1085  C   THR A 141      23.176 -13.835  -0.087  1.00 18.28           C
ATOM   1086  O   THR A 141      22.979 -12.734   0.436  1.00 16.49           O
ATOM   1087  CB  THR A 141      21.871 -14.731  -2.005  1.00 20.15           C
ATOM   1088  OG1 THR A 141      21.705 -13.375  -2.435  1.00 20.70           O
ATOM   1089  CG2 THR A 141      20.664 -15.594  -2.479  1.00 18.87           C
ATOM   1090  N   GLU A 142      24.393 -14.298  -0.357  1.00 20.71           N
ATOM   1091  CA  GLU A 142      25.556 -13.455  -0.098  1.00 22.95           C
ATOM   1092  C   GLU A 142      25.426 -12.113  -0.813  1.00 21.01           C
ATOM   1093  O   GLU A 142      25.669 -11.053  -0.220  1.00 21.34           O
ATOM   1094  CB  GLU A 142      26.828 -14.169  -0.527  1.00 20.85           C
ATOM   1095  CG  GLU A 142      28.059 -13.322  -0.296  1.00 27.15           C
ATOM   1096  CD  GLU A 142      29.333 -14.055  -0.662  1.00 32.88           C
ATOM   1097  OE1 GLU A 142      29.274 -14.985  -1.500  1.00 36.54           O
ATOM   1098  OE2 GLU A 142      30.388 -13.704  -0.098  1.00 33.37           O
ATOM   1099  N   ALA A 143      25.029 -12.144  -2.089  1.00 17.35           N
ATOM   1100  CA  ALA A 143      24.846 -10.914  -2.853  1.00 17.69           C
ATOM   1101  C   ALA A 143      23.775 -10.030  -2.231  1.00 19.72           C
ATOM   1102  O   ALA A 143      23.910  -8.798  -2.214  1.00 19.58           O
ATOM   1103  CB  ALA A 143      24.472 -11.244  -4.299  1.00 17.84           C
ATOM   1104  N   ASN A 144      22.675 -10.643  -1.767  1.00 20.82           N
ATOM   1105  CA  ASN A 144      21.647  -9.910  -1.033  1.00 19.69           C
ATOM   1106  C   ASN A 144      22.242  -9.173   0.160  1.00 15.72           C
ATOM   1107  O   ASN A 144      21.970  -7.984   0.373  1.00 13.36           O
ATOM   1108  CB  ASN A 144      20.554 -10.871  -0.557  1.00 19.41           C
ATOM   1109  CG  ASN A 144      19.596 -11.292  -1.671  1.00 18.85           C
ATOM   1110  OD1 ASN A 144      19.466 -10.616  -2.683  1.00 21.01           O
ATOM   1111  ND2 ASN A 144      18.919 -12.411  -1.471  1.00 14.45           N
ATOM   1112  N   TYR A 145      23.047  -9.881   0.966  1.00 16.66           N
ATOM   1113  CA  TYR A 145      23.646  -9.271   2.152  1.00 16.89           C
ATOM   1114  C   TYR A 145      24.477  -8.051   1.768  1.00 19.41           C
ATOM   1115  O   TYR A 145      24.362  -6.990   2.397  1.00 15.89           O
ATOM   1116  CB  TYR A 145      24.509 -10.294   2.904  1.00 13.47           C
ATOM   1117  CG  TYR A 145      23.757 -11.163   3.895  1.00 15.29           C
ATOM   1118  CD1 TYR A 145      23.047 -10.605   4.959  1.00 15.53           C
ATOM   1119  CD2 TYR A 145      23.752 -12.543   3.768  1.00 15.36           C
ATOM   1120  CE1 TYR A 145      22.347 -11.406   5.849  1.00 13.12           C
ATOM   1121  CE2 TYR A 145      23.067 -13.345   4.665  1.00 15.43           C
ATOM   1122  CZ  TYR A 145      22.367 -12.772   5.701  1.00 13.43           C
ATOM   1123  OH  TYR A 145      21.691 -13.577   6.586  1.00 14.22           O
ATOM   1124  N   LYS A 146      25.300  -8.173   0.712  1.00 14.80           N
ATOM   1125  CA  LYS A 146      26.149  -7.051   0.307  1.00 20.09           C
ATOM   1126  C   LYS A 146      25.311  -5.881  -0.198  1.00 21.09           C
ATOM   1127  O   LYS A 146      25.547  -4.727   0.177  1.00 20.13           O
ATOM   1128  CB  LYS A 146      27.156  -7.473  -0.771  1.00 18.86           C
ATOM   1129  CG  LYS A 146      28.127  -8.562  -0.376  1.00 20.52           C
ATOM   1130  CD  LYS A 146      29.074  -8.905  -1.531  1.00 23.86           C
ATOM   1131  CE  LYS A 146      30.117  -9.939  -1.111  1.00 30.77           C
ATOM   1132  NZ  LYS A 146      30.884 -10.493  -2.270  1.00 38.34           N
ATOM   1133  N   GLU A 147      24.337  -6.152  -1.062  1.00 22.41           N
ATOM   1134  CA  GLU A 147      23.548  -5.053  -1.611  1.00 22.28           C
ATOM   1135  C   GLU A 147      22.735  -4.352  -0.526  1.00 20.52           C
ATOM   1136  O   GLU A 147      22.637  -3.117  -0.514  1.00 24.34           O
ATOM   1137  CB  GLU A 147      22.633  -5.554  -2.723  1.00 26.61           C
ATOM   1138  CG  GLU A 147      21.609  -4.502  -3.184  1.00 27.18           C
ATOM   1139  CD  GLU A 147      20.438  -5.135  -3.901  1.00 35.30           C
ATOM   1140  OE1 GLU A 147      19.846  -4.485  -4.793  1.00 38.29           O
ATOM   1141  OE2 GLU A 147      20.121  -6.301  -3.573  1.00 39.51           O
ATOM   1142  N   MET A 148      22.159  -5.110   0.404  1.00 19.44           N
ATOM   1143  CA  MET A 148      21.424  -4.473   1.489  1.00 17.71           C
ATOM   1144  C   MET A 148      22.345  -3.593   2.322  1.00 18.19           C
ATOM   1145  O   MET A 148      21.993  -2.460   2.669  1.00 22.43           O
ATOM   1146  CB  MET A 148      20.743  -5.530   2.366  1.00 18.71           C
ATOM   1147  CG  MET A 148      19.930  -4.936   3.530  1.00 16.25           C
ATOM   1148  SD  MET A 148      19.196  -6.213   4.582  1.00 15.48           S
ATOM   1149  CE  MET A 148      18.167  -7.051   3.372  1.00 15.79           C
ATOM   1150  N   GLU A 149      23.527  -4.108   2.679  1.00 17.81           N
ATOM   1151  CA  GLU A 149      24.468  -3.299   3.445  1.00 20.02           C
ATOM   1152  C   GLU A 149      24.827  -2.024   2.693  1.00 20.17           C
ATOM   1153  O   GLU A 149      24.916  -0.948   3.289  1.00 20.83           O
ATOM   1154  CB  GLU A 149      25.739  -4.092   3.773  1.00 18.76           C
ATOM   1155  CG  GLU A 149      26.572  -3.393   4.827  1.00 15.17           C
ATOM   1156  CD  GLU A 149      27.841  -4.125   5.177  1.00 21.20           C
ATOM   1157  OE1 GLU A 149      28.354  -4.873   4.321  1.00 26.91           O
ATOM   1158  OE2 GLU A 149      28.329  -3.951   6.317  1.00 22.29           O
ATOM   1159  N   ASP A 150      25.036  -2.132   1.384  1.00 21.84           N
ATOM   1160  CA  ASP A 150      25.272  -0.954   0.553  1.00 23.45           C
ATOM   1161  C   ASP A 150      24.137   0.055   0.689  1.00 25.48           C
ATOM   1162  O   ASP A 150      24.373   1.228   1.008  1.00 24.35           O
ATOM   1163  CB  ASP A 150      25.438  -1.391  -0.904  1.00 27.25           C
ATOM   1164  CG  ASP A 150      26.259  -0.423  -1.723  1.00 35.15           C
ATOM   1165  OD1 ASP A 150      26.865   0.499  -1.137  1.00 38.24           O
ATOM   1166  OD2 ASP A 150      26.294  -0.583  -2.962  1.00 40.34           O
ATOM   1167  N   LYS A 151      22.892  -0.388   0.465  1.00 20.74           N
ATOM   1168  CA  LYS A 151      21.752   0.529   0.508  1.00 23.45           C
ATOM   1169  C   LYS A 151      21.606   1.146   1.891  1.00 20.70           C
ATOM   1170  O   LYS A 151      21.454   2.363   2.039  1.00 19.21           O
ATOM   1171  CB  LYS A 151      20.459  -0.206   0.119  1.00 24.93           C
ATOM   1172  CG  LYS A 151      19.959   0.046  -1.291  1.00 29.48           C
ATOM   1173  CD  LYS A 151      19.220  -1.177  -1.862  1.00 35.97           C
ATOM   1174  CE  LYS A 151      18.766  -0.931  -3.310  1.00 42.67           C
ATOM   1175  NZ  LYS A 151      18.412  -2.181  -4.072  1.00 42.96           N
ATOM   1176  N   VAL A 152      21.657   0.312   2.918  1.00 20.77           N
ATOM   1177  CA  VAL A 152      21.375   0.770   4.269  1.00 21.85           C
ATOM   1178  C   VAL A 152      22.494   1.684   4.767  1.00 21.26           C
ATOM   1179  O   VAL A 152      22.247   2.764   5.315  1.00 22.55           O
ATOM   1180  CB  VAL A 152      21.163  -0.454   5.179  1.00 22.67           C
ATOM   1181  CG1 VAL A 152      21.258  -0.074   6.629  1.00 22.85           C
ATOM   1182  CG2 VAL A 152      19.825  -1.106   4.865  1.00 15.62           C
ATOM   1183  N   SER A 153      23.743   1.278   4.566  1.00 17.83           N
ATOM   1184  CA  SER A 153      24.841   2.120   5.014  1.00 21.54           C
ATOM   1185  C   SER A 153      24.836   3.454   4.279  1.00 23.74           C
ATOM   1186  O   SER A 153      25.179   4.487   4.862  1.00 24.60           O
ATOM   1187  CB  SER A 153      26.164   1.384   4.823  1.00 19.01           C
ATOM   1188  OG  SER A 153      27.194   2.292   4.530  1.00 35.77           O
ATOM   1189  N   ALA A 154      24.411   3.453   3.015  1.00 22.43           N
ATOM   1190  CA  ALA A 154      24.261   4.701   2.278  1.00 26.31           C
ATOM   1191  C   ALA A 154      23.250   5.619   2.960  1.00 27.29           C
ATOM   1192  O   ALA A 154      23.525   6.802   3.194  1.00 29.19           O
ATOM   1193  CB  ALA A 154      23.848   4.402   0.834  1.00 23.53           C
ATOM   1194  N   ILE A 155      22.070   5.090   3.291  1.00 29.18           N
ATOM   1195  CA  ILE A 155      21.072   5.879   4.014  1.00 22.88           C
ATOM   1196  C   ILE A 155      21.661   6.423   5.311  1.00 22.57           C
ATOM   1197  O   ILE A 155      21.480   7.597   5.650  1.00 24.11           O
ATOM   1198  CB  ILE A 155      19.813   5.038   4.296  1.00 23.23           C
ATOM   1199  CG1 ILE A 155      19.175   4.503   3.007  1.00 30.23           C
ATOM   1200  CG2 ILE A 155      18.823   5.835   5.121  1.00 25.35           C
ATOM   1201  CD1 ILE A 155      19.152   5.497   1.875  1.00 37.41           C
ATOM   1202  N   PHE A 156      22.356   5.565   6.068  1.00 27.08           N
ATOM   1203  CA  PHE A 156      22.902   5.974   7.364  1.00 25.13           C
ATOM   1204  C   PHE A 156      23.823   7.175   7.226  1.00 22.86           C
ATOM   1205  O   PHE A 156      23.835   8.062   8.087  1.00 24.07           O
ATOM   1206  CB  PHE A 156      23.666   4.822   8.012  1.00 21.84           C
ATOM   1207  CG  PHE A 156      22.791   3.736   8.556  1.00 22.68           C
ATOM   1208  CD1 PHE A 156      21.420   3.899   8.627  1.00 21.34           C
ATOM   1209  CD2 PHE A 156      23.344   2.535   8.974  1.00 22.39           C
ATOM   1210  CE1 PHE A 156      20.616   2.895   9.122  1.00 22.22           C
ATOM   1211  CE2 PHE A 156      22.541   1.518   9.465  1.00 20.58           C
ATOM   1212  CZ  PHE A 156      21.182   1.699   9.547  1.00 20.26           C
ATOM   1213  N   GLY A 157      24.606   7.215   6.151  1.00 24.72           N
ATOM   1214  CA  GLY A 157      25.527   8.314   5.920  1.00 28.95           C
ATOM   1215  C   GLY A 157      24.867   9.651   5.657  1.00 30.11           C
ATOM   1216  O   GLY A 157      25.554  10.677   5.699  1.00 34.34           O
ATOM   1217  N   THR A 158      23.568   9.673   5.386  1.00 27.57           N
ATOM   1218  CA  THR A 158      22.864  10.927   5.168  1.00 33.17           C
ATOM   1219  C   THR A 158      22.155  11.434   6.416  1.00 31.28           C
ATOM   1220  O   THR A 158      21.564  12.517   6.374  1.00 35.24           O
ATOM   1221  CB  THR A 158      21.850  10.778   4.029  1.00 25.18           C
ATOM   1222  OG1 THR A 158      20.678  10.132   4.530  1.00 25.94           O
ATOM   1223  CG2 THR A 158      22.429   9.945   2.921  1.00 28.74           C
ATOM   1224  N   PHE A 159      22.188  10.679   7.515  1.00 30.61           N
ATOM   1225  CA  PHE A 159      21.554  11.122   8.754  1.00 25.56           C
ATOM   1226  C   PHE A 159      22.190  12.424   9.231  1.00 29.57           C
ATOM   1227  O   PHE A 159      23.410  12.513   9.379  1.00 28.81           O
ATOM   1228  CB  PHE A 159      21.701  10.053   9.840  1.00 24.87           C
ATOM   1229  CG  PHE A 159      20.720   8.905   9.737  1.00 28.97           C
ATOM   1230  CD1 PHE A 159      19.544   9.018   9.012  1.00 30.93           C
ATOM   1231  CD2 PHE A 159      20.970   7.716  10.406  1.00 24.15           C
ATOM   1232  CE1 PHE A 159      18.652   7.955   8.943  1.00 28.01           C
ATOM   1233  CE2 PHE A 159      20.083   6.649  10.334  1.00 27.46           C
ATOM   1234  CZ  PHE A 159      18.922   6.772   9.606  1.00 27.81           C
ATOM   1235  N   GLU A 160      21.366  13.436   9.462  1.00 33.87           N
ATOM   1236  CA  GLU A 160      21.816  14.708  10.007  1.00 35.74           C
ATOM   1237  C   GLU A 160      21.311  14.858  11.442  1.00 34.59           C
ATOM   1238  O   GLU A 160      20.653  13.967  11.995  1.00 32.11           O
ATOM   1239  CB  GLU A 160      21.328  15.875   9.146  1.00 37.46           C
ATOM   1240  CG  GLU A 160      21.760  15.843   7.686  1.00 35.73           C
ATOM   1241  CD  GLU A 160      21.070  16.935   6.865  1.00 43.90           C
ATOM   1242  OE1 GLU A 160      20.185  16.604   6.042  1.00 48.63           O
ATOM   1243  OE2 GLU A 160      21.406  18.128   7.054  1.00 42.57           O
ATOM   1244  N   GLY A 161      21.636  16.001  12.045  1.00 33.18           N
ATOM   1245  CA  GLY A 161      21.090  16.343  13.350  1.00 29.02           C
ATOM   1246  C   GLY A 161      21.461  15.340  14.425  1.00 30.91           C
ATOM   1247  O   GLY A 161      22.582  14.818  14.471  1.00 30.37           O
ATOM   1248  N   GLU A 162      20.494  15.059  15.302  1.00 26.28           N
ATOM   1249  CA  GLU A 162      20.707  14.129  16.407  1.00 31.03           C
ATOM   1250  C   GLU A 162      21.008  12.699  15.945  1.00 26.48           C
ATOM   1251  O   GLU A 162      21.549  11.909  16.728  1.00 21.61           O
ATOM   1252  CB  GLU A 162      19.473  14.129  17.318  1.00 23.93           C
ATOM   1253  CG  GLU A 162      18.226  13.513  16.681  1.00 29.86           C
ATOM   1254  CD  GLU A 162      17.046  13.382  17.668  1.00 34.75           C
ATOM   1255  OE1 GLU A 162      17.259  13.516  18.903  1.00 32.00           O
ATOM   1256  OE2 GLU A 162      15.907  13.155  17.197  1.00 28.43           O
ATOM   1257  N   LEU A 163      20.642  12.339  14.716  1.00 23.67           N
ATOM   1258  CA  LEU A 163      20.901  11.010  14.184  1.00 24.21           C
ATOM   1259  C   LEU A 163      22.266  10.876  13.520  1.00 25.00           C
ATOM   1260  O   LEU A 163      22.653   9.757  13.153  1.00 24.49           O
ATOM   1261  CB  LEU A 163      19.811  10.633  13.176  1.00 20.15           C
ATOM   1262  CG  LEU A 163      18.422  10.527  13.808  1.00 27.92           C
ATOM   1263  CD1 LEU A 163      17.397  10.041  12.794  1.00 26.10           C
ATOM   1264  CD2 LEU A 163      18.487   9.595  15.011  1.00 22.81           C
ATOM   1265  N   LYS A 164      22.992  11.976  13.339  1.00 23.85           N
ATOM   1266  CA  LYS A 164      24.288  11.910  12.682  1.00 23.60           C
ATOM   1267  C   LYS A 164      25.237  11.011  13.465  1.00 21.30           C
ATOM   1268  O   LYS A 164      25.269  11.032  14.696  1.00 22.37           O
ATOM   1269  CB  LYS A 164      24.879  13.308  12.546  1.00 26.61           C
ATOM   1270  CG  LYS A 164      25.905  13.423  11.446  1.00 31.83           C
ATOM   1271  CD  LYS A 164      26.742  14.682  11.627  1.00 42.44           C
ATOM   1272  CE  LYS A 164      27.987  14.639  10.756  1.00 37.66           C
ATOM   1273  NZ  LYS A 164      29.198  14.436  11.585  1.00 45.76           N
ATOM   1274  N   GLY A 165      26.010  10.208  12.748  1.00 20.08           N
ATOM   1275  CA  GLY A 165      26.894   9.285  13.427  1.00 22.88           C
ATOM   1276  C   GLY A 165      27.706   8.468  12.455  1.00 20.12           C
ATOM   1277  O   GLY A 165      28.120   8.988  11.418  1.00 22.53           O
ATOM   1278  N   LYS A 166      27.897   7.183  12.743  1.00 19.46           N
ATOM   1279  CA  LYS A 166      28.821   6.376  11.964  1.00 21.78           C
ATOM   1280  C   LYS A 166      28.320   4.945  11.850  1.00 18.06           C
ATOM   1281  O   LYS A 166      27.895   4.343  12.842  1.00 18.68           O
ATOM   1282  CB  LYS A 166      30.218   6.412  12.607  1.00 23.64           C
ATOM   1283  CG  LYS A 166      31.309   5.715  11.818  1.00 27.31           C
ATOM   1284  CD  LYS A 166      32.683   6.096  12.367  1.00 25.86           C
ATOM   1285  CE  LYS A 166      33.718   5.022  12.061  1.00 36.28           C
ATOM   1286  NZ  LYS A 166      35.108   5.566  12.006  1.00 41.50           N
ATOM   1287  N   TYR A 167      28.415   4.398  10.640  1.00 18.60           N
ATOM   1288  CA  TYR A 167      28.215   2.979  10.395  1.00 16.69           C
ATOM   1289  C   TYR A 167      29.524   2.211  10.558  1.00 19.14           C
ATOM   1290  O   TYR A 167      30.573   2.634  10.062  1.00 17.39           O
ATOM   1291  CB  TYR A 167      27.656   2.743   8.990  1.00 14.74           C
ATOM   1292  CG  TYR A 167      27.399   1.280   8.688  1.00 15.83           C
ATOM   1293  CD1 TYR A 167      26.398   0.582   9.350  1.00 15.82           C
ATOM   1294  CD2 TYR A 167      28.160   0.597   7.749  1.00 17.49           C
ATOM   1295  CE1 TYR A 167      26.159  -0.757   9.085  1.00 16.00           C
ATOM   1296  CE2 TYR A 167      27.930  -0.738   7.473  1.00 18.91           C
ATOM   1297  CZ  TYR A 167      26.927  -1.417   8.143  1.00 17.78           C
ATOM   1298  OH  TYR A 167      26.705  -2.764   7.878  1.00 16.12           O
ATOM   1299  N   TYR A 168      29.446   1.078  11.254  1.00 16.80           N
ATOM   1300  CA  TYR A 168      30.558   0.136  11.413  1.00 14.23           C
ATOM   1301  C   TYR A 168      30.199  -1.224  10.832  1.00 13.81           C
ATOM   1302  O   TYR A 168      29.434  -1.975  11.468  1.00 15.68           O
ATOM   1303  CB  TYR A 168      30.917  -0.055  12.886  1.00 13.83           C
ATOM   1304  CG  TYR A 168      31.237   1.183  13.656  1.00 16.63           C
ATOM   1305  CD1 TYR A 168      30.225   2.002  14.143  1.00 15.40           C
ATOM   1306  CD2 TYR A 168      32.557   1.525  13.928  1.00 16.91           C
ATOM   1307  CE1 TYR A 168      30.516   3.131  14.870  1.00 18.49           C
ATOM   1308  CE2 TYR A 168      32.860   2.652  14.659  1.00 23.00           C
ATOM   1309  CZ  TYR A 168      31.837   3.453  15.126  1.00 22.98           C
ATOM   1310  OH  TYR A 168      32.135   4.574  15.849  1.00 28.09           O
ATOM   1311  N   PRO A 169      30.741  -1.606   9.677  1.00 15.69           N
ATOM   1312  CA  PRO A 169      30.568  -2.984   9.201  1.00 11.27           C
ATOM   1313  C   PRO A 169      31.240  -3.967  10.143  1.00 15.10           C
ATOM   1314  O   PRO A 169      32.306  -3.690  10.696  1.00 13.30           O
ATOM   1315  CB  PRO A 169      31.254  -2.986   7.829  1.00 16.72           C
ATOM   1316  CG  PRO A 169      31.707  -1.584   7.574  1.00 18.45           C
ATOM   1317  CD  PRO A 169      31.705  -0.844   8.865  1.00 14.69           C
ATOM   1318  N   LEU A 170      30.608  -5.134  10.325  1.00 13.26           N
ATOM   1319  CA  LEU A 170      31.298  -6.204  11.033  1.00 13.86           C
ATOM   1320  C   LEU A 170      32.405  -6.797  10.174  1.00 17.67           C
ATOM   1321  O   LEU A 170      33.397  -7.315  10.711  1.00 13.77           O
ATOM   1322  CB  LEU A 170      30.320  -7.291  11.465  1.00 14.82           C
ATOM   1323  CG  LEU A 170      29.851  -7.178  12.920  1.00 16.58           C
ATOM   1324  CD1 LEU A 170      29.271  -5.795  13.176  1.00 14.12           C
ATOM   1325  CD2 LEU A 170      28.854  -8.281  13.271  1.00 16.34           C
ATOM   1326  N   THR A 171      32.247  -6.736   8.849  1.00 13.55           N
ATOM   1327  CA  THR A 171      33.277  -7.212   7.933  1.00 18.21           C
ATOM   1328  C   THR A 171      34.505  -6.319   8.022  1.00 17.68           C
ATOM   1329  O   THR A 171      34.419  -5.102   7.809  1.00 16.18           O
ATOM   1330  CB  THR A 171      32.763  -7.229   6.501  1.00 18.09           C
ATOM   1331  OG1 THR A 171      31.605  -8.068   6.423  1.00 17.39           O
ATOM   1332  CG2 THR A 171      33.863  -7.761   5.564  1.00 17.98           C
ATOM   1333  N   GLY A 172      35.648  -6.923   8.322  1.00 17.75           N
ATOM   1334  CA  GLY A 172      36.866  -6.152   8.454  1.00 18.03           C
ATOM   1335  C   GLY A 172      36.937  -5.291   9.693  1.00 22.18           C
ATOM   1336  O   GLY A 172      37.801  -4.407   9.765  1.00 19.29           O
ATOM   1337  N   MET A 173      36.056  -5.513  10.672  1.00 14.32           N
ATOM   1338  CA  MET A 173      36.135  -4.749  11.911  1.00 15.16           C
ATOM   1339  C   MET A 173      37.377  -5.153  12.701  1.00 15.74           C
ATOM   1340  O   MET A 173      37.645  -6.348  12.880  1.00 16.55           O
ATOM   1341  CB  MET A 173      34.884  -4.968  12.759  1.00 11.33           C
ATOM   1342  CG  MET A 173      34.878  -4.076  13.989  1.00 13.41           C
ATOM   1343  SD  MET A 173      33.503  -4.248  15.092  1.00 18.79           S
ATOM   1344  CE  MET A 173      32.204  -3.476  14.119  1.00 13.15           C
ATOM   1345  N   ASP A 174      38.120  -4.164  13.203  1.00 16.62           N
ATOM   1346  CA  ASP A 174      39.355  -4.443  13.931  1.00 13.98           C
ATOM   1347  C   ASP A 174      39.106  -4.561  15.432  1.00 17.19           C
ATOM   1348  O   ASP A 174      38.084  -4.107  15.960  1.00 16.34           O
ATOM   1349  CB  ASP A 174      40.419  -3.372  13.657  1.00 17.63           C
ATOM   1350  CG  ASP A 174      40.041  -2.000  14.192  1.00 17.65           C
ATOM   1351  OD1 ASP A 174      39.898  -1.845  15.420  1.00 17.59           O
ATOM   1352  OD2 ASP A 174      39.901  -1.067  13.378  1.00 18.22           O
ATOM   1353  N   LYS A 175      40.081  -5.164  16.126  1.00 15.78           N
ATOM   1354  CA  LYS A 175      39.871  -5.531  17.525  1.00 20.05           C
ATOM   1355  C   LYS A 175      39.681  -4.316  18.422  1.00 20.38           C
ATOM   1356  O   LYS A 175      38.971  -4.405  19.432  1.00 17.96           O
ATOM   1357  CB  LYS A 175      41.033  -6.374  18.041  1.00 17.63           C
ATOM   1358  CG  LYS A 175      40.613  -7.299  19.167  1.00 23.39           C
ATOM   1359  CD  LYS A 175      41.057  -8.721  18.911  1.00 24.23           C
ATOM   1360  CE  LYS A 175      41.076  -9.515  20.205  1.00 20.08           C
ATOM   1361  NZ  LYS A 175      39.789 -10.217  20.386  1.00 22.50           N
ATOM   1362  N   ALA A 176      40.322  -3.187  18.087  1.00 15.48           N
ATOM   1363  CA  ALA A 176      40.144  -1.959  18.860  1.00 15.19           C
ATOM   1364  C   ALA A 176      38.745  -1.369  18.671  1.00 16.50           C
ATOM   1365  O   ALA A 176      38.135  -0.881  19.630  1.00 18.40           O
ATOM   1366  CB  ALA A 176      41.208  -0.938  18.454  1.00 10.75           C
ATOM   1367  N   THR A 177      38.254  -1.344  17.430  1.00 19.13           N
ATOM   1368  CA  THR A 177      36.872  -0.950  17.182  1.00 19.48           C
ATOM   1369  C   THR A 177      35.906  -1.860  17.924  1.00 15.70           C
ATOM   1370  O   THR A 177      34.946  -1.387  18.538  1.00 16.01           O
ATOM   1371  CB  THR A 177      36.583  -0.975  15.683  1.00 16.32           C
ATOM   1372  OG1 THR A 177      37.516  -0.117  15.012  1.00 17.04           O
ATOM   1373  CG2 THR A 177      35.144  -0.493  15.394  1.00 15.64           C
ATOM   1374  N   GLN A 178      36.156  -3.169  17.888  1.00 17.66           N
ATOM   1375  CA  GLN A 178      35.316  -4.128  18.599  1.00 17.11           C
ATOM   1376  C   GLN A 178      35.199  -3.760  20.072  1.00 22.52           C
ATOM   1377  O   GLN A 178      34.095  -3.677  20.618  1.00 18.09           O
ATOM   1378  CB  GLN A 178      35.906  -5.535  18.449  1.00 19.68           C
ATOM   1379  CG  GLN A 178      34.971  -6.630  17.972  1.00 23.28           C
ATOM   1380  CD  GLN A 178      35.739  -7.811  17.373  1.00 31.69           C
ATOM   1381  OE1 GLN A 178      36.960  -7.930  17.538  1.00 30.73           O
ATOM   1382  NE2 GLN A 178      35.029  -8.685  16.677  1.00 23.88           N
ATOM   1383  N   GLN A 179      36.343  -3.520  20.723  1.00 18.83           N
ATOM   1384  CA  GLN A 179      36.374  -3.253  22.158  1.00 19.70           C
ATOM   1385  C   GLN A 179      35.611  -1.982  22.514  1.00 17.46           C
ATOM   1386  O   GLN A 179      34.845  -1.956  23.484  1.00 20.71           O
ATOM   1387  CB  GLN A 179      37.830  -3.154  22.630  1.00 20.28           C
ATOM   1388  CG  GLN A 179      37.998  -3.230  24.126  1.00 23.05           C
ATOM   1389  CD  GLN A 179      37.379  -4.476  24.717  1.00 26.65           C
ATOM   1390  OE1 GLN A 179      37.713  -5.595  24.324  1.00 28.00           O
ATOM   1391  NE2 GLN A 179      36.453  -4.290  25.662  1.00 28.40           N
ATOM   1392  N   GLN A 180      35.813  -0.911  21.754  1.00 14.71           N
ATOM   1393  CA  GLN A 180      35.093   0.313  22.076  1.00 18.16           C
ATOM   1394  C   GLN A 180      33.586   0.125  21.940  1.00 22.44           C
ATOM   1395  O   GLN A 180      32.825   0.709  22.713  1.00 26.06           O
ATOM   1396  CB  GLN A 180      35.577   1.469  21.206  1.00 21.48           C
ATOM   1397  CG  GLN A 180      35.255   1.344  19.735  1.00 27.51           C
ATOM   1398  CD  GLN A 180      35.647   2.581  18.928  1.00 35.87           C
ATOM   1399  OE1 GLN A 180      34.779   3.344  18.479  1.00 36.78           O
ATOM   1400  NE2 GLN A 180      36.962   2.784  18.740  1.00 30.21           N
ATOM   1401  N   LEU A 181      33.140  -0.717  20.998  1.00 19.19           N
ATOM   1402  CA  LEU A 181      31.710  -0.993  20.863  1.00 18.49           C
ATOM   1403  C   LEU A 181      31.218  -1.900  21.981  1.00 19.12           C
ATOM   1404  O   LEU A 181      30.134  -1.673  22.532  1.00 18.00           O
ATOM   1405  CB  LEU A 181      31.414  -1.614  19.500  1.00 15.32           C
ATOM   1406  CG  LEU A 181      31.533  -0.671  18.295  1.00 18.65           C
ATOM   1407  CD1 LEU A 181      31.441  -1.478  17.015  1.00 11.07           C
ATOM   1408  CD2 LEU A 181      30.451   0.434  18.319  1.00 14.37           C
ATOM   1409  N   ILE A 182      31.993  -2.934  22.330  1.00 17.76           N
ATOM   1410  CA  ILE A 182      31.656  -3.739  23.504  1.00 19.47           C
ATOM   1411  C   ILE A 182      31.511  -2.842  24.727  1.00 20.22           C
ATOM   1412  O   ILE A 182      30.527  -2.929  25.467  1.00 20.51           O
ATOM   1413  CB  ILE A 182      32.710  -4.835  23.744  1.00 23.19           C
ATOM   1414  CG1 ILE A 182      32.650  -5.934  22.676  1.00 19.68           C
ATOM   1415  CG2 ILE A 182      32.550  -5.426  25.161  1.00 22.10           C
ATOM   1416  CD1 ILE A 182      33.923  -6.806  22.615  1.00 18.43           C
ATOM   1417  N   ASP A 183      32.474  -1.935  24.930  1.00 22.92           N
ATOM   1418  CA  ASP A 183      32.442  -1.054  26.095  1.00 21.95           C
ATOM   1419  C   ASP A 183      31.141  -0.258  26.155  1.00 26.72           C
ATOM   1420  O   ASP A 183      30.608  -0.002  27.241  1.00 26.52           O
ATOM   1421  CB  ASP A 183      33.654  -0.116  26.077  1.00 21.59           C
ATOM   1422  CG  ASP A 183      34.965  -0.840  26.409  1.00 26.31           C
ATOM   1423  OD1 ASP A 183      34.934  -2.039  26.778  1.00 30.50           O
ATOM   1424  OD2 ASP A 183      36.038  -0.209  26.278  1.00 23.42           O
ATOM   1425  N   ASP A 184      30.600   0.112  24.994  1.00 26.16           N
ATOM   1426  CA  ASP A 184      29.318   0.797  24.907  1.00 23.10           C
ATOM   1427  C   ASP A 184      28.113  -0.138  24.923  1.00 20.77           C
ATOM   1428  O   ASP A 184      26.980   0.353  24.951  1.00 22.60           O
ATOM   1429  CB  ASP A 184      29.273   1.641  23.636  1.00 25.42           C
ATOM   1430  CG  ASP A 184      30.206   2.831  23.698  1.00 27.26           C
ATOM   1431  OD1 ASP A 184      30.314   3.436  24.787  1.00 32.16           O
ATOM   1432  OD2 ASP A 184      30.820   3.157  22.656  1.00 25.42           O
ATOM   1433  N   HIS A 185      28.321  -1.458  24.907  1.00 23.78           N
ATOM   1434  CA  HIS A 185      27.234  -2.446  24.765  1.00 22.52           C
ATOM   1435  C   HIS A 185      26.516  -2.301  23.424  1.00 22.49           C
ATOM   1436  O   HIS A 185      25.296  -2.468  23.328  1.00 22.30           O
ATOM   1437  CB  HIS A 185      26.234  -2.362  25.926  1.00 27.24           C
ATOM   1438  CG  HIS A 185      26.886  -2.439  27.271  1.00 32.69           C
ATOM   1439  ND1 HIS A 185      27.078  -3.630  27.935  1.00 34.23           N
ATOM   1440  CD2 HIS A 185      27.441  -1.480  28.050  1.00 30.78           C
ATOM   1441  CE1 HIS A 185      27.708  -3.399  29.074  1.00 35.60           C
ATOM   1442  NE2 HIS A 185      27.939  -2.103  29.168  1.00 33.94           N
ATOM   1443  N   PHE A 186      27.278  -2.001  22.375  1.00 14.33           N
ATOM   1444  CA  PHE A 186      26.711  -1.800  21.053  1.00 15.93           C
ATOM   1445  C   PHE A 186      27.002  -2.939  20.092  1.00 13.62           C
ATOM   1446  O   PHE A 186      26.400  -2.984  19.020  1.00 16.94           O
ATOM   1447  CB  PHE A 186      27.226  -0.499  20.431  1.00 14.28           C
ATOM   1448  CG  PHE A 186      26.680   0.748  21.065  1.00 17.42           C
ATOM   1449  CD1 PHE A 186      25.650   0.685  21.995  1.00 18.39           C
ATOM   1450  CD2 PHE A 186      27.200   1.992  20.727  1.00 17.38           C
ATOM   1451  CE1 PHE A 186      25.153   1.845  22.580  1.00 19.81           C
ATOM   1452  CE2 PHE A 186      26.705   3.151  21.297  1.00 21.18           C
ATOM   1453  CZ  PHE A 186      25.668   3.079  22.221  1.00 15.93           C
ATOM   1454  N   LEU A 187      27.906  -3.849  20.435  1.00 17.48           N
ATOM   1455  CA  LEU A 187      28.321  -4.903  19.524  1.00 14.26           C
ATOM   1456  C   LEU A 187      27.374  -6.084  19.633  1.00 13.55           C
ATOM   1457  O   LEU A 187      26.887  -6.401  20.719  1.00 18.13           O
ATOM   1458  CB  LEU A 187      29.753  -5.366  19.829  1.00 15.34           C
ATOM   1459  CG  LEU A 187      30.439  -6.241  18.762  1.00 14.52           C
ATOM   1460  CD1 LEU A 187      30.906  -5.387  17.616  1.00 11.97           C
ATOM   1461  CD2 LEU A 187      31.609  -7.029  19.333  1.00 16.85           C
ATOM   1462  N   PHE A 188      27.139  -6.752  18.513  1.00 12.87           N
ATOM   1463  CA  PHE A 188      26.536  -8.069  18.537  1.00 15.09           C
ATOM   1464  C   PHE A 188      27.491  -9.058  17.886  1.00 18.26           C
ATOM   1465  O   PHE A 188      28.354  -8.683  17.081  1.00 16.77           O
ATOM   1466  CB  PHE A 188      25.148  -8.097  17.851  1.00 15.66           C
ATOM   1467  CG  PHE A 188      25.165  -7.811  16.369  1.00 13.47           C
ATOM   1468  CD1 PHE A 188      25.222  -8.845  15.451  1.00 12.43           C
ATOM   1469  CD2 PHE A 188      25.048  -6.509  15.899  1.00 14.82           C
ATOM   1470  CE1 PHE A 188      25.193  -8.596  14.096  1.00 12.93           C
ATOM   1471  CE2 PHE A 188      25.026  -6.242  14.531  1.00 15.44           C
ATOM   1472  CZ  PHE A 188      25.099  -7.288  13.628  1.00 15.74           C
ATOM   1473  N   LYS A 189      27.354 -10.319  18.267  1.00 20.28           N
ATOM   1474  CA  LYS A 189      28.219 -11.365  17.758  1.00 23.47           C
ATOM   1475  C   LYS A 189      27.418 -12.327  16.888  1.00 24.57           C
ATOM   1476  O   LYS A 189      26.231 -12.110  16.601  1.00 20.03           O
ATOM   1477  CB  LYS A 189      28.903 -12.086  18.919  1.00 25.75           C
ATOM   1478  CG  LYS A 189      27.955 -12.563  20.002  1.00 28.84           C
ATOM   1479  CD  LYS A 189      28.700 -12.670  21.329  1.00 36.80           C
ATOM   1480  CE  LYS A 189      27.784 -13.094  22.456  1.00 34.29           C
ATOM   1481  NZ  LYS A 189      26.544 -12.260  22.534  1.00 43.15           N
ATOM   1482  N   GLU A 190      28.085 -13.400  16.469  1.00 25.80           N
ATOM   1483  CA  GLU A 190      27.417 -14.476  15.759  1.00 23.33           C
ATOM   1484  C   GLU A 190      26.286 -15.055  16.604  1.00 24.46           C
ATOM   1485  O   GLU A 190      26.395 -15.172  17.829  1.00 24.56           O
ATOM   1486  CB  GLU A 190      28.421 -15.565  15.400  1.00 23.36           C
ATOM   1487  CG  GLU A 190      28.545 -15.787  13.908  1.00 27.33           C
ATOM   1488  CD  GLU A 190      29.061 -17.163  13.545  1.00 28.35           C
ATOM   1489  OE1 GLU A 190      30.152 -17.552  14.012  1.00 36.48           O
ATOM   1490  OE2 GLU A 190      28.365 -17.863  12.784  1.00 30.61           O
ATOM   1491  N   GLY A 191      25.203 -15.437  15.932  1.00 17.45           N
ATOM   1492  CA  GLY A 191      24.034 -15.922  16.628  1.00 20.41           C
ATOM   1493  C   GLY A 191      24.252 -17.276  17.272  1.00 22.13           C
ATOM   1494  O   GLY A 191      25.157 -18.038  16.915  1.00 21.44           O
ATOM   1495  N   ASP A 192      23.391 -17.566  18.250  1.00 19.27           N
ATOM   1496  CA  ASP A 192      23.429 -18.821  18.979  1.00 17.86           C
ATOM   1497  C   ASP A 192      22.851 -19.959  18.125  1.00 20.57           C
ATOM   1498  O   ASP A 192      22.404 -19.761  16.988  1.00 16.57           O
ATOM   1499  CB  ASP A 192      22.682 -18.684  20.306  1.00 19.83           C
ATOM   1500  CG  ASP A 192      21.201 -18.339  20.130  1.00 17.94           C
ATOM   1501  OD1 ASP A 192      20.641 -18.515  19.034  1.00 21.57           O
ATOM   1502  OD2 ASP A 192      20.583 -17.879  21.103  1.00 26.76           O
ATOM   1503  N   ARG A 193      22.842 -21.166  18.708  1.00 17.07           N
ATOM   1504  CA  ARG A 193      22.412 -22.364  17.992  1.00 17.66           C
ATOM   1505  C   ARG A 193      21.003 -22.232  17.429  1.00 16.48           C
ATOM   1506  O   ARG A 193      20.705 -22.821  16.389  1.00 18.47           O
ATOM   1507  CB  ARG A 193      22.502 -23.595  18.905  1.00 16.78           C
ATOM   1508  CG  ARG A 193      21.655 -23.528  20.171  1.00 18.25           C
ATOM   1509  CD  ARG A 193      21.935 -24.704  21.117  1.00 22.46           C
ATOM   1510  NE  ARG A 193      21.369 -24.481  22.448  1.00 18.76           N
ATOM   1511  CZ  ARG A 193      20.125 -24.811  22.790  1.00 24.30           C
ATOM   1512  NH1 ARG A 193      19.314 -25.385  21.907  1.00 23.63           N
ATOM   1513  NH2 ARG A 193      19.682 -24.564  24.012  1.00 23.48           N
ATOM   1514  N   PHE A 194      20.120 -21.471  18.081  1.00 18.57           N
ATOM   1515  CA  PHE A 194      18.772 -21.320  17.526  1.00 19.51           C
ATOM   1516  C   PHE A 194      18.801 -20.561  16.206  1.00 16.50           C
ATOM   1517  O   PHE A 194      18.112 -20.937  15.247  1.00 10.62           O
ATOM   1518  CB  PHE A 194      17.849 -20.605  18.510  1.00 19.31           C
ATOM   1519  CG  PHE A 194      17.663 -21.329  19.812  1.00 22.03           C
ATOM   1520  CD1 PHE A 194      16.777 -22.394  19.909  1.00 20.81           C
ATOM   1521  CD2 PHE A 194      18.364 -20.931  20.943  1.00 24.12           C
ATOM   1522  CE1 PHE A 194      16.603 -23.058  21.109  1.00 27.91           C
ATOM   1523  CE2 PHE A 194      18.197 -21.585  22.157  1.00 22.65           C
ATOM   1524  CZ  PHE A 194      17.315 -22.647  22.248  1.00 25.82           C
ATOM   1525  N   LEU A 195      19.570 -19.471  16.158  1.00 16.30           N
ATOM   1526  CA  LEU A 195      19.744 -18.725  14.917  1.00 15.41           C
ATOM   1527  C   LEU A 195      20.542 -19.520  13.897  1.00 15.29           C
ATOM   1528  O   LEU A 195      20.254 -19.451  12.694  1.00 11.03           O
ATOM   1529  CB  LEU A 195      20.436 -17.391  15.196  1.00 15.80           C
ATOM   1530  CG  LEU A 195      19.643 -16.372  16.012  1.00 20.19           C
ATOM   1531  CD1 LEU A 195      20.408 -15.051  16.107  1.00 24.28           C
ATOM   1532  CD2 LEU A 195      18.300 -16.173  15.388  1.00 20.15           C
ATOM   1533  N   GLN A 196      21.573 -20.247  14.356  1.00 18.41           N
ATOM   1534  CA  GLN A 196      22.385 -21.057  13.447  1.00 19.69           C
ATOM   1535  C   GLN A 196      21.525 -22.098  12.739  1.00 16.47           C
ATOM   1536  O   GLN A 196      21.584 -22.243  11.514  1.00 17.13           O
ATOM   1537  CB  GLN A 196      23.536 -21.743  14.202  1.00 18.32           C
ATOM   1538  CG  GLN A 196      24.535 -20.811  14.905  1.00 19.32           C
ATOM   1539  CD  GLN A 196      25.581 -20.195  13.961  1.00 26.01           C
ATOM   1540  OE1 GLN A 196      25.894 -20.742  12.898  1.00 21.76           O
ATOM   1541  NE2 GLN A 196      26.120 -19.043  14.357  1.00 22.11           N
ATOM   1542  N   ALA A 197      20.707 -22.828  13.497  1.00 15.34           N
ATOM   1543  CA  ALA A 197      19.887 -23.863  12.887  1.00 14.36           C
ATOM   1544  C   ALA A 197      18.804 -23.276  11.998  1.00 18.12           C
ATOM   1545  O   ALA A 197      18.269 -23.994  11.142  1.00 19.87           O
ATOM   1546  CB  ALA A 197      19.278 -24.758  13.968  1.00 14.49           C
ATOM   1547  N   ALA A 198      18.474 -21.992  12.181  1.00 15.76           N
ATOM   1548  CA  ALA A 198      17.535 -21.288  11.318  1.00 14.19           C
ATOM   1549  C   ALA A 198      18.195 -20.744  10.057  1.00 14.74           C
ATOM   1550  O   ALA A 198      17.533 -20.055   9.278  1.00 13.98           O
ATOM   1551  CB  ALA A 198      16.868 -20.143  12.084  1.00 12.38           C
ATOM   1552  N   ASN A 199      19.487 -21.006   9.857  1.00 17.64           N
ATOM   1553  CA  ASN A 199      20.220 -20.509   8.694  1.00 16.16           C
ATOM   1554  C   ASN A 199      20.286 -18.983   8.664  1.00 16.39           C
ATOM   1555  O   ASN A 199      20.396 -18.389   7.588  1.00 17.43           O
ATOM   1556  CB  ASN A 199      19.613 -21.029   7.383  1.00 18.68           C
ATOM   1557  CG  ASN A 199      20.091 -22.428   7.026  1.00 24.14           C
ATOM   1558  OD1 ASN A 199      20.995 -22.966   7.660  1.00 23.92           O
ATOM   1559  ND2 ASN A 199      19.486 -23.020   6.001  1.00 20.03           N
ATOM   1560  N   ALA A 200      20.224 -18.330   9.830  1.00 14.23           N
ATOM   1561  CA  ALA A 200      20.289 -16.871   9.904  1.00 16.09           C
ATOM   1562  C   ALA A 200      21.705 -16.342  10.084  1.00 18.35           C
ATOM   1563  O   ALA A 200      21.886 -15.132  10.254  1.00 19.31           O
ATOM   1564  CB  ALA A 200      19.417 -16.349  11.042  1.00 16.26           C
ATOM   1565  N   CYS A 201      22.712 -17.203  10.042  1.00 15.59           N
ATOM   1566  CA  CYS A 201      24.081 -16.752  10.246  1.00 17.81           C
ATOM   1567  C   CYS A 201      24.999 -17.117   9.080  1.00 21.61           C
ATOM   1568  O   CYS A 201      26.224 -17.135   9.242  1.00 24.02           O
ATOM   1569  CB  CYS A 201      24.616 -17.311  11.566  1.00 19.03           C
ATOM   1570  SG  CYS A 201      23.615 -16.850  13.020  1.00 20.06           S
ATOM   1571  N   ARG A 202      24.442 -17.388   7.900  1.00 21.00           N
ATOM   1572  CA  ARG A 202      25.281 -17.752   6.769  1.00 18.83           C
ATOM   1573  C   ARG A 202      26.041 -16.526   6.273  1.00 20.70           C
ATOM   1574  O   ARG A 202      25.584 -15.389   6.423  1.00 20.33           O
ATOM   1575  CB  ARG A 202      24.425 -18.355   5.648  1.00 19.47           C
ATOM   1576  CG  ARG A 202      23.676 -19.629   6.054  1.00 19.05           C
ATOM   1577  CD  ARG A 202      22.567 -20.021   5.067  1.00 21.27           C
ATOM   1578  NE  ARG A 202      21.552 -18.977   4.993  1.00 21.24           N
ATOM   1579  CZ  ARG A 202      21.446 -18.120   3.984  1.00 21.70           C
ATOM   1580  NH1 ARG A 202      20.524 -17.174   4.009  1.00 16.51           N
ATOM   1581  NH2 ARG A 202      22.273 -18.210   2.950  1.00 23.37           N
ATOM   1582  N   TYR A 203      27.226 -16.764   5.697  1.00 15.93           N
ATOM   1583  CA  TYR A 203      28.075 -15.728   5.114  1.00 17.72           C
ATOM   1584  C   TYR A 203      28.552 -14.706   6.139  1.00 18.45           C
ATOM   1585  O   TYR A 203      28.914 -13.579   5.778  1.00 17.19           O
ATOM   1586  CB  TYR A 203      27.363 -15.024   3.956  1.00 18.08           C
ATOM   1587  CG  TYR A 203      27.014 -15.987   2.873  1.00 23.92           C
ATOM   1588  CD1 TYR A 203      28.016 -16.601   2.130  1.00 28.57           C
ATOM   1589  CD2 TYR A 203      25.695 -16.319   2.608  1.00 24.72           C
ATOM   1590  CE1 TYR A 203      27.714 -17.502   1.132  1.00 30.32           C
ATOM   1591  CE2 TYR A 203      25.376 -17.227   1.614  1.00 27.00           C
ATOM   1592  CZ  TYR A 203      26.396 -17.815   0.876  1.00 32.19           C
ATOM   1593  OH  TYR A 203      26.109 -18.719  -0.127  1.00 30.94           O
ATOM   1594  N   TRP A 204      28.559 -15.099   7.404  1.00 20.02           N
ATOM   1595  CA  TRP A 204      28.946 -14.214   8.486  1.00 19.95           C
ATOM   1596  C   TRP A 204      30.379 -13.743   8.287  1.00 15.85           C
ATOM   1597  O   TRP A 204      31.262 -14.573   8.047  1.00 17.73           O
ATOM   1598  CB  TRP A 204      28.818 -14.945   9.823  1.00 22.31           C
ATOM   1599  CG  TRP A 204      28.966 -14.025  10.974  1.00 23.27           C
ATOM   1600  CD1 TRP A 204      30.135 -13.619  11.569  1.00 20.44           C
ATOM   1601  CD2 TRP A 204      27.909 -13.357  11.658  1.00 22.99           C
ATOM   1602  NE1 TRP A 204      29.859 -12.743  12.590  1.00 23.94           N
ATOM   1603  CE2 TRP A 204      28.500 -12.564  12.666  1.00 21.44           C
ATOM   1604  CE3 TRP A 204      26.513 -13.352  11.519  1.00 23.87           C
ATOM   1605  CZ2 TRP A 204      27.749 -11.776  13.523  1.00 21.36           C
ATOM   1606  CZ3 TRP A 204      25.765 -12.574  12.389  1.00 22.81           C
ATOM   1607  CH2 TRP A 204      26.385 -11.793  13.371  1.00 22.03           C
ATOM   1608  N   PRO A 205      30.665 -12.432   8.413  1.00 15.14           N
ATOM   1609  CA  PRO A 205      29.750 -11.364   8.816  1.00 16.90           C
ATOM   1610  C   PRO A 205      29.267 -10.449   7.679  1.00 14.32           C
ATOM   1611  O   PRO A 205      28.891  -9.300   7.938  1.00 11.67           O
ATOM   1612  CB  PRO A 205      30.604 -10.574   9.812  1.00 15.62           C
ATOM   1613  CG  PRO A 205      31.968 -10.631   9.208  1.00 14.75           C
ATOM   1614  CD  PRO A 205      32.063 -11.957   8.459  1.00 16.04           C
ATOM   1615  N   THR A 206      29.286 -10.954   6.448  1.00 15.24           N
ATOM   1616  CA  THR A 206      28.866 -10.164   5.292  1.00 18.34           C
ATOM   1617  C   THR A 206      27.470  -9.588   5.499  1.00 16.46           C
ATOM   1618  O   THR A 206      26.520 -10.313   5.825  1.00 14.18           O
ATOM   1619  CB  THR A 206      28.894 -11.036   4.029  1.00 22.08           C
ATOM   1620  OG1 THR A 206      30.158 -11.702   3.951  1.00 19.07           O
ATOM   1621  CG2 THR A 206      28.687 -10.207   2.762  1.00 17.52           C
ATOM   1622  N   GLY A 207      27.362  -8.270   5.335  1.00 14.53           N
ATOM   1623  CA  GLY A 207      26.110  -7.561   5.464  1.00 14.21           C
ATOM   1624  C   GLY A 207      25.672  -7.249   6.879  1.00 13.73           C
ATOM   1625  O   GLY A 207      24.588  -6.682   7.060  1.00 13.61           O
ATOM   1626  N   ARG A 208      26.464  -7.587   7.885  1.00 13.97           N
ATOM   1627  CA  ARG A 208      26.129  -7.306   9.276  1.00 11.85           C
ATOM   1628  C   ARG A 208      26.937  -6.103   9.744  1.00 14.95           C
ATOM   1629  O   ARG A 208      28.102  -5.940   9.357  1.00 14.31           O
ATOM   1630  CB  ARG A 208      26.420  -8.516  10.170  1.00 12.67           C
ATOM   1631  CG  ARG A 208      25.367  -9.624  10.137  1.00 14.32           C
ATOM   1632  CD  ARG A 208      25.269 -10.293   8.787  1.00 13.94           C
ATOM   1633  NE  ARG A 208      24.627 -11.602   8.848  1.00 15.17           N
ATOM   1634  CZ  ARG A 208      24.990 -12.642   8.100  1.00 16.94           C
ATOM   1635  NH1 ARG A 208      25.994 -12.521   7.234  1.00 13.57           N
ATOM   1636  NH2 ARG A 208      24.352 -13.802   8.222  1.00 14.26           N
ATOM   1637  N   GLY A 209      26.309  -5.253  10.553  1.00 11.07           N
ATOM   1638  CA  GLY A 209      26.922  -3.989  10.909  1.00 10.55           C
ATOM   1639  C   GLY A 209      26.119  -3.249  11.956  1.00 12.59           C
ATOM   1640  O   GLY A 209      24.994  -3.621  12.311  1.00 12.35           O
ATOM   1641  N   ILE A 210      26.718  -2.163  12.426  1.00 12.85           N
ATOM   1642  CA  ILE A 210      26.224  -1.417  13.572  1.00 13.30           C
ATOM   1643  C   ILE A 210      26.299   0.064  13.250  1.00 14.69           C
ATOM   1644  O   ILE A 210      27.336   0.556  12.789  1.00 15.95           O
ATOM   1645  CB  ILE A 210      27.055  -1.728  14.826  1.00 11.95           C
ATOM   1646  CG1 ILE A 210      26.835  -3.178  15.250  1.00 14.05           C
ATOM   1647  CG2 ILE A 210      26.779  -0.702  15.943  1.00 12.50           C
ATOM   1648  CD1 ILE A 210      28.045  -3.788  15.882  1.00 18.01           C
ATOM   1649  N   TYR A 211      25.213   0.774  13.495  1.00 14.15           N
ATOM   1650  CA  TYR A 211      25.204   2.221  13.383  1.00 15.13           C
ATOM   1651  C   TYR A 211      24.833   2.822  14.731  1.00 14.37           C
ATOM   1652  O   TYR A 211      23.988   2.277  15.444  1.00 18.91           O
ATOM   1653  CB  TYR A 211      24.224   2.677  12.315  1.00 13.88           C
ATOM   1654  CG  TYR A 211      24.186   4.171  12.170  1.00 18.43           C
ATOM   1655  CD1 TYR A 211      23.333   4.941  12.950  1.00 17.90           C
ATOM   1656  CD2 TYR A 211      25.014   4.822  11.262  1.00 17.58           C
ATOM   1657  CE1 TYR A 211      23.308   6.305  12.826  1.00 18.65           C
ATOM   1658  CE2 TYR A 211      24.988   6.187  11.132  1.00 18.69           C
ATOM   1659  CZ  TYR A 211      24.132   6.921  11.909  1.00 20.40           C
ATOM   1660  OH  TYR A 211      24.093   8.289  11.782  1.00 25.11           O
ATOM   1661  N   HIS A 212      25.483   3.927  15.095  1.00 14.95           N
ATOM   1662  CA  HIS A 212      25.053   4.700  16.248  1.00 13.98           C
ATOM   1663  C   HIS A 212      25.365   6.161  15.993  1.00 16.05           C
ATOM   1664  O   HIS A 212      26.223   6.499  15.173  1.00 18.43           O
ATOM   1665  CB  HIS A 212      25.667   4.197  17.575  1.00 15.75           C
ATOM   1666  CG  HIS A 212      27.124   4.508  17.778  1.00 22.38           C
ATOM   1667  ND1 HIS A 212      27.592   5.770  18.088  1.00 17.76           N
ATOM   1668  CD2 HIS A 212      28.208   3.691  17.800  1.00 18.21           C
ATOM   1669  CE1 HIS A 212      28.905   5.719  18.256  1.00 20.18           C
ATOM   1670  NE2 HIS A 212      29.300   4.470  18.091  1.00 15.52           N
ATOM   1671  N   ASN A 213      24.625   7.030  16.673  1.00 16.72           N
ATOM   1672  CA  ASN A 213      24.850   8.459  16.519  1.00 22.60           C
ATOM   1673  C   ASN A 213      25.895   8.922  17.522  1.00 18.22           C
ATOM   1674  O   ASN A 213      26.201   8.228  18.492  1.00 16.85           O
ATOM   1675  CB  ASN A 213      23.551   9.253  16.685  1.00 18.75           C
ATOM   1676  CG  ASN A 213      22.984   9.162  18.080  1.00 20.11           C
ATOM   1677  OD1 ASN A 213      23.358   8.281  18.855  1.00 18.25           O
ATOM   1678  ND2 ASN A 213      22.049  10.063  18.407  1.00 19.85           N
ATOM   1679  N   ASP A 214      26.452  10.109  17.262  1.00 22.49           N
ATOM   1680  CA  ASP A 214      27.534  10.639  18.095  1.00 24.04           C
ATOM   1681  C   ASP A 214      27.170  10.636  19.573  1.00 18.80           C
ATOM   1682  O   ASP A 214      27.995  10.295  20.427  1.00 20.24           O
ATOM   1683  CB  ASP A 214      27.883  12.057  17.651  1.00 22.28           C
ATOM   1684  CG  ASP A 214      28.257  12.124  16.214  1.00 25.49           C
ATOM   1685  OD1 ASP A 214      28.751  11.107  15.694  1.00 30.97           O
ATOM   1686  OD2 ASP A 214      28.049  13.183  15.594  1.00 38.46           O
ATOM   1687  N   ALA A 215      25.936  10.995  19.891  1.00 21.25           N
ATOM   1688  CA  ALA A 215      25.508  11.087  21.277  1.00 21.09           C
ATOM   1689  C   ALA A 215      25.261   9.731  21.914  1.00 19.54           C
ATOM   1690  O   ALA A 215      25.017   9.676  23.120  1.00 24.85           O
ATOM   1691  CB  ALA A 215      24.251  11.943  21.371  1.00 20.21           C
ATOM   1692  N   LYS A 216      25.327   8.647  21.141  1.00 18.42           N
ATOM   1693  CA  LYS A 216      25.106   7.293  21.655  1.00 19.56           C
ATOM   1694  C   LYS A 216      23.742   7.176  22.334  1.00 18.97           C
ATOM   1695  O   LYS A 216      23.599   6.561  23.392  1.00 17.73           O
ATOM   1696  CB  LYS A 216      26.230   6.858  22.606  1.00 18.37           C
ATOM   1697  CG  LYS A 216      27.623   6.869  21.979  1.00 19.75           C
ATOM   1698  CD  LYS A 216      28.659   6.310  22.948  1.00 22.82           C
ATOM   1699  CE  LYS A 216      30.068   6.330  22.349  1.00 29.27           C
ATOM   1700  NZ  LYS A 216      31.092   5.878  23.350  1.00 27.62           N
ATOM   1701  N   THR A 217      22.731   7.786  21.722  1.00 18.45           N
ATOM   1702  CA  THR A 217      21.346   7.639  22.148  1.00 18.64           C
ATOM   1703  C   THR A 217      20.508   6.979  21.063  1.00 20.31           C
ATOM   1704  O   THR A 217      19.276   7.016  21.114  1.00 20.15           O
ATOM   1705  CB  THR A 217      20.759   9.000  22.515  1.00 18.72           C
ATOM   1706  OG1 THR A 217      20.846   9.870  21.384  1.00 18.86           O
ATOM   1707  CG2 THR A 217      21.534   9.606  23.672  1.00 22.85           C
ATOM   1708  N   PHE A 218      21.162   6.385  20.072  1.00 19.12           N
ATOM   1709  CA  PHE A 218      20.477   5.815  18.923  1.00 16.96           C
ATOM   1710  C   PHE A 218      21.384   4.756  18.326  1.00 18.31           C
ATOM   1711  O   PHE A 218      22.541   5.053  17.995  1.00 15.39           O
ATOM   1712  CB  PHE A 218      20.150   6.889  17.887  1.00 16.12           C
ATOM   1713  CG  PHE A 218      19.570   6.338  16.614  1.00 18.72           C
ATOM   1714  CD1 PHE A 218      18.297   5.778  16.604  1.00 18.88           C
ATOM   1715  CD2 PHE A 218      20.290   6.376  15.435  1.00 17.00           C
ATOM   1716  CE1 PHE A 218      17.770   5.269  15.447  1.00 21.40           C
ATOM   1717  CE2 PHE A 218      19.764   5.869  14.268  1.00 16.67           C
ATOM   1718  CZ  PHE A 218      18.504   5.317  14.272  1.00 20.14           C
ATOM   1719  N   LEU A 219      20.860   3.535  18.185  1.00 14.54           N
ATOM   1720  CA  LEU A 219      21.629   2.386  17.728  1.00 15.46           C
ATOM   1721  C   LEU A 219      20.825   1.583  16.717  1.00 16.72           C
ATOM   1722  O   LEU A 219      19.617   1.379  16.893  1.00 15.56           O
ATOM   1723  CB  LEU A 219      22.006   1.496  18.910  1.00 16.76           C
ATOM   1724  CG  LEU A 219      22.612   0.113  18.700  1.00 16.25           C
ATOM   1725  CD1 LEU A 219      24.054   0.233  18.235  1.00 14.60           C
ATOM   1726  CD2 LEU A 219      22.523  -0.647  20.018  1.00 12.66           C
ATOM   1727  N   VAL A 220      21.489   1.127  15.655  1.00 14.70           N
ATOM   1728  CA  VAL A 220      20.875   0.202  14.700  1.00 15.33           C
ATOM   1729  C   VAL A 220      21.779  -1.012  14.534  1.00 13.16           C
ATOM   1730  O   VAL A 220      22.986  -0.866  14.318  1.00 13.95           O
ATOM   1731  CB  VAL A 220      20.611   0.848  13.328  1.00 11.16           C
ATOM   1732  CG1 VAL A 220      19.881  -0.138  12.427  1.00 11.86           C
ATOM   1733  CG2 VAL A 220      19.814   2.133  13.473  1.00 11.24           C
ATOM   1734  N   TRP A 221      21.190  -2.205  14.612  1.00 12.61           N
ATOM   1735  CA  TRP A 221      21.862  -3.435  14.213  1.00 11.69           C
ATOM   1736  C   TRP A 221      21.340  -3.860  12.849  1.00 16.08           C
ATOM   1737  O   TRP A 221      20.124  -3.986  12.653  1.00 11.80           O
ATOM   1738  CB  TRP A 221      21.640  -4.552  15.234  1.00 12.59           C
ATOM   1739  CG  TRP A 221      22.426  -4.358  16.492  1.00 15.05           C
ATOM   1740  CD1 TRP A 221      23.356  -3.380  16.732  1.00 16.11           C
ATOM   1741  CD2 TRP A 221      22.351  -5.141  17.693  1.00 16.08           C
ATOM   1742  NE1 TRP A 221      23.875  -3.520  17.994  1.00 13.62           N
ATOM   1743  CE2 TRP A 221      23.271  -4.585  18.612  1.00 15.92           C
ATOM   1744  CE3 TRP A 221      21.604  -6.258  18.081  1.00 16.75           C
ATOM   1745  CZ2 TRP A 221      23.472  -5.121  19.899  1.00 14.15           C
ATOM   1746  CZ3 TRP A 221      21.798  -6.782  19.348  1.00 18.28           C
ATOM   1747  CH2 TRP A 221      22.729  -6.214  20.242  1.00 17.68           C
ATOM   1748  N   VAL A 222      22.257  -4.080  11.912  1.00 14.04           N
ATOM   1749  CA  VAL A 222      21.924  -4.518  10.563  1.00 11.70           C
ATOM   1750  C   VAL A 222      22.156  -6.018  10.482  1.00 14.61           C
ATOM   1751  O   VAL A 222      23.283  -6.504  10.689  1.00 12.69           O
ATOM   1752  CB  VAL A 222      22.751  -3.770   9.510  1.00 11.47           C
ATOM   1753  CG1 VAL A 222      22.304  -4.160   8.105  1.00  9.59           C
ATOM   1754  CG2 VAL A 222      22.644  -2.260   9.731  1.00 12.83           C
ATOM   1755  N   ASN A 223      21.072  -6.744  10.218  1.00  9.82           N
ATOM   1756  CA  ASN A 223      21.086  -8.183   9.965  1.00 12.40           C
ATOM   1757  C   ASN A 223      21.598  -8.978  11.161  1.00 15.92           C
ATOM   1758  O   ASN A 223      22.182 -10.057  10.997  1.00 16.08           O
ATOM   1759  CB  ASN A 223      21.872  -8.514   8.689  1.00 12.53           C
ATOM   1760  CG  ASN A 223      21.071  -8.203   7.432  1.00 11.65           C
ATOM   1761  OD1 ASN A 223      19.874  -8.509   7.363  1.00 14.52           O
ATOM   1762  ND2 ASN A 223      21.704  -7.558   6.453  1.00 10.28           N
ATOM   1763  N   GLU A 224      21.342  -8.476  12.375  1.00 11.71           N
ATOM   1764  CA  GLU A 224      21.616  -9.271  13.565  1.00 12.79           C
ATOM   1765  C   GLU A 224      20.594 -10.393  13.709  1.00 19.50           C
ATOM   1766  O   GLU A 224      20.922 -11.495  14.163  1.00 22.33           O
ATOM   1767  CB  GLU A 224      21.606  -8.377  14.803  1.00 14.31           C
ATOM   1768  CG  GLU A 224      21.948  -9.081  16.112  1.00 13.70           C
ATOM   1769  CD  GLU A 224      20.741  -9.572  16.866  1.00 18.21           C
ATOM   1770  OE1 GLU A 224      19.629  -9.029  16.680  1.00 20.62           O
ATOM   1771  OE2 GLU A 224      20.904 -10.513  17.657  1.00 24.92           O
ATOM   1772  N   GLU A 225      19.347 -10.122  13.348  1.00 13.50           N
ATOM   1773  CA  GLU A 225      18.282 -11.118  13.393  1.00 19.08           C
ATOM   1774  C   GLU A 225      17.233 -10.698  12.373  1.00 15.62           C
ATOM   1775  O   GLU A 225      16.940 -11.430  11.422  1.00 16.21           O
ATOM   1776  CB  GLU A 225      17.690 -11.239  14.806  1.00 20.96           C
ATOM   1777  CG  GLU A 225      16.273 -11.795  14.850  1.00 23.73           C
ATOM   1778  CD  GLU A 225      15.853 -12.281  16.236  1.00 32.32           C
ATOM   1779  OE1 GLU A 225      16.749 -12.521  17.082  1.00 31.66           O
ATOM   1780  OE2 GLU A 225      14.624 -12.428  16.469  1.00 31.41           O
ATOM   1781  N   ASP A 226      16.703  -9.498  12.546  1.00 15.99           N
ATOM   1782  CA  ASP A 226      15.959  -8.807  11.512  1.00 14.74           C
ATOM   1783  C   ASP A 226      16.916  -8.014  10.625  1.00 11.43           C
ATOM   1784  O   ASP A 226      18.065  -7.775  10.980  1.00 11.49           O
ATOM   1785  CB  ASP A 226      14.917  -7.897  12.158  1.00 15.73           C
ATOM   1786  CG  ASP A 226      13.701  -8.676  12.632  1.00 16.26           C
ATOM   1787  OD1 ASP A 226      13.147  -9.455  11.817  1.00 14.48           O
ATOM   1788  OD2 ASP A 226      13.327  -8.552  13.815  1.00 13.09           O
ATOM   1789  N   HIS A 227      16.437  -7.630   9.442  1.00 12.12           N
ATOM   1790  CA  HIS A 227      17.212  -6.719   8.607  1.00 12.86           C
ATOM   1791  C   HIS A 227      17.676  -5.508   9.419  1.00 13.72           C
ATOM   1792  O   HIS A 227      18.863  -5.162   9.425  1.00 13.44           O
ATOM   1793  CB  HIS A 227      16.387  -6.273   7.392  1.00 11.56           C
ATOM   1794  CG  HIS A 227      16.009  -7.384   6.460  1.00 12.11           C
ATOM   1795  ND1 HIS A 227      14.880  -7.342   5.668  1.00 13.93           N
ATOM   1796  CD2 HIS A 227      16.606  -8.569   6.194  1.00 12.58           C
ATOM   1797  CE1 HIS A 227      14.794  -8.454   4.961  1.00 12.34           C
ATOM   1798  NE2 HIS A 227      15.829  -9.218   5.264  1.00 13.70           N
ATOM   1799  N   LEU A 228      16.748  -4.864  10.127  1.00 12.19           N
ATOM   1800  CA  LEU A 228      17.053  -3.718  10.971  1.00 11.98           C
ATOM   1801  C   LEU A 228      16.475  -3.915  12.362  1.00 11.16           C
ATOM   1802  O   LEU A 228      15.288  -4.211  12.504  1.00 11.87           O
ATOM   1803  CB  LEU A 228      16.487  -2.430  10.371  1.00 11.14           C
ATOM   1804  CG  LEU A 228      16.944  -2.042   8.975  1.00 13.80           C
ATOM   1805  CD1 LEU A 228      16.173  -0.781   8.561  1.00 12.30           C
ATOM   1806  CD2 LEU A 228      18.471  -1.810   8.996  1.00 12.54           C
ATOM   1807  N   ARG A 229      17.305  -3.722  13.380  1.00 10.98           N
ATOM   1808  CA  ARG A 229      16.861  -3.505  14.749  1.00 11.95           C
ATOM   1809  C   ARG A 229      17.240  -2.075  15.104  1.00 13.93           C
ATOM   1810  O   ARG A 229      18.426  -1.739  15.164  1.00 12.12           O
ATOM   1811  CB  ARG A 229      17.489  -4.502  15.723  1.00 16.20           C
ATOM   1812  CG  ARG A 229      16.950  -4.363  17.144  1.00 20.51           C
ATOM   1813  CD  ARG A 229      17.857  -5.009  18.172  1.00 28.87           C
ATOM   1814  NE  ARG A 229      17.874  -6.463  18.053  1.00 38.57           N
ATOM   1815  CZ  ARG A 229      17.488  -7.305  19.012  1.00 38.55           C
ATOM   1816  NH1 ARG A 229      17.054  -6.835  20.175  1.00 41.52           N
ATOM   1817  NH2 ARG A 229      17.544  -8.620  18.809  1.00 32.58           N
ATOM   1818  N   ILE A 230      16.236  -1.237  15.321  1.00 12.54           N
ATOM   1819  CA  ILE A 230      16.416   0.195  15.523  1.00 15.24           C
ATOM   1820  C   ILE A 230      16.062   0.501  16.976  1.00 19.74           C
ATOM   1821  O   ILE A 230      14.961   0.161  17.435  1.00 18.99           O
ATOM   1822  CB  ILE A 230      15.548   0.991  14.537  1.00 18.13           C
ATOM   1823  CG1 ILE A 230      15.805   0.479  13.115  1.00 13.05           C
ATOM   1824  CG2 ILE A 230      15.829   2.475  14.618  1.00 19.60           C
ATOM   1825  CD1 ILE A 230      14.692   0.754  12.149  1.00 11.67           C
ATOM   1826  N   ILE A 231      17.001   1.118  17.707  1.00 17.30           N
ATOM   1827  CA  ILE A 231      16.901   1.320  19.155  1.00 15.13           C
ATOM   1828  C   ILE A 231      17.180   2.778  19.490  1.00 17.35           C
ATOM   1829  O   ILE A 231      18.101   3.393  18.938  1.00 18.33           O
ATOM   1830  CB  ILE A 231      17.888   0.418  19.935  1.00 17.90           C
ATOM   1831  CG1 ILE A 231      17.822  -1.028  19.434  1.00 24.13           C
ATOM   1832  CG2 ILE A 231      17.634   0.481  21.433  1.00 12.81           C
ATOM   1833  CD1 ILE A 231      19.196  -1.694  19.306  1.00 25.98           C
ATOM   1834  N   SER A 232      16.412   3.320  20.427  1.00 17.88           N
ATOM   1835  CA  SER A 232      16.635   4.660  20.954  1.00 18.05           C
ATOM   1836  C   SER A 232      16.642   4.578  22.478  1.00 17.11           C
ATOM   1837  O   SER A 232      15.751   3.960  23.072  1.00 17.15           O
ATOM   1838  CB  SER A 232      15.554   5.626  20.439  1.00 18.79           C
ATOM   1839  OG  SER A 232      15.735   6.936  20.932  1.00 19.29           O
ATOM   1840  N   MET A 233      17.651   5.173  23.111  1.00 17.30           N
ATOM   1841  CA  MET A 233      17.814   5.018  24.551  1.00 16.84           C
ATOM   1842  C   MET A 233      18.571   6.209  25.128  1.00 18.46           C
ATOM   1843  O   MET A 233      19.228   6.955  24.404  1.00 19.69           O
ATOM   1844  CB  MET A 233      18.536   3.706  24.881  1.00 16.14           C
ATOM   1845  CG  MET A 233      20.008   3.648  24.468  1.00 17.56           C
ATOM   1846  SD  MET A 233      20.243   3.756  22.680  1.00 20.09           S
ATOM   1847  CE  MET A 233      22.010   3.423  22.532  1.00 16.15           C
ATOM   1848  N   GLN A 234      18.469   6.383  26.447  1.00 21.86           N
ATOM   1849  CA  GLN A 234      19.311   7.338  27.167  1.00 18.67           C
ATOM   1850  C   GLN A 234      19.122   7.156  28.668  1.00 20.04           C
ATOM   1851  O   GLN A 234      18.169   6.509  29.117  1.00 18.09           O
ATOM   1852  CB  GLN A 234      19.025   8.795  26.756  1.00 22.11           C
ATOM   1853  CG  GLN A 234      17.602   9.289  26.997  1.00 16.07           C
ATOM   1854  CD  GLN A 234      17.333  10.681  26.390  1.00 16.73           C
ATOM   1855  OE1 GLN A 234      17.590  10.923  25.209  1.00 20.64           O
ATOM   1856  NE2 GLN A 234      16.822  11.593  27.204  1.00 15.78           N
ATOM   1857  N   LYS A 235      20.064   7.720  29.436  1.00 21.65           N
ATOM   1858  CA  LYS A 235      19.947   7.759  30.889  1.00 21.88           C
ATOM   1859  C   LYS A 235      18.692   8.517  31.298  1.00 20.24           C
ATOM   1860  O   LYS A 235      18.268   9.465  30.631  1.00 21.68           O
ATOM   1861  CB  LYS A 235      21.168   8.434  31.521  1.00 23.99           C
ATOM   1862  CG  LYS A 235      22.517   7.762  31.225  1.00 29.15           C
ATOM   1863  CD  LYS A 235      22.631   6.396  31.912  1.00 34.06           C
ATOM   1864  CE  LYS A 235      24.060   6.093  32.381  1.00 36.85           C
ATOM   1865  NZ  LYS A 235      25.087   6.498  31.373  1.00 43.89           N
ATOM   1866  N   GLY A 236      18.098   8.102  32.416  1.00 18.45           N
ATOM   1867  CA  GLY A 236      16.890   8.759  32.879  1.00 19.41           C
ATOM   1868  C   GLY A 236      15.637   8.215  32.210  1.00 18.55           C
ATOM   1869  O   GLY A 236      15.616   7.113  31.650  1.00 18.71           O
ATOM   1870  N   GLY A 237      14.574   9.012  32.268  1.00 19.10           N
ATOM   1871  CA  GLY A 237      13.266   8.514  31.890  1.00 18.21           C
ATOM   1872  C   GLY A 237      12.487   9.369  30.914  1.00 19.55           C
ATOM   1873  O   GLY A 237      11.253   9.300  30.888  1.00 17.09           O
ATOM   1874  N   ASP A 238      13.175  10.162  30.093  1.00 14.64           N
ATOM   1875  CA  ASP A 238      12.483  11.010  29.124  1.00 19.82           C
ATOM   1876  C   ASP A 238      12.026  10.158  27.937  1.00 21.43           C
ATOM   1877  O   ASP A 238      12.569  10.214  26.830  1.00 22.49           O
ATOM   1878  CB  ASP A 238      13.365  12.172  28.688  1.00 22.05           C
ATOM   1879  CG  ASP A 238      12.614  13.184  27.825  1.00 22.54           C
ATOM   1880  OD1 ASP A 238      11.403  13.007  27.606  1.00 23.23           O
ATOM   1881  OD2 ASP A 238      13.234  14.155  27.358  1.00 26.83           O
ATOM   1882  N   LEU A 239      10.959   9.389  28.178  1.00 22.63           N
ATOM   1883  CA  LEU A 239      10.324   8.584  27.135  1.00 20.29           C
ATOM   1884  C   LEU A 239       9.918   9.418  25.924  1.00 17.77           C
ATOM   1885  O   LEU A 239       9.980   8.931  24.786  1.00 19.03           O
ATOM   1886  CB  LEU A 239       9.102   7.867  27.719  1.00 19.08           C
ATOM   1887  CG  LEU A 239       8.385   6.846  26.824  1.00 19.30           C
ATOM   1888  CD1 LEU A 239       9.363   5.763  26.396  1.00 16.72           C
ATOM   1889  CD2 LEU A 239       7.200   6.235  27.551  1.00 17.15           C
ATOM   1890  N   LYS A 240       9.518  10.674  26.140  1.00 20.08           N
ATOM   1891  CA  LYS A 240       9.073  11.523  25.033  1.00 20.76           C
ATOM   1892  C   LYS A 240      10.183  11.734  24.013  1.00 22.62           C
ATOM   1893  O   LYS A 240      10.029  11.415  22.827  1.00 21.74           O
ATOM   1894  CB  LYS A 240       8.583  12.874  25.559  1.00 22.34           C
ATOM   1895  CG  LYS A 240       8.321  13.893  24.451  1.00 26.45           C
ATOM   1896  CD  LYS A 240       7.527  15.093  24.969  1.00 33.12           C
ATOM   1897  CE  LYS A 240       6.967  15.941  23.831  1.00 31.12           C
ATOM   1898  NZ  LYS A 240       5.873  16.844  24.320  1.00 38.93           N
ATOM   1899  N   THR A 241      11.306  12.305  24.456  1.00 23.74           N
ATOM   1900  CA  THR A 241      12.427  12.530  23.551  1.00 22.81           C
ATOM   1901  C   THR A 241      12.883  11.227  22.906  1.00 18.64           C
ATOM   1902  O   THR A 241      13.196  11.194  21.715  1.00 22.21           O
ATOM   1903  CB  THR A 241      13.577  13.190  24.310  1.00 25.06           C
ATOM   1904  OG1 THR A 241      13.161  14.479  24.771  1.00 25.16           O
ATOM   1905  CG2 THR A 241      14.817  13.342  23.409  1.00 26.70           C
ATOM   1906  N   ILE A 242      12.897  10.139  23.672  1.00 21.74           N
ATOM   1907  CA  ILE A 242      13.392   8.863  23.164  1.00 18.01           C
ATOM   1908  C   ILE A 242      12.494   8.341  22.047  1.00 20.79           C
ATOM   1909  O   ILE A 242      12.971   7.972  20.968  1.00 21.78           O
ATOM   1910  CB  ILE A 242      13.500   7.853  24.319  1.00 20.18           C
ATOM   1911  CG1 ILE A 242      14.731   8.149  25.183  1.00 18.07           C
ATOM   1912  CG2 ILE A 242      13.501   6.423  23.800  1.00 20.91           C
ATOM   1913  CD1 ILE A 242      14.561   7.681  26.599  1.00 14.12           C
ATOM   1914  N   PHE A 243      11.175   8.309  22.292  1.00 21.13           N
ATOM   1915  CA  PHE A 243      10.236   7.818  21.291  1.00 15.73           C
ATOM   1916  C   PHE A 243      10.212   8.719  20.064  1.00 18.01           C
ATOM   1917  O   PHE A 243      10.205   8.234  18.929  1.00 16.71           O
ATOM   1918  CB  PHE A 243       8.837   7.703  21.911  1.00 18.61           C
ATOM   1919  CG  PHE A 243       7.795   7.104  20.993  1.00 21.66           C
ATOM   1920  CD1 PHE A 243       8.112   6.052  20.141  1.00 15.54           C
ATOM   1921  CD2 PHE A 243       6.491   7.582  21.004  1.00 19.73           C
ATOM   1922  CE1 PHE A 243       7.157   5.499  19.318  1.00 18.50           C
ATOM   1923  CE2 PHE A 243       5.530   7.030  20.175  1.00 19.33           C
ATOM   1924  CZ  PHE A 243       5.858   5.990  19.332  1.00 16.09           C
ATOM   1925  N   GLN A 244      10.195  10.032  20.262  1.00 17.69           N
ATOM   1926  CA  GLN A 244      10.230  10.929  19.113  1.00 21.59           C
ATOM   1927  C   GLN A 244      11.498  10.722  18.288  1.00 23.96           C
ATOM   1928  O   GLN A 244      11.449  10.717  17.053  1.00 24.99           O
ATOM   1929  CB  GLN A 244      10.110  12.381  19.574  1.00 24.21           C
ATOM   1930  CG  GLN A 244      10.156  13.375  18.426  1.00 27.88           C
ATOM   1931  CD  GLN A 244       8.896  13.326  17.576  1.00 37.21           C
ATOM   1932  OE1 GLN A 244       7.903  13.987  17.885  1.00 40.16           O
ATOM   1933  NE2 GLN A 244       8.929  12.539  16.501  1.00 34.76           N
ATOM   1934  N   ARG A 245      12.647  10.545  18.946  1.00 18.46           N
ATOM   1935  CA  ARG A 245      13.871  10.289  18.188  1.00 23.88           C
ATOM   1936  C   ARG A 245      13.749   9.012  17.364  1.00 22.06           C
ATOM   1937  O   ARG A 245      14.249   8.939  16.234  1.00 20.84           O
ATOM   1938  CB  ARG A 245      15.076  10.204  19.128  1.00 20.14           C
ATOM   1939  CG  ARG A 245      16.354   9.738  18.451  1.00 20.97           C
ATOM   1940  CD  ARG A 245      17.447   9.485  19.476  1.00 22.55           C
ATOM   1941  NE  ARG A 245      17.459  10.569  20.439  1.00 27.04           N
ATOM   1942  CZ  ARG A 245      17.451  10.409  21.752  1.00 22.47           C
ATOM   1943  NH1 ARG A 245      17.444   9.195  22.283  1.00 20.95           N
ATOM   1944  NH2 ARG A 245      17.455  11.480  22.530  1.00 24.30           N
ATOM   1945  N   LEU A 246      13.077   7.999  17.911  1.00 18.60           N
ATOM   1946  CA  LEU A 246      12.944   6.732  17.204  1.00 19.44           C
ATOM   1947  C   LEU A 246      12.065   6.882  15.970  1.00 18.61           C
ATOM   1948  O   LEU A 246      12.425   6.426  14.877  1.00 20.43           O
ATOM   1949  CB  LEU A 246      12.383   5.669  18.148  1.00 17.92           C
ATOM   1950  CG  LEU A 246      12.224   4.280  17.531  1.00 21.80           C
ATOM   1951  CD1 LEU A 246      13.594   3.658  17.275  1.00 21.63           C
ATOM   1952  CD2 LEU A 246      11.350   3.363  18.402  1.00 20.00           C
ATOM   1953  N   VAL A 247      10.910   7.533  16.116  1.00 22.50           N
ATOM   1954  CA  VAL A 247       9.991   7.629  14.984  1.00 24.08           C
ATOM   1955  C   VAL A 247      10.601   8.479  13.871  1.00 19.94           C
ATOM   1956  O   VAL A 247      10.436   8.172  12.688  1.00 24.30           O
ATOM   1957  CB  VAL A 247       8.605   8.136  15.450  1.00 25.01           C
ATOM   1958  CG1 VAL A 247       8.742   9.390  16.202  1.00 27.91           C
ATOM   1959  CG2 VAL A 247       7.683   8.380  14.273  1.00 24.87           C
ATOM   1960  N   ASN A 248      11.361   9.526  14.225  1.00 22.69           N
ATOM   1961  CA  ASN A 248      12.084  10.290  13.206  1.00 22.32           C
ATOM   1962  C   ASN A 248      13.036   9.397  12.422  1.00 24.65           C
ATOM   1963  O   ASN A 248      13.119   9.483  11.191  1.00 23.02           O
ATOM   1964  CB  ASN A 248      12.874  11.436  13.847  1.00 24.97           C
ATOM   1965  CG  ASN A 248      11.983  12.543  14.378  1.00 31.93           C
ATOM   1966  OD1 ASN A 248      10.768  12.546  14.152  1.00 35.81           O
ATOM   1967  ND2 ASN A 248      12.584  13.502  15.079  1.00 30.51           N
ATOM   1968  N   ALA A 249      13.776   8.538  13.123  1.00 24.42           N
ATOM   1969  CA  ALA A 249      14.721   7.657  12.451  1.00 21.72           C
ATOM   1970  C   ALA A 249      13.998   6.680  11.542  1.00 19.10           C
ATOM   1971  O   ALA A 249      14.370   6.501  10.377  1.00 20.84           O
ATOM   1972  CB  ALA A 249      15.554   6.909  13.487  1.00 23.04           C
ATOM   1973  N   VAL A 250      12.962   6.026  12.070  1.00 22.80           N
ATOM   1974  CA  VAL A 250      12.184   5.071  11.283  1.00 20.18           C
ATOM   1975  C   VAL A 250      11.622   5.741  10.032  1.00 19.92           C
ATOM   1976  O   VAL A 250      11.718   5.204   8.925  1.00 20.94           O
ATOM   1977  CB  VAL A 250      11.066   4.463  12.151  1.00 20.58           C
ATOM   1978  CG1 VAL A 250      10.111   3.644  11.301  1.00 17.95           C
ATOM   1979  CG2 VAL A 250      11.666   3.630  13.292  1.00 22.60           C
ATOM   1980  N   ASN A 251      11.017   6.922  10.193  1.00 20.08           N
ATOM   1981  CA  ASN A 251      10.442   7.634   9.052  1.00 22.50           C
ATOM   1982  C   ASN A 251      11.508   7.979   8.017  1.00 21.86           C
ATOM   1983  O   ASN A 251      11.304   7.792   6.813  1.00 23.75           O
ATOM   1984  CB  ASN A 251       9.739   8.906   9.528  1.00 21.46           C
ATOM   1985  CG  ASN A 251       8.454   8.622  10.247  1.00 25.21           C
ATOM   1986  OD1 ASN A 251       7.853   7.562  10.070  1.00 23.45           O
ATOM   1987  ND2 ASN A 251       8.008   9.577  11.061  1.00 19.52           N
ATOM   1988  N   THR A 252      12.647   8.506   8.469  1.00 22.60           N
ATOM   1989  CA  THR A 252      13.756   8.793   7.560  1.00 17.95           C
ATOM   1990  C   THR A 252      14.126   7.573   6.736  1.00 21.11           C
ATOM   1991  O   THR A 252      14.217   7.648   5.506  1.00 27.64           O
ATOM   1992  CB  THR A 252      14.967   9.281   8.351  1.00 23.04           C
ATOM   1993  OG1 THR A 252      14.579  10.376   9.175  1.00 25.88           O
ATOM   1994  CG2 THR A 252      16.099   9.715   7.424  1.00 18.52           C
ATOM   1995  N   ILE A 253      14.345   6.432   7.396  1.00 21.96           N
ATOM   1996  CA  ILE A 253      14.737   5.225   6.673  1.00 21.30           C
ATOM   1997  C   ILE A 253      13.653   4.829   5.676  1.00 22.89           C
ATOM   1998  O   ILE A 253      13.938   4.539   4.506  1.00 19.79           O
ATOM   1999  CB  ILE A 253      15.036   4.078   7.654  1.00 21.16           C
ATOM   2000  CG1 ILE A 253      16.189   4.434   8.597  1.00 20.11           C
ATOM   2001  CG2 ILE A 253      15.326   2.791   6.892  1.00 19.14           C
ATOM   2002  CD1 ILE A 253      16.264   3.514   9.794  1.00 16.20           C
ATOM   2003  N   GLU A 254      12.391   4.811   6.130  1.00 18.87           N
ATOM   2004  CA  GLU A 254      11.279   4.388   5.271  1.00 21.11           C
ATOM   2005  C   GLU A 254      11.202   5.218   4.002  1.00 21.47           C
ATOM   2006  O   GLU A 254      10.921   4.680   2.923  1.00 22.60           O
ATOM   2007  CB  GLU A 254       9.940   4.466   6.023  1.00 19.58           C
ATOM   2008  CG  GLU A 254       8.719   4.018   5.184  1.00 22.89           C
ATOM   2009  CD  GLU A 254       7.453   3.828   6.026  1.00 22.94           C
ATOM   2010  OE1 GLU A 254       6.702   2.854   5.827  1.00 21.46           O
ATOM   2011  OE2 GLU A 254       7.235   4.659   6.923  1.00 27.27           O
ATOM   2012  N   SER A 255      11.443   6.530   4.119  1.00 21.52           N
ATOM   2013  CA  SER A 255      11.405   7.417   2.960  1.00 24.45           C
ATOM   2014  C   SER A 255      12.291   6.931   1.816  1.00 27.25           C
ATOM   2015  O   SER A 255      12.020   7.225   0.649  1.00 31.94           O
ATOM   2016  CB  SER A 255      11.849   8.810   3.361  1.00 27.57           C
ATOM   2017  OG  SER A 255      13.259   8.909   3.161  1.00 36.84           O
ATOM   2018  N   LYS A 256      13.361   6.210   2.128  1.00 26.44           N
ATOM   2019  CA  LYS A 256      14.276   5.700   1.128  1.00 26.70           C
ATOM   2020  C   LYS A 256      14.171   4.198   0.920  1.00 29.80           C
ATOM   2021  O   LYS A 256      14.741   3.689  -0.050  1.00 30.37           O
ATOM   2022  CB  LYS A 256      15.718   6.056   1.516  1.00 29.70           C
ATOM   2023  CG  LYS A 256      15.968   7.552   1.774  1.00 32.21           C
ATOM   2024  CD  LYS A 256      16.149   8.322   0.452  1.00 38.57           C
ATOM   2025  CE  LYS A 256      16.127   9.852   0.638  1.00 35.22           C
ATOM   2026  NZ  LYS A 256      17.423  10.431   1.126  1.00 41.60           N
ATOM   2027  N   LEU A 257      13.453   3.483   1.788  1.00 25.71           N
ATOM   2028  CA  LEU A 257      13.519   2.024   1.845  1.00 28.35           C
ATOM   2029  C   LEU A 257      12.206   1.500   2.435  1.00 25.95           C
ATOM   2030  O   LEU A 257      11.986   1.578   3.651  1.00 24.68           O
ATOM   2031  CB  LEU A 257      14.708   1.583   2.693  1.00 28.64           C
ATOM   2032  CG  LEU A 257      15.602   0.417   2.293  1.00 35.32           C
ATOM   2033  CD1 LEU A 257      15.905   0.446   0.806  1.00 34.88           C
ATOM   2034  CD2 LEU A 257      16.894   0.508   3.106  1.00 27.96           C
ATOM   2035  N   PRO A 258      11.327   0.949   1.602  1.00 23.07           N
ATOM   2036  CA  PRO A 258      10.016   0.513   2.108  1.00 21.38           C
ATOM   2037  C   PRO A 258      10.140  -0.713   2.998  1.00 20.23           C
ATOM   2038  O   PRO A 258      11.006  -1.574   2.803  1.00 16.36           O
ATOM   2039  CB  PRO A 258       9.221   0.185   0.829  1.00 18.58           C
ATOM   2040  CG  PRO A 258      10.047   0.668  -0.309  1.00 27.87           C
ATOM   2041  CD  PRO A 258      11.483   0.678   0.166  1.00 25.55           C
ATOM   2042  N   PHE A 259       9.238  -0.792   3.974  1.00 19.37           N
ATOM   2043  CA  PHE A 259       9.230  -1.891   4.928  1.00 16.92           C
ATOM   2044  C   PHE A 259       8.236  -2.959   4.495  1.00 19.12           C
ATOM   2045  O   PHE A 259       7.241  -2.684   3.819  1.00 19.35           O
ATOM   2046  CB  PHE A 259       8.873  -1.403   6.330  1.00 13.66           C
ATOM   2047  CG  PHE A 259       9.809  -0.347   6.873  1.00 17.08           C
ATOM   2048  CD1 PHE A 259      11.171  -0.414   6.633  1.00 17.52           C
ATOM   2049  CD2 PHE A 259       9.318   0.701   7.641  1.00 20.06           C
ATOM   2050  CE1 PHE A 259      12.034   0.546   7.143  1.00 18.68           C
ATOM   2051  CE2 PHE A 259      10.174   1.663   8.161  1.00 20.11           C
ATOM   2052  CZ  PHE A 259      11.536   1.578   7.910  1.00 17.74           C
ATOM   2053  N   SER A 260       8.524  -4.187   4.893  1.00 15.87           N
ATOM   2054  CA  SER A 260       7.594  -5.294   4.727  1.00 18.84           C
ATOM   2055  C   SER A 260       6.570  -5.242   5.864  1.00 19.08           C
ATOM   2056  O   SER A 260       6.930  -5.371   7.044  1.00 15.31           O
ATOM   2057  CB  SER A 260       8.373  -6.609   4.696  1.00 19.71           C
ATOM   2058  OG  SER A 260       7.520  -7.722   4.855  1.00 25.25           O
ATOM   2059  N   ARG A 261       5.298  -5.009   5.509  1.00 15.05           N
ATOM   2060  CA  ARG A 261       4.185  -4.915   6.453  1.00 17.54           C
ATOM   2061  C   ARG A 261       2.977  -5.676   5.913  1.00 17.29           C
ATOM   2062  O   ARG A 261       2.682  -5.622   4.717  1.00 17.37           O
ATOM   2063  CB  ARG A 261       3.783  -3.450   6.729  1.00 14.00           C
ATOM   2064  CG  ARG A 261       2.917  -3.275   7.983  1.00 13.73           C
ATOM   2065  CD  ARG A 261       2.386  -1.849   8.135  1.00 15.67           C
ATOM   2066  NE  ARG A 261       1.786  -1.622   9.456  1.00 16.32           N
ATOM   2067  CZ  ARG A 261       0.553  -1.989   9.812  1.00 17.28           C
ATOM   2068  NH1 ARG A 261      -0.238  -2.615   8.955  1.00 17.41           N
ATOM   2069  NH2 ARG A 261       0.114  -1.749  11.043  1.00 17.62           N
ATOM   2070  N   ASP A 262       2.278  -6.371   6.802  1.00 17.18           N
ATOM   2071  CA  ASP A 262       1.115  -7.179   6.457  1.00 17.95           C
ATOM   2072  C   ASP A 262      -0.139  -6.574   7.090  1.00 15.51           C
ATOM   2073  O   ASP A 262      -0.110  -6.127   8.245  1.00 12.80           O
ATOM   2074  CB  ASP A 262       1.332  -8.635   6.925  1.00 16.51           C
ATOM   2075  CG  ASP A 262       0.162  -9.547   6.598  1.00 15.68           C
ATOM   2076  OD1 ASP A 262       0.026  -9.947   5.430  1.00 21.19           O
ATOM   2077  OD2 ASP A 262      -0.623  -9.860   7.511  1.00 16.12           O
ATOM   2078  N   ASP A 263      -1.240  -6.561   6.329  1.00 19.09           N
ATOM   2079  CA  ASP A 263      -2.493  -5.988   6.832  1.00 16.89           C
ATOM   2080  C   ASP A 263      -2.941  -6.658   8.118  1.00 14.32           C
ATOM   2081  O   ASP A 263      -3.362  -5.986   9.063  1.00 19.86           O
ATOM   2082  CB  ASP A 263      -3.599  -6.098   5.777  1.00 19.70           C
ATOM   2083  CG  ASP A 263      -3.427  -5.096   4.642  1.00 32.37           C
ATOM   2084  OD1 ASP A 263      -2.683  -4.092   4.818  1.00 33.00           O
ATOM   2085  OD2 ASP A 263      -4.034  -5.315   3.572  1.00 30.97           O
ATOM   2086  N   ARG A 264      -2.862  -7.979   8.179  1.00 11.20           N
ATOM   2087  CA  ARG A 264      -3.356  -8.660   9.362  1.00 10.44           C
ATOM   2088  C   ARG A 264      -2.352  -8.633  10.512  1.00 13.89           C
ATOM   2089  O   ARG A 264      -2.745  -8.454  11.669  1.00 15.76           O
ATOM   2090  CB  ARG A 264      -3.722 -10.102   9.029  1.00 11.84           C
ATOM   2091  CG  ARG A 264      -4.397 -10.773  10.199  1.00 13.20           C
ATOM   2092  CD  ARG A 264      -4.857 -12.156   9.879  1.00 11.98           C
ATOM   2093  NE  ARG A 264      -3.991 -13.182  10.441  1.00 14.56           N
ATOM   2094  CZ  ARG A 264      -3.966 -13.562  11.716  1.00 15.48           C
ATOM   2095  NH1 ARG A 264      -4.750 -12.985  12.614  1.00 14.81           N
ATOM   2096  NH2 ARG A 264      -3.143 -14.532  12.088  1.00 10.69           N
ATOM   2097  N   LEU A 265      -1.057  -8.791  10.215  1.00 13.69           N
ATOM   2098  CA  LEU A 265      -0.042  -9.043  11.229  1.00 12.42           C
ATOM   2099  C   LEU A 265       0.799  -7.821  11.593  1.00 11.66           C
ATOM   2100  O   LEU A 265       1.573  -7.898  12.547  1.00 15.10           O
ATOM   2101  CB  LEU A 265       0.900 -10.171  10.756  1.00 11.01           C
ATOM   2102  CG  LEU A 265       0.306 -11.566  10.548  1.00 15.42           C
ATOM   2103  CD1 LEU A 265       1.403 -12.598  10.225  1.00 13.10           C
ATOM   2104  CD2 LEU A 265      -0.506 -11.998  11.779  1.00  9.28           C
ATOM   2105  N   GLY A 266       0.686  -6.717  10.860  1.00 12.06           N
ATOM   2106  CA  GLY A 266       1.582  -5.593  11.062  1.00 12.02           C
ATOM   2107  C   GLY A 266       2.940  -5.814  10.403  1.00 14.59           C
ATOM   2108  O   GLY A 266       3.070  -6.503   9.388  1.00 13.26           O
ATOM   2109  N   PHE A 267       3.967  -5.224  11.003  1.00 12.86           N
ATOM   2110  CA  PHE A 267       5.313  -5.317  10.438  1.00 15.18           C
ATOM   2111  C   PHE A 267       5.851  -6.731  10.582  1.00 14.02           C
ATOM   2112  O   PHE A 267       5.799  -7.326  11.664  1.00 15.76           O
ATOM   2113  CB  PHE A 267       6.243  -4.309  11.107  1.00 11.53           C
ATOM   2114  CG  PHE A 267       5.921  -2.882  10.747  1.00 13.97           C
ATOM   2115  CD1 PHE A 267       6.323  -2.351   9.523  1.00 15.27           C
ATOM   2116  CD2 PHE A 267       5.176  -2.089  11.605  1.00 13.94           C
ATOM   2117  CE1 PHE A 267       6.004  -1.048   9.169  1.00 15.00           C
ATOM   2118  CE2 PHE A 267       4.859  -0.771  11.260  1.00 15.72           C
ATOM   2119  CZ  PHE A 267       5.270  -0.253  10.043  1.00 12.07           C
ATOM   2120  N   LEU A 268       6.350  -7.278   9.480  1.00 12.71           N
ATOM   2121  CA  LEU A 268       6.754  -8.673   9.427  1.00 11.68           C
ATOM   2122  C   LEU A 268       8.197  -8.816   9.906  1.00 13.98           C
ATOM   2123  O   LEU A 268       9.088  -8.076   9.473  1.00  9.03           O
ATOM   2124  CB  LEU A 268       6.576  -9.211   8.009  1.00 14.39           C
ATOM   2125  CG  LEU A 268       5.102  -9.188   7.544  1.00 16.67           C
ATOM   2126  CD1 LEU A 268       4.947  -9.832   6.174  1.00 12.60           C
ATOM   2127  CD2 LEU A 268       4.211  -9.892   8.571  1.00 14.20           C
ATOM   2128  N   THR A 269       8.416  -9.758  10.818  1.00 14.29           N
ATOM   2129  CA  THR A 269       9.719  -9.968  11.428  1.00 13.18           C
ATOM   2130  C   THR A 269      10.123 -11.420  11.287  1.00 13.99           C
ATOM   2131  O   THR A 269       9.286 -12.313  11.100  1.00 11.58           O
ATOM   2132  CB  THR A 269       9.726  -9.610  12.917  1.00 11.38           C
ATOM   2133  OG1 THR A 269       8.686 -10.347  13.576  1.00  9.59           O
ATOM   2134  CG2 THR A 269       9.498  -8.122  13.115  1.00 11.37           C
ATOM   2135  N   PHE A 270      11.431 -11.625  11.457  1.00 12.60           N
ATOM   2136  CA  PHE A 270      12.027 -12.953  11.414  1.00 14.20           C
ATOM   2137  C   PHE A 270      11.465 -13.848  12.522  1.00 12.59           C
ATOM   2138  O   PHE A 270      11.090 -15.002  12.274  1.00  9.78           O
ATOM   2139  CB  PHE A 270      13.553 -12.782  11.505  1.00 15.97           C
ATOM   2140  CG  PHE A 270      14.310 -14.033  11.842  1.00 16.57           C
ATOM   2141  CD1 PHE A 270      14.525 -15.013  10.893  1.00 18.69           C
ATOM   2142  CD2 PHE A 270      14.851 -14.199  13.094  1.00 19.93           C
ATOM   2143  CE1 PHE A 270      15.247 -16.164  11.210  1.00 19.96           C
ATOM   2144  CE2 PHE A 270      15.582 -15.330  13.414  1.00 23.12           C
ATOM   2145  CZ  PHE A 270      15.781 -16.319  12.463  1.00 19.90           C
ATOM   2146  N   CYS A 271      11.360 -13.303  13.780  1.00 11.86           N
ATOM   2147  CA  CYS A 271      10.703 -14.083  14.837  1.00 14.87           C
ATOM   2148  C   CYS A 271       9.267 -13.641  14.978  1.00 12.99           C
ATOM   2149  O   CYS A 271       9.001 -12.437  15.021  1.00 12.47           O
ATOM   2150  CB  CYS A 271      11.404 -13.942  16.192  1.00 21.15           C
ATOM   2151  SG  CYS A 271      10.809 -15.185  17.465  1.00 26.06           S
ATOM   2152  N   PRO A 272       8.322 -14.581  15.038  1.00 15.30           N
ATOM   2153  CA  PRO A 272       6.909 -14.198  15.163  1.00 14.82           C
ATOM   2154  C   PRO A 272       6.559 -13.553  16.502  1.00 15.11           C
ATOM   2155  O   PRO A 272       5.465 -12.994  16.627  1.00 15.83           O
ATOM   2156  CB  PRO A 272       6.157 -15.526  14.950  1.00 14.19           C
ATOM   2157  CG  PRO A 272       7.167 -16.610  15.098  1.00 16.46           C
ATOM   2158  CD  PRO A 272       8.513 -16.024  14.788  1.00 14.52           C
ATOM   2159  N   THR A 273       7.450 -13.591  17.490  1.00 14.81           N
ATOM   2160  CA  THR A 273       7.242 -12.881  18.744  1.00 14.93           C
ATOM   2161  C   THR A 273       7.342 -11.368  18.591  1.00 14.12           C
ATOM   2162  O   THR A 273       6.960 -10.650  19.519  1.00 16.17           O
ATOM   2163  CB  THR A 273       8.275 -13.323  19.791  1.00 16.84           C
ATOM   2164  OG1 THR A 273       9.584 -12.972  19.326  1.00 18.28           O
ATOM   2165  CG2 THR A 273       8.200 -14.829  20.050  1.00 13.57           C
ATOM   2166  N   ASN A 274       7.853 -10.873  17.462  1.00 14.23           N
ATOM   2167  CA  ASN A 274       8.138  -9.458  17.271  1.00 10.89           C
ATOM   2168  C   ASN A 274       7.215  -8.802  16.247  1.00 14.27           C
ATOM   2169  O   ASN A 274       7.540  -7.729  15.728  1.00 14.82           O
ATOM   2170  CB  ASN A 274       9.597  -9.262  16.852  1.00 10.96           C
ATOM   2171  CG  ASN A 274      10.583  -9.751  17.903  1.00 20.44           C
ATOM   2172  OD1 ASN A 274      11.458 -10.573  17.611  1.00 22.14           O
ATOM   2173  ND2 ASN A 274      10.448  -9.249  19.135  1.00 15.39           N
ATOM   2174  N   LEU A 275       6.082  -9.420  15.942  1.00 14.35           N
ATOM   2175  CA  LEU A 275       5.174  -8.905  14.925  1.00 14.39           C
ATOM   2176  C   LEU A 275       4.445  -7.666  15.447  1.00 15.33           C
ATOM   2177  O   LEU A 275       4.707  -7.166  16.546  1.00 17.87           O
ATOM   2178  CB  LEU A 275       4.186  -9.992  14.504  1.00 13.63           C
ATOM   2179  CG  LEU A 275       4.822 -11.161  13.750  1.00 15.71           C
ATOM   2180  CD1 LEU A 275       3.931 -12.419  13.789  1.00  9.26           C
ATOM   2181  CD2 LEU A 275       5.163 -10.734  12.326  1.00 11.15           C
ATOM   2182  N   GLY A 276       3.511  -7.157  14.643  1.00 12.35           N
ATOM   2183  CA  GLY A 276       2.625  -6.099  15.075  1.00 12.99           C
ATOM   2184  C   GLY A 276       3.282  -4.742  15.071  1.00 16.54           C
ATOM   2185  O   GLY A 276       3.705  -4.244  14.016  1.00 13.93           O
ATOM   2186  N   THR A 277       3.342  -4.122  16.256  1.00 12.84           N
ATOM   2187  CA  THR A 277       4.146  -2.919  16.431  1.00 11.28           C
ATOM   2188  C   THR A 277       5.636  -3.208  16.344  1.00 12.67           C
ATOM   2189  O   THR A 277       6.407  -2.309  15.994  1.00 11.50           O
ATOM   2190  CB  THR A 277       3.879  -2.294  17.788  1.00 10.55           C
ATOM   2191  OG1 THR A 277       4.274  -3.242  18.776  1.00 12.30           O
ATOM   2192  CG2 THR A 277       2.404  -1.992  17.961  1.00 12.69           C
ATOM   2193  N   THR A 278       6.053  -4.433  16.689  1.00 10.37           N
ATOM   2194  CA  THR A 278       7.450  -4.815  16.952  1.00 13.60           C
ATOM   2195  C   THR A 278       8.067  -4.097  18.151  1.00 15.79           C
ATOM   2196  O   THR A 278       9.252  -4.271  18.427  1.00 15.24           O
ATOM   2197  CB  THR A 278       8.374  -4.573  15.750  1.00 13.82           C
ATOM   2198  OG1 THR A 278       8.767  -3.198  15.722  1.00 13.24           O
ATOM   2199  CG2 THR A 278       7.703  -4.950  14.412  1.00 11.40           C
ATOM   2200  N   ILE A 279       7.305  -3.296  18.876  1.00 14.61           N
ATOM   2201  CA  ILE A 279       7.902  -2.307  19.760  1.00 14.34           C
ATOM   2202  C   ILE A 279       8.139  -2.915  21.131  1.00 13.76           C
ATOM   2203  O   ILE A 279       7.247  -3.540  21.714  1.00 10.33           O
ATOM   2204  CB  ILE A 279       7.025  -1.045  19.852  1.00 18.66           C
ATOM   2205  CG1 ILE A 279       7.347  -0.115  18.688  1.00 14.54           C
ATOM   2206  CG2 ILE A 279       7.254  -0.331  21.179  1.00 21.48           C
ATOM   2207  CD1 ILE A 279       6.610   1.155  18.713  1.00 19.01           C
ATOM   2208  N   ARG A 280       9.351  -2.739  21.650  1.00 17.58           N
ATOM   2209  CA  ARG A 280       9.645  -3.063  23.044  1.00 18.38           C
ATOM   2210  C   ARG A 280      10.152  -1.805  23.727  1.00 15.87           C
ATOM   2211  O   ARG A 280      11.276  -1.359  23.474  1.00 17.96           O
ATOM   2212  CB  ARG A 280      10.652  -4.199  23.186  1.00 20.12           C
ATOM   2213  CG  ARG A 280      10.760  -4.673  24.640  1.00 24.82           C
ATOM   2214  CD  ARG A 280      11.812  -5.769  24.820  1.00 34.12           C
ATOM   2215  NE  ARG A 280      11.923  -6.223  26.211  1.00 43.96           N
ATOM   2216  CZ  ARG A 280      12.825  -5.766  27.081  1.00 41.56           C
ATOM   2217  NH1 ARG A 280      12.860  -6.234  28.324  1.00 43.14           N
ATOM   2218  NH2 ARG A 280      13.691  -4.833  26.710  1.00 38.24           N
ATOM   2219  N   ALA A 281       9.311  -1.238  24.576  1.00 19.15           N
ATOM   2220  CA  ALA A 281       9.638  -0.067  25.372  1.00 19.66           C
ATOM   2221  C   ALA A 281       9.951  -0.526  26.789  1.00 22.45           C
ATOM   2222  O   ALA A 281       9.173  -1.278  27.389  1.00 23.30           O
ATOM   2223  CB  ALA A 281       8.471   0.922  25.368  1.00 21.58           C
ATOM   2224  N   SER A 282      11.087  -0.086  27.325  1.00 20.89           N
ATOM   2225  CA  SER A 282      11.521  -0.578  28.622  1.00 19.75           C
ATOM   2226  C   SER A 282      12.203   0.524  29.420  1.00 18.13           C
ATOM   2227  O   SER A 282      12.727   1.495  28.867  1.00 17.69           O
ATOM   2228  CB  SER A 282      12.473  -1.763  28.460  1.00 20.69           C
ATOM   2229  OG  SER A 282      13.597  -1.366  27.704  1.00 21.91           O
ATOM   2230  N   VAL A 283      12.205   0.346  30.739  1.00 18.43           N
ATOM   2231  CA  VAL A 283      13.033   1.145  31.629  1.00 19.34           C
ATOM   2232  C   VAL A 283      13.857   0.211  32.497  1.00 20.44           C
ATOM   2233  O   VAL A 283      13.428  -0.898  32.825  1.00 21.26           O
ATOM   2234  CB  VAL A 283      12.193   2.081  32.507  1.00 17.52           C
ATOM   2235  CG1 VAL A 283      11.395   3.035  31.652  1.00 16.09           C
ATOM   2236  CG2 VAL A 283      11.270   1.269  33.385  1.00 23.44           C
ATOM   2237  N   HIS A 284      15.057   0.660  32.861  1.00 24.61           N
ATOM   2238  CA  HIS A 284      15.826   0.070  33.954  1.00 24.44           C
ATOM   2239  C   HIS A 284      15.562   0.889  35.216  1.00 20.80           C
ATOM   2240  O   HIS A 284      15.924   2.072  35.278  1.00 19.57           O
ATOM   2241  CB  HIS A 284      17.319   0.049  33.626  1.00 25.18           C
ATOM   2242  CG  HIS A 284      17.764  -1.190  32.915  1.00 42.17           C
ATOM   2243  ND1 HIS A 284      19.072  -1.630  32.929  1.00 49.70           N
ATOM   2244  CD2 HIS A 284      17.074  -2.086  32.169  1.00 46.16           C
ATOM   2245  CE1 HIS A 284      19.168  -2.741  32.221  1.00 57.60           C
ATOM   2246  NE2 HIS A 284      17.970  -3.039  31.749  1.00 58.48           N
ATOM   2247  N   ILE A 285      14.931   0.268  36.214  1.00 20.48           N
ATOM   2248  CA  ILE A 285      14.329   1.023  37.301  1.00 22.10           C
ATOM   2249  C   ILE A 285      14.531   0.304  38.629  1.00 23.68           C
ATOM   2250  O   ILE A 285      14.530  -0.928  38.698  1.00 25.22           O
ATOM   2251  CB  ILE A 285      12.827   1.267  37.021  1.00 21.41           C
ATOM   2252  CG1 ILE A 285      12.217   2.165  38.094  1.00 18.53           C
ATOM   2253  CG2 ILE A 285      12.071  -0.068  36.895  1.00 16.92           C
ATOM   2254  CD1 ILE A 285      10.809   2.605  37.780  1.00 23.45           C
ATOM   2255  N   ALA A 286      14.687   1.087  39.695  1.00 26.42           N
ATOM   2256  CA  ALA A 286      14.805   0.562  41.051  1.00 29.49           C
ATOM   2257  C   ALA A 286      13.539   0.896  41.828  1.00 26.42           C
ATOM   2258  O   ALA A 286      13.189   2.069  41.974  1.00 27.11           O
ATOM   2259  CB  ALA A 286      16.033   1.128  41.758  1.00 23.14           C
ATOM   2260  N   LEU A 287      12.841  -0.137  42.299  1.00 29.80           N
ATOM   2261  CA  LEU A 287      11.644  -0.003  43.124  1.00 33.10           C
ATOM   2262  C   LEU A 287      11.877  -0.784  44.413  1.00 36.08           C
ATOM   2263  O   LEU A 287      11.294  -1.859  44.616  1.00 35.63           O
ATOM   2264  CB  LEU A 287      10.392  -0.519  42.417  1.00 30.53           C
ATOM   2265  CG  LEU A 287       9.756   0.240  41.250  1.00 29.66           C
ATOM   2266  CD1 LEU A 287       9.722   1.756  41.453  1.00 26.95           C
ATOM   2267  CD2 LEU A 287      10.451  -0.123  39.983  1.00 33.10           C
ATOM   2268  N   PRO A 288      12.728  -0.270  45.307  1.00 33.83           N
ATOM   2269  CA  PRO A 288      13.096  -1.076  46.481  1.00 37.53           C
ATOM   2270  C   PRO A 288      11.914  -1.365  47.389  1.00 36.00           C
ATOM   2271  O   PRO A 288      11.755  -2.502  47.852  1.00 40.26           O
ATOM   2272  CB  PRO A 288      14.178  -0.223  47.159  1.00 34.64           C
ATOM   2273  CG  PRO A 288      13.948   1.159  46.664  1.00 28.15           C
ATOM   2274  CD  PRO A 288      13.453   1.009  45.263  1.00 32.35           C
ATOM   2275  N   LYS A 289      11.055  -0.375  47.631  1.00 35.62           N
ATOM   2276  CA  LYS A 289       9.882  -0.613  48.465  1.00 34.99           C
ATOM   2277  C   LYS A 289       8.974  -1.670  47.843  1.00 42.61           C
ATOM   2278  O   LYS A 289       8.544  -2.611  48.522  1.00 44.17           O
ATOM   2279  CB  LYS A 289       9.122   0.692  48.694  1.00 35.74           C
ATOM   2280  CG  LYS A 289       9.707   1.574  49.790  1.00 36.28           C
ATOM   2281  CD  LYS A 289       9.282   3.025  49.588  1.00 41.52           C
ATOM   2282  CE  LYS A 289       9.284   3.826  50.887  1.00 45.95           C
ATOM   2283  NZ  LYS A 289      10.661   4.005  51.431  1.00 46.42           N
ATOM   2284  N   LEU A 290       8.682  -1.543  46.543  1.00 37.73           N
ATOM   2285  CA  LEU A 290       7.825  -2.530  45.899  1.00 38.79           C
ATOM   2286  C   LEU A 290       8.493  -3.892  45.808  1.00 41.23           C
ATOM   2287  O   LEU A 290       7.789  -4.899  45.682  1.00 39.90           O
ATOM   2288  CB  LEU A 290       7.400  -2.052  44.509  1.00 33.78           C
ATOM   2289  CG  LEU A 290       6.578  -0.767  44.493  1.00 31.37           C
ATOM   2290  CD1 LEU A 290       6.057  -0.445  43.092  1.00 28.16           C
ATOM   2291  CD2 LEU A 290       5.446  -0.868  45.498  1.00 35.99           C
ATOM   2292  N   ALA A 291       9.830  -3.944  45.880  1.00 41.61           N
ATOM   2293  CA  ALA A 291      10.542  -5.218  45.932  1.00 42.04           C
ATOM   2294  C   ALA A 291      10.384  -5.922  47.277  1.00 50.08           C
ATOM   2295  O   ALA A 291      10.538  -7.146  47.345  1.00 55.95           O
ATOM   2296  CB  ALA A 291      12.023  -5.007  45.632  1.00 45.63           C
ATOM   2297  N   ALA A 292      10.095  -5.185  48.346  1.00 51.74           N
ATOM   2298  CA  ALA A 292       9.756  -5.794  49.625  1.00 53.76           C
ATOM   2299  C   ALA A 292       8.265  -6.086  49.754  1.00 59.49           C
ATOM   2300  O   ALA A 292       7.849  -6.683  50.754  1.00 66.57           O
ATOM   2301  CB  ALA A 292      10.219  -4.903  50.789  1.00 43.92           C
ATOM   2302  N   ALA A 293       7.452  -5.689  48.771  1.00 59.14           N
ATOM   2303  CA  ALA A 293       6.031  -6.028  48.741  1.00 61.70           C
ATOM   2304  C   ALA A 293       5.714  -7.133  47.737  1.00 68.52           C
ATOM   2305  O   ALA A 293       4.985  -8.075  48.073  1.00 72.39           O
ATOM   2306  CB  ALA A 293       5.186  -4.784  48.436  1.00 55.23           C
ATOM   2307  N   ALA A 294       6.227  -7.019  46.503  1.00 64.73           N
ATOM   2308  CA  ALA A 294       6.144  -8.035  45.448  1.00 64.32           C
ATOM   2309  C   ALA A 294       4.713  -8.454  45.097  1.00 66.69           C
ATOM   2310  O   ALA A 294       4.470  -9.001  44.014  1.00 60.33           O
ATOM   2311  CB  ALA A 294       6.974  -9.266  45.829  1.00 63.17           C
ATOM   2312  N   ALA A 295       3.760  -8.210  45.998  1.00 68.79           N
ATOM   2313  CA  ALA A 295       2.349  -8.454  45.726  1.00 71.56           C
ATOM   2314  C   ALA A 295       1.677  -7.240  45.097  1.00 66.05           C
ATOM   2315  O   ALA A 295       0.867  -7.389  44.177  1.00 65.37           O
ATOM   2316  CB  ALA A 295       1.616  -8.846  47.013  1.00 70.76           C
ATOM   2317  N   ALA A 296       1.999  -6.034  45.573  1.00 67.55           N
ATOM   2318  CA  ALA A 296       1.453  -4.831  44.952  1.00 67.89           C
ATOM   2319  C   ALA A 296       2.110  -4.545  43.602  1.00 63.50           C
ATOM   2320  O   ALA A 296       1.477  -3.951  42.722  1.00 59.97           O
ATOM   2321  CB  ALA A 296       1.603  -3.634  45.899  1.00 55.69           C
ATOM   2322  N   ALA A 297       3.362  -4.971  43.413  1.00 57.52           N
ATOM   2323  CA  ALA A 297       4.057  -4.728  42.153  1.00 56.77           C
ATOM   2324  C   ALA A 297       3.378  -5.456  40.998  1.00 59.57           C
ATOM   2325  O   ALA A 297       2.866  -4.824  40.066  1.00 53.07           O
ATOM   2326  CB  ALA A 297       5.524  -5.159  42.268  1.00 59.63           C
ATOM   2327  N   GLU A 298       3.374  -6.793  41.043  1.00 58.24           N
ATOM   2328  CA  GLU A 298       2.798  -7.579  39.958  1.00 51.79           C
ATOM   2329  C   GLU A 298       1.331  -7.260  39.727  1.00 49.93           C
ATOM   2330  O   GLU A 298       0.841  -7.452  38.612  1.00 44.41           O
ATOM   2331  CB  GLU A 298       2.965  -9.070  40.235  1.00 49.20           C
ATOM   2332  CG  GLU A 298       4.153  -9.699  39.531  1.00 59.68           C
ATOM   2333  CD  GLU A 298       5.491  -9.289  40.132  1.00 68.17           C
ATOM   2334  OE1 GLU A 298       6.534  -9.711  39.583  1.00 61.85           O
ATOM   2335  OE2 GLU A 298       5.507  -8.557  41.150  1.00 68.38           O
ATOM   2336  N   ALA A 299       0.621  -6.776  40.748  1.00 53.77           N
ATOM   2337  CA  ALA A 299      -0.732  -6.283  40.520  1.00 53.10           C
ATOM   2338  C   ALA A 299      -0.734  -5.161  39.489  1.00 54.02           C
ATOM   2339  O   ALA A 299      -1.669  -5.056  38.686  1.00 45.03           O
ATOM   2340  CB  ALA A 299      -1.360  -5.808  41.834  1.00 48.70           C
ATOM   2341  N   ILE A 300       0.312  -4.336  39.477  1.00 57.85           N
ATOM   2342  CA  ILE A 300       0.436  -3.250  38.506  1.00 53.54           C
ATOM   2343  C   ILE A 300       1.006  -3.750  37.195  1.00 47.07           C
ATOM   2344  O   ILE A 300       0.489  -3.406  36.127  1.00 43.46           O
ATOM   2345  CB  ILE A 300       1.292  -2.100  39.075  1.00 48.68           C
ATOM   2346  CG1 ILE A 300       0.893  -1.826  40.524  1.00 54.00           C
ATOM   2347  CG2 ILE A 300       1.121  -0.856  38.200  1.00 40.92           C
ATOM   2348  CD1 ILE A 300      -0.619  -1.606  40.712  1.00 61.64           C
ATOM   2349  N   ALA A 301       2.070  -4.561  37.266  1.00 39.68           N
ATOM   2350  CA  ALA A 301       2.624  -5.165  36.060  1.00 41.56           C
ATOM   2351  C   ALA A 301       1.531  -5.871  35.271  1.00 42.70           C
ATOM   2352  O   ALA A 301       1.278  -5.549  34.105  1.00 40.89           O
ATOM   2353  CB  ALA A 301       3.753  -6.130  36.423  1.00 40.72           C
ATOM   2354  N   ALA A 302       0.830  -6.801  35.924  1.00 43.10           N
ATOM   2355  CA  ALA A 302      -0.234  -7.532  35.249  1.00 42.53           C
ATOM   2356  C   ALA A 302      -1.345  -6.599  34.792  1.00 42.93           C
ATOM   2357  O   ALA A 302      -1.949  -6.813  33.734  1.00 44.27           O
ATOM   2358  CB  ALA A 302      -0.797  -8.614  36.170  1.00 48.39           C
ATOM   2359  N   LYS A 303      -1.637  -5.557  35.573  1.00 44.83           N
ATOM   2360  CA  LYS A 303      -2.727  -4.661  35.189  1.00 41.42           C
ATOM   2361  C   LYS A 303      -2.349  -3.791  34.001  1.00 42.01           C
ATOM   2362  O   LYS A 303      -3.206  -3.474  33.168  1.00 38.02           O
ATOM   2363  CB  LYS A 303      -3.136  -3.779  36.369  1.00 48.33           C
ATOM   2364  CG  LYS A 303      -3.719  -2.419  35.981  1.00 50.35           C
ATOM   2365  CD  LYS A 303      -4.686  -1.902  37.039  1.00 57.52           C
ATOM   2366  CE  LYS A 303      -5.660  -0.882  36.470  1.00 52.37           C
ATOM   2367  NZ  LYS A 303      -5.304   0.485  36.940  1.00 43.99           N
ATOM   2368  N   PHE A 304      -1.083  -3.390  33.904  1.00 39.93           N
ATOM   2369  CA  PHE A 304      -0.629  -2.582  32.784  1.00 37.36           C
ATOM   2370  C   PHE A 304       0.104  -3.409  31.744  1.00 33.07           C
ATOM   2371  O   PHE A 304       0.722  -2.843  30.838  1.00 32.10           O
ATOM   2372  CB  PHE A 304       0.238  -1.426  33.285  1.00 37.53           C
ATOM   2373  CG  PHE A 304      -0.561  -0.324  33.925  1.00 35.68           C
ATOM   2374  CD1 PHE A 304      -1.192   0.633  33.144  1.00 31.42           C
ATOM   2375  CD2 PHE A 304      -0.715  -0.271  35.304  1.00 36.22           C
ATOM   2376  CE1 PHE A 304      -1.948   1.635  33.721  1.00 32.24           C
ATOM   2377  CE2 PHE A 304      -1.466   0.731  35.890  1.00 35.76           C
ATOM   2378  CZ  PHE A 304      -2.087   1.687  35.095  1.00 34.92           C
ATOM   2379  N   ASN A 305       0.026  -4.735  31.849  1.00 32.46           N
ATOM   2380  CA  ASN A 305       0.561  -5.641  30.842  1.00 31.04           C
ATOM   2381  C   ASN A 305       2.066  -5.465  30.703  1.00 29.77           C
ATOM   2382  O   ASN A 305       2.618  -5.511  29.602  1.00 29.22           O
ATOM   2383  CB  ASN A 305      -0.139  -5.441  29.500  1.00 31.79           C
ATOM   2384  CG  ASN A 305      -1.626  -5.573  29.612  1.00 26.30           C
ATOM   2385  OD1 ASN A 305      -2.124  -6.599  30.051  1.00 27.64           O
ATOM   2386  ND2 ASN A 305      -2.346  -4.531  29.225  1.00 26.71           N
ATOM   2387  N   LEU A 306       2.731  -5.243  31.826  1.00 27.97           N
ATOM   2388  CA  LEU A 306       4.173  -5.088  31.851  1.00 29.06           C
ATOM   2389  C   LEU A 306       4.820  -6.399  32.264  1.00 29.64           C
ATOM   2390  O   LEU A 306       4.237  -7.201  32.993  1.00 32.90           O
ATOM   2391  CB  LEU A 306       4.578  -3.963  32.801  1.00 24.51           C
ATOM   2392  CG  LEU A 306       3.916  -2.648  32.406  1.00 22.32           C
ATOM   2393  CD1 LEU A 306       4.335  -1.544  33.328  1.00 26.84           C
ATOM   2394  CD2 LEU A 306       4.269  -2.290  30.970  1.00 22.14           C
ATOM   2395  N   GLN A 307       6.024  -6.623  31.763  1.00 32.24           N
ATOM   2396  CA  GLN A 307       6.819  -7.785  32.111  1.00 30.22           C
ATOM   2397  C   GLN A 307       7.979  -7.307  32.960  1.00 30.82           C
ATOM   2398  O   GLN A 307       8.662  -6.346  32.586  1.00 31.57           O
ATOM   2399  CB  GLN A 307       7.328  -8.494  30.857  1.00 33.16           C
ATOM   2400  CG  GLN A 307       8.684  -9.132  31.031  1.00 38.33           C
ATOM   2401  CD  GLN A 307       8.956 -10.208  30.004  1.00 48.71           C
ATOM   2402  OE1 GLN A 307       8.359 -10.217  28.922  1.00 54.84           O
ATOM   2403  NE2 GLN A 307       9.848 -11.139  30.345  1.00 43.99           N
ATOM   2404  N   VAL A 308       8.193  -7.964  34.098  1.00 34.82           N
ATOM   2405  CA  VAL A 308       9.233  -7.583  35.051  1.00 33.07           C
ATOM   2406  C   VAL A 308      10.348  -8.621  34.982  1.00 40.71           C
ATOM   2407  O   VAL A 308      10.165  -9.775  35.394  1.00 42.27           O
ATOM   2408  CB  VAL A 308       8.688  -7.456  36.477  1.00 34.01           C
ATOM   2409  CG1 VAL A 308       9.834  -7.215  37.447  1.00 34.72           C
ATOM   2410  CG2 VAL A 308       7.673  -6.331  36.552  1.00 31.67           C
ATOM   2411  N   ALA A 309      11.503  -8.207  34.465  1.00 37.81           N
ATOM   2412  CA  ALA A 309      12.678  -9.060  34.378  1.00 39.85           C
ATOM   2413  C   ALA A 309      13.727  -8.625  35.397  1.00 42.63           C
ATOM   2414  O   ALA A 309      14.910  -8.929  35.245  1.00 46.93           O
ATOM   2415  CB  ALA A 309      13.255  -9.030  32.971  1.00 36.18           C
ATOM   2416  N   GLY A 320      17.902  -8.342  44.531  1.00 54.40           N
ATOM   2417  CA  GLY A 320      18.394  -7.029  44.168  1.00 51.21           C
ATOM   2418  C   GLY A 320      17.323  -5.977  44.346  1.00 58.07           C
ATOM   2419  O   GLY A 320      16.427  -6.136  45.176  1.00 59.54           O
ATOM   2420  N   GLY A 321      17.409  -4.899  43.567  1.00 58.39           N
ATOM   2421  CA  GLY A 321      16.360  -3.896  43.571  1.00 61.05           C
ATOM   2422  C   GLY A 321      16.042  -3.304  42.210  1.00 48.04           C
ATOM   2423  O   GLY A 321      14.995  -2.669  42.045  1.00 48.71           O
ATOM   2424  N   VAL A 322      16.923  -3.522  41.233  1.00 43.95           N
ATOM   2425  CA  VAL A 322      16.899  -2.820  39.954  1.00 38.02           C
ATOM   2426  C   VAL A 322      16.292  -3.742  38.896  1.00 48.01           C
ATOM   2427  O   VAL A 322      16.863  -4.785  38.553  1.00 48.04           O
ATOM   2428  CB  VAL A 322      18.304  -2.343  39.563  1.00 36.97           C
ATOM   2429  CG1 VAL A 322      19.309  -3.475  39.724  1.00 53.99           C
ATOM   2430  CG2 VAL A 322      18.336  -1.791  38.147  1.00 36.46           C
ATOM   2431  N   TYR A 323      15.129  -3.356  38.372  1.00 38.69           N
ATOM   2432  CA  TYR A 323      14.389  -4.158  37.412  1.00 36.41           C
ATOM   2433  C   TYR A 323      14.509  -3.591  36.006  1.00 32.35           C
ATOM   2434  O   TYR A 323      14.727  -2.394  35.806  1.00 26.56           O
ATOM   2435  CB  TYR A 323      12.905  -4.233  37.774  1.00 37.41           C
ATOM   2436  CG  TYR A 323      12.615  -4.837  39.121  1.00 41.92           C
ATOM   2437  CD1 TYR A 323      12.763  -6.202  39.339  1.00 48.80           C
ATOM   2438  CD2 TYR A 323      12.177  -4.043  40.174  1.00 44.66           C
ATOM   2439  CE1 TYR A 323      12.483  -6.760  40.575  1.00 52.89           C
ATOM   2440  CE2 TYR A 323      11.901  -4.585  41.416  1.00 50.56           C
ATOM   2441  CZ  TYR A 323      12.055  -5.944  41.611  1.00 56.18           C
ATOM   2442  OH  TYR A 323      11.780  -6.484  42.846  1.00 56.80           O
ATOM   2443  N   ASP A 324      14.359  -4.480  35.031  1.00 34.10           N
ATOM   2444  CA  ASP A 324      14.057  -4.108  33.660  1.00 31.72           C
ATOM   2445  C   ASP A 324      12.578  -4.388  33.436  1.00 29.51           C
ATOM   2446  O   ASP A 324      12.131  -5.530  33.580  1.00 30.88           O
ATOM   2447  CB  ASP A 324      14.932  -4.886  32.676  1.00 38.51           C
ATOM   2448  CG  ASP A 324      14.563  -4.620  31.230  1.00 38.72           C
ATOM   2449  OD1 ASP A 324      13.783  -5.403  30.655  1.00 44.17           O
ATOM   2450  OD2 ASP A 324      15.048  -3.622  30.659  1.00 46.72           O
ATOM   2451  N   ILE A 325      11.810  -3.346  33.136  1.00 27.91           N
ATOM   2452  CA  ILE A 325      10.366  -3.472  32.993  1.00 24.79           C
ATOM   2453  C   ILE A 325       9.986  -3.002  31.604  1.00 20.86           C
ATOM   2454  O   ILE A 325      10.375  -1.905  31.191  1.00 21.19           O
ATOM   2455  CB  ILE A 325       9.611  -2.680  34.079  1.00 27.60           C
ATOM   2456  CG1 ILE A 325      10.064  -3.145  35.468  1.00 25.01           C
ATOM   2457  CG2 ILE A 325       8.085  -2.828  33.905  1.00 21.17           C
ATOM   2458  CD1 ILE A 325       9.324  -2.517  36.611  1.00 18.44           C
ATOM   2459  N   SER A 326       9.210  -3.824  30.898  1.00 24.97           N
ATOM   2460  CA  SER A 326       8.851  -3.568  29.511  1.00 21.98           C
ATOM   2461  C   SER A 326       7.416  -4.005  29.249  1.00 26.15           C
ATOM   2462  O   SER A 326       6.844  -4.829  29.970  1.00 25.17           O
ATOM   2463  CB  SER A 326       9.805  -4.289  28.537  1.00 26.67           C
ATOM   2464  OG  SER A 326       9.825  -5.695  28.765  1.00 25.97           O
ATOM   2465  N   ASN A 327       6.842  -3.428  28.195  1.00 26.10           N
ATOM   2466  CA  ASN A 327       5.499  -3.789  27.765  1.00 24.44           C
ATOM   2467  C   ASN A 327       5.501  -5.198  27.187  1.00 23.75           C
ATOM   2468  O   ASN A 327       6.443  -5.606  26.503  1.00 22.26           O
ATOM   2469  CB  ASN A 327       4.982  -2.777  26.729  1.00 22.76           C
ATOM   2470  CG  ASN A 327       5.826  -2.749  25.456  1.00 24.68           C
ATOM   2471  OD1 ASN A 327       6.994  -2.333  25.465  1.00 25.39           O
ATOM   2472  ND2 ASN A 327       5.240  -3.205  24.354  1.00 24.27           N
ATOM   2473  N   LYS A 328       4.450  -5.954  27.485  1.00 22.70           N
ATOM   2474  CA  LYS A 328       4.361  -7.318  26.978  1.00 24.50           C
ATOM   2475  C   LYS A 328       3.769  -7.395  25.586  1.00 18.87           C
ATOM   2476  O   LYS A 328       4.138  -8.279  24.817  1.00 19.96           O
ATOM   2477  CB  LYS A 328       3.516  -8.192  27.909  1.00 27.35           C
ATOM   2478  CG  LYS A 328       4.167  -8.491  29.242  1.00 32.42           C
ATOM   2479  CD  LYS A 328       3.146  -9.003  30.257  1.00 34.40           C
ATOM   2480  CE  LYS A 328       3.092 -10.532  30.307  1.00 40.27           C
ATOM   2481  NZ  LYS A 328       2.842 -11.009  31.706  1.00 43.34           N
ATOM   2482  N   ARG A 329       2.847  -6.509  25.250  1.00 20.80           N
ATOM   2483  CA  ARG A 329       2.048  -6.674  24.051  1.00 16.53           C
ATOM   2484  C   ARG A 329       2.728  -6.052  22.842  1.00 14.08           C
ATOM   2485  O   ARG A 329       3.273  -4.954  22.923  1.00 18.29           O
ATOM   2486  CB  ARG A 329       0.671  -6.052  24.257  1.00 16.85           C
ATOM   2487  CG  ARG A 329      -0.075  -6.658  25.431  1.00 22.93           C
ATOM   2488  CD  ARG A 329      -1.117  -5.709  25.922  1.00 20.23           C
ATOM   2489  NE  ARG A 329      -2.173  -5.583  24.938  1.00 21.27           N
ATOM   2490  CZ  ARG A 329      -3.021  -4.567  24.871  1.00 25.48           C
ATOM   2491  NH1 ARG A 329      -2.925  -3.567  25.735  1.00 22.77           N
ATOM   2492  NH2 ARG A 329      -3.964  -4.556  23.928  1.00 25.65           N
ATOM   2493  N   ARG A 330       2.673  -6.764  21.717  1.00 19.21           N
ATOM   2494  CA  ARG A 330       3.159  -6.283  20.429  1.00 19.78           C
ATOM   2495  C   ARG A 330       2.082  -6.211  19.353  1.00 17.29           C
ATOM   2496  O   ARG A 330       2.163  -5.341  18.479  1.00 14.73           O
ATOM   2497  CB  ARG A 330       4.293  -7.175  19.901  1.00 15.25           C
ATOM   2498  CG  ARG A 330       5.335  -7.590  20.946  1.00 22.13           C
ATOM   2499  CD  ARG A 330       6.591  -6.750  20.848  1.00 20.21           C
ATOM   2500  NE  ARG A 330       7.667  -7.222  21.714  1.00 18.13           N
ATOM   2501  CZ  ARG A 330       7.723  -7.032  23.031  1.00 23.27           C
ATOM   2502  NH1 ARG A 330       6.763  -6.381  23.667  1.00 24.55           N
ATOM   2503  NH2 ARG A 330       8.752  -7.498  23.725  1.00 29.18           N
ATOM   2504  N   MET A 331       1.095  -7.099  19.384  1.00 13.76           N
ATOM   2505  CA  MET A 331       0.059  -7.176  18.366  1.00 15.94           C
ATOM   2506  C   MET A 331      -1.286  -6.728  18.931  1.00 15.93           C
ATOM   2507  O   MET A 331      -1.530  -6.802  20.135  1.00 16.56           O
ATOM   2508  CB  MET A 331      -0.052  -8.600  17.830  1.00 13.31           C
ATOM   2509  CG  MET A 331       1.286  -9.204  17.467  1.00 15.95           C
ATOM   2510  SD  MET A 331       1.075 -10.733  16.561  1.00 18.50           S
ATOM   2511  CE  MET A 331       0.278 -10.123  15.091  1.00 15.51           C
ATOM   2512  N   GLY A 332      -2.161  -6.252  18.053  1.00 18.00           N
ATOM   2513  CA  GLY A 332      -3.491  -5.875  18.483  1.00 16.47           C
ATOM   2514  C   GLY A 332      -3.629  -4.478  19.054  1.00 16.40           C
ATOM   2515  O   GLY A 332      -4.748  -4.084  19.397  1.00 17.58           O
ATOM   2516  N   LEU A 333      -2.538  -3.716  19.157  1.00 14.71           N
ATOM   2517  CA  LEU A 333      -2.562  -2.338  19.635  1.00 15.52           C
ATOM   2518  C   LEU A 333      -1.576  -1.541  18.802  1.00 19.44           C
ATOM   2519  O   LEU A 333      -0.658  -2.107  18.201  1.00 15.78           O
ATOM   2520  CB  LEU A 333      -2.210  -2.237  21.128  1.00 15.71           C
ATOM   2521  CG  LEU A 333      -0.743  -2.364  21.578  1.00 17.92           C
ATOM   2522  CD1 LEU A 333      -0.645  -2.318  23.092  1.00 15.63           C
ATOM   2523  CD2 LEU A 333      -0.067  -3.633  21.066  1.00 14.18           C
ATOM   2524  N   THR A 334      -1.771  -0.221  18.764  1.00 15.99           N
ATOM   2525  CA  THR A 334      -0.885   0.620  17.972  1.00 14.28           C
ATOM   2526  C   THR A 334       0.444   0.869  18.694  1.00 14.76           C
ATOM   2527  O   THR A 334       0.629   0.523  19.868  1.00 13.61           O
ATOM   2528  CB  THR A 334      -1.554   1.955  17.645  1.00 16.91           C
ATOM   2529  OG1 THR A 334      -1.677   2.732  18.839  1.00 16.35           O
ATOM   2530  CG2 THR A 334      -2.943   1.725  17.044  1.00 15.89           C
ATOM   2531  N   GLU A 335       1.375   1.487  17.955  1.00 13.32           N
ATOM   2532  CA  GLU A 335       2.662   1.873  18.522  1.00 17.84           C
ATOM   2533  C   GLU A 335       2.465   2.844  19.675  1.00 18.80           C
ATOM   2534  O   GLU A 335       3.087   2.698  20.737  1.00 16.80           O
ATOM   2535  CB  GLU A 335       3.567   2.504  17.447  1.00 14.62           C
ATOM   2536  CG  GLU A 335       4.112   1.556  16.382  1.00 12.76           C
ATOM   2537  CD  GLU A 335       3.090   1.195  15.301  1.00 17.18           C
ATOM   2538  OE1 GLU A 335       1.939   1.688  15.360  1.00 17.23           O
ATOM   2539  OE2 GLU A 335       3.433   0.396  14.406  1.00 14.92           O
ATOM   2540  N   TYR A 336       1.577   3.825  19.490  1.00 18.27           N
ATOM   2541  CA  TYR A 336       1.266   4.767  20.558  1.00 17.95           C
ATOM   2542  C   TYR A 336       0.751   4.048  21.794  1.00 17.98           C
ATOM   2543  O   TYR A 336       1.205   4.315  22.910  1.00 19.21           O
ATOM   2544  CB  TYR A 336       0.225   5.790  20.095  1.00 22.05           C
ATOM   2545  CG  TYR A 336      -0.170   6.723  21.221  1.00 21.59           C
ATOM   2546  CD1 TYR A 336       0.664   7.763  21.607  1.00 17.46           C
ATOM   2547  CD2 TYR A 336      -1.364   6.547  21.910  1.00 23.48           C
ATOM   2548  CE1 TYR A 336       0.317   8.610  22.646  1.00 20.85           C
ATOM   2549  CE2 TYR A 336      -1.723   7.389  22.957  1.00 23.65           C
ATOM   2550  CZ  TYR A 336      -0.883   8.419  23.311  1.00 21.45           C
ATOM   2551  OH  TYR A 336      -1.241   9.245  24.344  1.00 25.85           O
ATOM   2552  N   GLN A 337      -0.227   3.157  21.617  1.00 17.67           N
ATOM   2553  CA  GLN A 337      -0.838   2.496  22.763  1.00 18.23           C
ATOM   2554  C   GLN A 337       0.167   1.627  23.503  1.00 19.73           C
ATOM   2555  O   GLN A 337       0.090   1.473  24.728  1.00 20.61           O
ATOM   2556  CB  GLN A 337      -2.025   1.647  22.312  1.00 19.67           C
ATOM   2557  CG  GLN A 337      -3.148   2.381  21.585  1.00 21.10           C
ATOM   2558  CD  GLN A 337      -4.294   1.422  21.208  1.00 24.31           C
ATOM   2559  OE1 GLN A 337      -4.072   0.399  20.563  1.00 21.19           O
ATOM   2560  NE2 GLN A 337      -5.512   1.748  21.628  1.00 24.55           N
ATOM   2561  N   ALA A 338       1.085   0.999  22.769  1.00 19.38           N
ATOM   2562  CA  ALA A 338       2.117   0.212  23.421  1.00 17.63           C
ATOM   2563  C   ALA A 338       2.982   1.100  24.299  1.00 19.44           C
ATOM   2564  O   ALA A 338       3.240   0.782  25.467  1.00 19.92           O
ATOM   2565  CB  ALA A 338       2.969  -0.503  22.376  1.00 18.70           C
ATOM   2566  N   VAL A 339       3.436   2.226  23.746  1.00 16.84           N
ATOM   2567  CA  VAL A 339       4.315   3.129  24.487  1.00 19.10           C
ATOM   2568  C   VAL A 339       3.566   3.779  25.644  1.00 16.57           C
ATOM   2569  O   VAL A 339       4.085   3.876  26.759  1.00 16.91           O
ATOM   2570  CB  VAL A 339       4.919   4.171  23.529  1.00 17.14           C
ATOM   2571  CG1 VAL A 339       5.632   5.282  24.306  1.00 17.33           C
ATOM   2572  CG2 VAL A 339       5.880   3.482  22.553  1.00 16.24           C
ATOM   2573  N   LYS A 340       2.331   4.225  25.397  1.00 19.64           N
ATOM   2574  CA  LYS A 340       1.494   4.792  26.453  1.00 17.97           C
ATOM   2575  C   LYS A 340       1.204   3.776  27.549  1.00 17.11           C
ATOM   2576  O   LYS A 340       1.053   4.145  28.715  1.00 19.03           O
ATOM   2577  CB  LYS A 340       0.186   5.304  25.849  1.00 19.48           C
ATOM   2578  CG  LYS A 340      -0.729   6.012  26.828  1.00 19.56           C
ATOM   2579  CD  LYS A 340      -0.206   7.402  27.165  1.00 25.15           C
ATOM   2580  CE  LYS A 340      -1.269   8.216  27.903  1.00 31.26           C
ATOM   2581  NZ  LYS A 340      -2.320   7.362  28.552  1.00 28.33           N
ATOM   2582  N   GLU A 341       1.124   2.496  27.196  1.00 17.59           N
ATOM   2583  CA  GLU A 341       0.883   1.455  28.189  1.00 20.37           C
ATOM   2584  C   GLU A 341       2.082   1.290  29.114  1.00 20.48           C
ATOM   2585  O   GLU A 341       1.932   1.192  30.342  1.00 19.56           O
ATOM   2586  CB  GLU A 341       0.579   0.147  27.476  1.00 23.53           C
ATOM   2587  CG  GLU A 341      -0.016  -0.905  28.345  1.00 27.67           C
ATOM   2588  CD  GLU A 341      -0.484  -2.079  27.527  1.00 29.96           C
ATOM   2589  OE1 GLU A 341       0.350  -2.637  26.761  1.00 23.20           O
ATOM   2590  OE2 GLU A 341      -1.679  -2.423  27.649  1.00 28.02           O
ATOM   2591  N   MET A 342       3.284   1.250  28.533  1.00 16.36           N
ATOM   2592  CA  MET A 342       4.496   1.268  29.340  1.00 17.54           C
ATOM   2593  C   MET A 342       4.552   2.523  30.202  1.00 18.24           C
ATOM   2594  O   MET A 342       4.735   2.444  31.422  1.00 16.50           O
ATOM   2595  CB  MET A 342       5.726   1.179  28.436  1.00 16.01           C
ATOM   2596  CG  MET A 342       6.986   0.752  29.151  1.00 20.87           C
ATOM   2597  SD  MET A 342       7.863   2.189  29.805  1.00 33.72           S
ATOM   2598  CE  MET A 342       8.788   2.791  28.387  1.00 20.66           C
ATOM   2599  N   GLN A 343       4.397   3.696  29.577  1.00 16.18           N
ATOM   2600  CA  GLN A 343       4.399   4.952  30.322  1.00 17.82           C
ATOM   2601  C   GLN A 343       3.451   4.899  31.515  1.00 20.04           C
ATOM   2602  O   GLN A 343       3.855   5.177  32.652  1.00 17.37           O
ATOM   2603  CB  GLN A 343       4.021   6.109  29.403  1.00 18.89           C
ATOM   2604  CG  GLN A 343       3.610   7.380  30.128  1.00 21.92           C
ATOM   2605  CD  GLN A 343       3.293   8.496  29.152  1.00 26.10           C
ATOM   2606  OE1 GLN A 343       4.158   8.937  28.386  1.00 23.74           O
ATOM   2607  NE2 GLN A 343       2.042   8.940  29.153  1.00 24.48           N
ATOM   2608  N   ASP A 344       2.185   4.523  31.274  1.00 20.18           N
ATOM   2609  CA  ASP A 344       1.192   4.531  32.349  1.00 18.24           C
ATOM   2610  C   ASP A 344       1.579   3.569  33.454  1.00 18.68           C
ATOM   2611  O   ASP A 344       1.436   3.882  34.639  1.00 21.68           O
ATOM   2612  CB  ASP A 344      -0.200   4.159  31.825  1.00 22.22           C
ATOM   2613  CG  ASP A 344      -0.774   5.182  30.893  1.00 20.26           C
ATOM   2614  OD1 ASP A 344      -0.376   6.362  30.958  1.00 23.41           O
ATOM   2615  OD2 ASP A 344      -1.643   4.794  30.084  1.00 30.84           O
ATOM   2616  N   GLY A 345       2.050   2.380  33.083  1.00 18.89           N
ATOM   2617  CA  GLY A 345       2.449   1.411  34.086  1.00 17.71           C
ATOM   2618  C   GLY A 345       3.586   1.914  34.951  1.00 20.91           C
ATOM   2619  O   GLY A 345       3.531   1.827  36.183  1.00 19.68           O
ATOM   2620  N   ILE A 346       4.620   2.474  34.324  1.00 17.43           N
ATOM   2621  CA  ILE A 346       5.764   2.958  35.095  1.00 19.80           C
ATOM   2622  C   ILE A 346       5.343   4.108  36.007  1.00 16.69           C
ATOM   2623  O   ILE A 346       5.664   4.117  37.200  1.00 16.85           O
ATOM   2624  CB  ILE A 346       6.926   3.352  34.157  1.00 21.13           C
ATOM   2625  CG1 ILE A 346       7.508   2.113  33.449  1.00 17.63           C
ATOM   2626  CG2 ILE A 346       8.026   4.099  34.920  1.00 17.47           C
ATOM   2627  CD1 ILE A 346       7.705   0.913  34.337  1.00 15.96           C
ATOM   2628  N   LEU A 347       4.600   5.082  35.464  1.00 18.27           N
ATOM   2629  CA  LEU A 347       4.062   6.170  36.283  1.00 16.40           C
ATOM   2630  C   LEU A 347       3.336   5.649  37.518  1.00 18.68           C
ATOM   2631  O   LEU A 347       3.512   6.174  38.626  1.00 17.73           O
ATOM   2632  CB  LEU A 347       3.111   7.033  35.456  1.00 15.70           C
ATOM   2633  CG  LEU A 347       3.762   7.942  34.418  1.00 20.49           C
ATOM   2634  CD1 LEU A 347       2.725   8.766  33.672  1.00 18.89           C
ATOM   2635  CD2 LEU A 347       4.822   8.833  35.079  1.00 19.72           C
ATOM   2636  N   GLU A 348       2.511   4.617  37.344  1.00 19.22           N
ATOM   2637  CA  GLU A 348       1.744   4.069  38.460  1.00 22.08           C
ATOM   2638  C   GLU A 348       2.655   3.404  39.484  1.00 22.16           C
ATOM   2639  O   GLU A 348       2.494   3.608  40.694  1.00 24.93           O
ATOM   2640  CB  GLU A 348       0.703   3.080  37.930  1.00 22.55           C
ATOM   2641  CG  GLU A 348      -0.572   2.971  38.743  1.00 32.84           C
ATOM   2642  CD  GLU A 348      -1.207   4.319  39.069  1.00 29.63           C
ATOM   2643  OE1 GLU A 348      -1.317   5.196  38.178  1.00 25.36           O
ATOM   2644  OE2 GLU A 348      -1.608   4.488  40.240  1.00 35.93           O
ATOM   2645  N   MET A 349       3.626   2.615  39.021  1.00 22.30           N
ATOM   2646  CA  MET A 349       4.526   1.947  39.953  1.00 20.63           C
ATOM   2647  C   MET A 349       5.350   2.952  40.749  1.00 20.59           C
ATOM   2648  O   MET A 349       5.531   2.789  41.961  1.00 22.13           O
ATOM   2649  CB  MET A 349       5.434   0.979  39.205  1.00 18.08           C
ATOM   2650  CG  MET A 349       4.708  -0.171  38.584  1.00 21.24           C
ATOM   2651  SD  MET A 349       5.848  -1.233  37.693  1.00 26.34           S
ATOM   2652  CE  MET A 349       4.730  -2.377  36.907  1.00 37.90           C
ATOM   2653  N   ILE A 350       5.851   3.999  40.093  1.00 20.30           N
ATOM   2654  CA  ILE A 350       6.575   5.042  40.814  1.00 22.80           C
ATOM   2655  C   ILE A 350       5.653   5.736  41.812  1.00 21.65           C
ATOM   2656  O   ILE A 350       6.058   6.070  42.931  1.00 22.64           O
ATOM   2657  CB  ILE A 350       7.196   6.044  39.824  1.00 18.90           C
ATOM   2658  CG1 ILE A 350       8.415   5.437  39.124  1.00 18.74           C
ATOM   2659  CG2 ILE A 350       7.607   7.325  40.531  1.00 17.41           C
ATOM   2660  CD1 ILE A 350       9.011   6.379  38.124  1.00 13.99           C
ATOM   2661  N   LYS A 351       4.407   5.981  41.412  1.00 21.95           N
ATOM   2662  CA  LYS A 351       3.416   6.517  42.340  1.00 24.39           C
ATOM   2663  C   LYS A 351       3.281   5.623  43.569  1.00 27.87           C
ATOM   2664  O   LYS A 351       3.279   6.109  44.709  1.00 29.63           O
ATOM   2665  CB  LYS A 351       2.076   6.650  41.615  1.00 20.89           C
ATOM   2666  CG  LYS A 351       0.991   7.347  42.360  1.00 25.12           C
ATOM   2667  CD  LYS A 351      -0.336   7.290  41.555  1.00 27.81           C
ATOM   2668  CE  LYS A 351      -0.149   7.783  40.126  1.00 22.51           C
ATOM   2669  NZ  LYS A 351      -1.429   7.818  39.377  1.00 23.67           N
ATOM   2670  N   MET A 352       3.185   4.304  43.352  1.00 26.37           N
ATOM   2671  CA  MET A 352       3.079   3.369  44.467  1.00 28.33           C
ATOM   2672  C   MET A 352       4.348   3.370  45.301  1.00 32.01           C
ATOM   2673  O   MET A 352       4.284   3.342  46.538  1.00 29.84           O
ATOM   2674  CB  MET A 352       2.782   1.957  43.957  1.00 26.25           C
ATOM   2675  CG  MET A 352       1.425   1.822  43.254  1.00 36.33           C
ATOM   2676  SD  MET A 352       0.098   2.454  44.307  1.00 58.16           S
ATOM   2677  CE  MET A 352      -1.269   2.573  43.142  1.00 48.14           C
ATOM   2678  N   GLU A 353       5.512   3.399  44.638  1.00 28.76           N
ATOM   2679  CA  GLU A 353       6.780   3.435  45.360  1.00 25.55           C
ATOM   2680  C   GLU A 353       6.860   4.661  46.261  1.00 26.62           C
ATOM   2681  O   GLU A 353       7.288   4.566  47.414  1.00 27.96           O
ATOM   2682  CB  GLU A 353       7.944   3.400  44.361  1.00 22.37           C
ATOM   2683  CG  GLU A 353       9.320   3.403  45.007  1.00 25.58           C
ATOM   2684  CD  GLU A 353       9.744   2.051  45.596  1.00 31.22           C
ATOM   2685  OE1 GLU A 353      10.799   2.024  46.263  1.00 35.05           O
ATOM   2686  OE2 GLU A 353       9.050   1.024  45.396  1.00 26.74           O
ATOM   2687  N   GLU A 354       6.411   5.816  45.763  1.00 26.75           N
ATOM   2688  CA  GLU A 354       6.497   7.057  46.528  1.00 29.60           C
ATOM   2689  C   GLU A 354       5.570   7.058  47.737  1.00 34.86           C
ATOM   2690  O   GLU A 354       5.872   7.706  48.747  1.00 35.56           O
ATOM   2691  CB  GLU A 354       6.163   8.243  45.626  1.00 32.71           C
ATOM   2692  CG  GLU A 354       7.272   8.584  44.651  1.00 28.84           C
ATOM   2693  CD  GLU A 354       8.191   9.629  45.208  1.00 34.82           C
ATOM   2694  OE1 GLU A 354       7.672  10.596  45.796  1.00 47.38           O
ATOM   2695  OE2 GLU A 354       9.427   9.485  45.088  1.00 39.62           O
ATOM   2696  N   ALA A 355       4.438   6.363  47.650  1.00 32.38           N
ATOM   2697  CA  ALA A 355       3.478   6.330  48.744  1.00 39.36           C
ATOM   2698  C   ALA A 355       3.739   5.192  49.723  1.00 41.60           C
ATOM   2699  O   ALA A 355       3.268   5.257  50.867  1.00 49.79           O
ATOM   2700  CB  ALA A 355       2.049   6.219  48.192  1.00 29.20           C
ATOM   2701  N   ALA A 356       4.477   4.168  49.299  1.00 36.39           N
ATOM   2702  CA  ALA A 356       4.779   3.028  50.147  1.00 44.01           C
ATOM   2703  C   ALA A 356       5.475   3.483  51.433  1.00 46.57           C
ATOM   2704  O   ALA A 356       6.160   4.514  51.444  1.00 39.98           O
ATOM   2705  CB  ALA A 356       5.662   2.037  49.382  1.00 42.52           C
ATOM   2706  N   PRO A 357       5.311   2.724  52.542  1.00 49.08           N
ATOM   2707  CA  PRO A 357       5.861   2.921  53.891  1.00 50.02           C
ATOM   2708  C   PRO A 357       7.061   3.857  53.998  1.00 41.17           C
ATOM   2709  O   PRO A 357       8.176   3.369  53.840  1.00 47.10           O
ATOM   2710  CB  PRO A 357       6.271   1.498  54.286  1.00 50.44           C
ATOM   2711  CG  PRO A 357       5.348   0.580  53.450  1.00 53.26           C
ATOM   2712  CD  PRO A 357       4.563   1.457  52.499  1.00 49.14           C
TER
HETATM 2713 NA    NA B   1      21.417  -2.872  23.358  1.00 41.35          Na
HETATM 2714  O   HOH S   1      23.212 -20.104  10.002  1.00  8.50           O
HETATM 2715  O   HOH S   2       6.227  -0.062  14.692  1.00  8.22           O
HETATM 2716  O   HOH S   3      -9.247  -7.975  15.118  1.00 12.77           O
HETATM 2717  O   HOH S   4      15.615 -11.398   8.783  1.00 11.56           O
HETATM 2718  O   HOH S   5       7.048   0.968   3.803  1.00 22.16           O
HETATM 2719  O   HOH S   6      11.022 -27.480  19.268  1.00 17.16           O
HETATM 2720  O   HOH S   7      13.856  -9.135   8.872  1.00 13.22           O
HETATM 2721  O   HOH S   8      29.814  -6.204   7.320  1.00 14.72           O
HETATM 2722  O   HOH S   9      16.155  11.001  29.831  1.00 13.60           O
HETATM 2723  O   HOH S  10      -3.232 -15.971  14.841  1.00 11.71           O
HETATM 2724  O   HOH S  11      13.872 -22.358  11.451  1.00 12.98           O
HETATM 2725  O   HOH S  12      12.803  -2.540   0.690  1.00 24.37           O
HETATM 2726  O   HOH S  13      12.630 -11.017  14.787  1.00 19.48           O
HETATM 2727  O   HOH S  14       7.312 -26.683   1.891  1.00 21.09           O
HETATM 2728  O   HOH S  15      14.160 -22.387  17.490  1.00 18.89           O
HETATM 2729  O   HOH S  16       1.857   7.876  13.320  1.00 21.11           O
HETATM 2730  O   HOH S  17       8.943  -5.160   8.885  1.00 12.05           O
HETATM 2731  O   HOH S  18       0.227 -15.596   9.401  1.00 15.91           O
HETATM 2732  O   HOH S  19      19.391  -6.408  13.077  1.00 11.64           O
HETATM 2733  O   HOH S  20      18.710   8.098  37.207  1.00 20.36           O
HETATM 2734  O   HOH S  21       7.869   5.085   8.981  1.00 23.35           O
HETATM 2735  O   HOH S  22      -3.312   5.026  18.674  1.00 23.13           O
HETATM 2736  O   HOH S  23      -4.081 -16.040   7.910  1.00 16.32           O
HETATM 2737  O   HOH S  24       7.307   2.207   9.885  1.00 18.21           O
HETATM 2738  O   HOH S  25       8.252 -12.586   0.388  1.00 20.62           O
HETATM 2739  O   HOH S  26      14.928 -20.979   9.336  1.00 12.85           O
HETATM 2740  O   HOH S  27      22.639 -12.724  10.998  1.00 19.37           O
HETATM 2741  O   HOH S  28       4.566   8.539  38.787  1.00 18.74           O
HETATM 2742  O   HOH S  29      16.998 -21.483   5.416  1.00 13.82           O
HETATM 2743  O   HOH S  30      17.843  -7.734  14.757  1.00 13.29           O
HETATM 2744  O   HOH S  31       5.539   2.299   7.760  1.00 23.60           O
HETATM 2745  O   HOH S  32      -2.682  -3.670   9.994  1.00 18.23           O
HETATM 2746  O   HOH S  33      17.563 -33.317  13.521  1.00 36.42           O
HETATM 2747  O   HOH S  34      17.493 -28.160   7.976  1.00 25.88           O
HETATM 2748  O   HOH S  35      14.758  11.625  33.753  1.00 23.74           O
HETATM 2749  O   HOH S  36      10.544 -11.084   2.014  1.00 16.54           O
HETATM 2750  O   HOH S  37       2.010  -1.919  13.400  1.00 17.71           O
HETATM 2751  O   HOH S  38      -3.929  10.430  24.816  1.00 34.88           O
HETATM 2752  O   HOH S  39      28.369  -5.137  23.266  1.00 22.08           O
HETATM 2753  O   HOH S  40      -1.725 -14.246   8.467  1.00 13.71           O
HETATM 2754  O   HOH S  41      -0.229  -2.987   6.156  1.00 19.25           O
HETATM 2755  O   HOH S  42      -2.744 -27.193  15.321  1.00 26.67           O
HETATM 2756  O   HOH S  43      24.800 -16.596  -1.916  1.00 25.10           O
HETATM 2757  O   HOH S  44      -2.317   2.545  25.654  1.00 22.71           O
HETATM 2758  O   HOH S  45      14.799 -22.790   0.099  1.00 20.81           O
HETATM 2759  O   HOH S  46      15.990  14.158  27.116  1.00 26.30           O
HETATM 2760  O   HOH S  47      20.679  12.666  21.551  1.00 31.70           O
HETATM 2761  O   HOH S  48      17.204 -16.399  -2.110  1.00 29.57           O
HETATM 2762  O   HOH S  49      37.074  -1.439  12.395  1.00 21.21           O
HETATM 2763  O   HOH S  50       1.294  -9.235  21.568  1.00 17.53           O
HETATM 2764  O   HOH S  51      12.591  15.513  30.249  1.00 29.17           O
HETATM 2765  O   HOH S  52       2.420   8.815  45.380  1.00 21.55           O
HETATM 2766  O   HOH S  53      11.608   4.378  47.541  1.00 30.63           O
HETATM 2767  O   HOH S  54      32.088 -10.514   4.482  1.00 25.19           O
HETATM 2768  O   HOH S  55       3.417 -23.213  -3.439  1.00 27.07           O
HETATM 2769  O   HOH S  56       9.296  11.821  11.976  1.00 32.53           O
HETATM 2770  O   HOH S  57      -4.459   2.749  13.846  1.00 24.20           O
HETATM 2771  O   HOH S  58      21.295  -8.649  -4.509  1.00 39.84           O
HETATM 2772  O   HOH S  59      30.943  -9.418  16.272  1.00 18.87           O
HETATM 2773  O   HOH S  60      15.545 -33.900  -4.446  1.00 31.08           O
HETATM 2774  O   HOH S  61      32.920  -7.530  15.495  1.00 24.09           O
HETATM 2775  O   HOH S  62      13.401  -2.005  24.950  1.00 20.53           O
HETATM 2776  O   HOH S  63       5.956  12.127  37.075  1.00 22.40           O
HETATM 2777  O   HOH S  64      31.161  -5.528   4.088  1.00 20.86           O
HETATM 2778  O   HOH S  65       5.156  15.797  27.408  1.00 30.99           O
HETATM 2779  O   HOH S  66      16.705   6.513  44.552  1.00 16.89           O
HETATM 2780  O   HOH S  67      15.989 -29.800  10.035  1.00 32.59           O
HETATM 2781  O   HOH S  68      13.244 -33.544  -6.313  1.00 19.48           O
HETATM 2782  O   HOH S  69       8.785  -7.685  26.694  1.00 34.30           O
HETATM 2783  O   HOH S  70       7.113   9.656  37.942  1.00 21.36           O
HETATM 2784  O   HOH S  71      17.197 -13.420  -3.082  1.00 22.38           O
HETATM 2785  O   HOH S  72      24.959 -14.580  -3.943  1.00 26.88           O
HETATM 2786  O   HOH S  73      34.219  -1.530  10.915  1.00 19.81           O
HETATM 2787  O   HOH S  74      18.988 -12.385  18.575  1.00 26.75           O
HETATM 2788  O   HOH S  75      27.216   2.576   0.655  1.00 30.57           O
HETATM 2789  O   HOH S  76      28.195  -4.158   0.737  1.00 20.86           O
HETATM 2790  O   HOH S  77      31.472  -7.137   2.218  1.00 24.54           O
HETATM 2791  O   HOH S  78      21.368 -13.395  -4.986  1.00 24.53           O
HETATM 2792  O   HOH S  79      -4.132 -20.522  22.966  1.00 24.72           O
HETATM 2793  O   HOH S  80      -1.780 -21.868   2.416  1.00 24.40           O
HETATM 2794  O   HOH S  81      28.400  10.171   6.056  1.00 37.90           O
HETATM 2795  O   HOH S  82       5.052   9.879  41.389  1.00 20.98           O
HETATM 2796  O   HOH S  83      32.425  -9.806   2.184  1.00 25.13           O
HETATM 2797  O   HOH S  84       5.679  12.817  34.452  1.00 25.11           O
HETATM 2798  O   HOH S  85       1.347 -28.983   1.185  1.00 27.93           O
HETATM 2799  O   HOH S  86      19.028   5.159  45.065  1.00 27.15           O
HETATM 2800  O   HOH S  87      -1.553 -12.388   6.595  1.00 27.74           O
HETATM 2801  O   HOH S  88      -6.399 -15.441   8.729  1.00 23.92           O
HETATM 2802  O   HOH S  89      14.634   6.416  46.763  1.00 42.57           O
HETATM 2803  O   HOH S  90       2.374   1.955   7.661  1.00 29.00           O
HETATM 2804  O   HOH S  91      -0.145   9.141  31.334  1.00 32.31           O
HETATM 2805  O   HOH S  92      39.806   0.236  21.787  1.00 34.20           O
HETATM 2806  O   HOH S  93       2.874 -18.813  24.970  1.00 25.65           O
HETATM 2807  O   HOH S  94      15.685 -16.342  18.683  1.00 29.25           O
HETATM 2808  O   HOH S  95      -2.383   2.755  28.824  1.00 22.56           O
HETATM 2809  O   HOH S  96      21.968 -16.412   6.864  1.00 15.03           O
HETATM 2810  O   HOH S  97      23.456 -15.422  -5.676  1.00 33.22           O
HETATM 2811  O   HOH S  98      12.176 -20.144  20.689  1.00 22.93           O
HETATM 2812  O   HOH S  99       2.577 -11.816  24.640  1.00 26.86           O
HETATM 2813  O   HOH S 100       3.377 -16.187  25.704  1.00 34.58           O
HETATM 2814  O   HOH S 101      28.466   8.669   8.676  1.00 33.61           O
HETATM 2815  O   HOH S 102       5.472 -28.619  -4.013  1.00 37.87           O
HETATM 2816  O   HOH S 103      40.803 -10.804   1.818  1.00 43.37           O
HETATM 2817  O   HOH S 104      30.936  -3.660  28.478  1.00 41.07           O
HETATM 2818  O   HOH S 105      -6.084  -6.485   3.229  1.00 37.87           O
HETATM 2819  O   HOH S 106      11.174  -6.586  31.056  1.00 33.80           O
HETATM 2820  O   HOH S 107      24.280  12.715  17.789  1.00 24.55           O
HETATM 2821  O   HOH S 108      -1.181   3.749   9.230  1.00 26.60           O
HETATM 2822  O   HOH S 109      10.971 -18.356  17.303  1.00 23.44           O
HETATM 2823  O   HOH S 110       2.160  -9.483   3.267  1.00 25.46           O
HETATM 2824  O   HOH S 111      11.066  -8.146   3.569  1.00 24.30           O
HETATM 2825  O   HOH S 112       6.799 -22.914  24.649  1.00 26.51           O
HETATM 2826  O   HOH S 113       2.522  10.523  38.373  1.00 24.51           O
HETATM 2827  O   HOH S 114       6.602 -10.231  34.755  1.00 40.77           O
HETATM 2828  O   HOH S 115      -5.692 -20.081  10.682  1.00 28.66           O
HETATM 2829  O   HOH S 116       8.246  -9.937  21.776  1.00 20.30           O
HETATM 2830  O   HOH S 117      30.536 -13.578   2.171  1.00 29.92           O
HETATM 2831  O   HOH S 118      -5.306 -25.232   9.616  1.00 22.84           O
HETATM 2832  O   HOH S 119       6.435  -7.320   1.849  1.00 36.15           O
HETATM 2833  O   HOH S 120       5.908   7.110  51.753  1.00 39.73           O
HETATM 2834  O   HOH S 121      14.980 -33.112   9.271  1.00 43.31           O
HETATM 2835  O   HOH S 122      25.074  -7.533  -4.538  1.00 34.83           O
HETATM 2836  O   HOH S 123       4.775  -2.927  21.350  1.00 28.56           O
HETATM 2837  O   HOH S 124       4.123 -31.952  16.638  1.00 32.17           O
HETATM 2838  O   HOH S 125      29.062   6.241   8.299  1.00 30.30           O
HETATM 2839  O   HOH S 126      31.550 -15.315   4.268  1.00 35.47           O
HETATM 2840  O   HOH S 127      16.413 -37.781   0.583  1.00 34.30           O
HETATM 2841  O   HOH S 128       3.656  12.248  36.870  1.00 29.61           O
HETATM 2842  O   HOH S 129      -2.394   9.518  20.370  1.00 28.27           O
HETATM 2843  O   HOH S 130      12.826 -39.575  15.770  1.00 31.79           O
HETATM 2844  O   HOH S 131      -4.172  -2.307   7.732  1.00 33.54           O
HETATM 2845  O   HOH S 132       0.385  11.737  32.158  1.00 32.27           O
HETATM 2846  O   HOH S 133       0.672 -17.161  27.776  1.00 41.57           O
HETATM 2847  O   HOH S 134      -8.941 -12.857  21.940  1.00 43.23           O
HETATM 2848  O   HOH S 135      30.703   9.828  19.796  1.00 36.92           O
HETATM 2849  O   HOH S 136       2.139  10.351  49.745  1.00 26.95           O
HETATM 2850  O   HOH S 137      20.594   7.469  35.079  1.00 23.64           O
HETATM 2851  O   HOH S 138      32.282  -8.103  -6.858  1.00 35.37           O
HETATM 2852  O   HOH S 139      39.482 -10.175   4.322  1.00 36.14           O
HETATM 2853  O   HOH S 140       2.450 -12.454   4.005  1.00 17.91           O
HETATM 2854  O   HOH S 141       2.075  -4.112  26.682  1.00 25.10           O
HETATM 2855  O   HOH S 142       8.580   8.578   6.105  1.00 38.76           O
HETATM 2856  O   HOH S 143      31.246  -6.045  -7.638  1.00 40.88           O
HETATM 2857  O   HOH S 144      34.911   0.642  11.552  1.00 27.30           O
HETATM 2858  O   HOH S 145       1.574  12.358  51.941  1.00 32.24           O
HETATM 2859  O   HOH S 146      -3.258 -21.013  19.303  1.00 16.08           O
HETATM 2860  O   HOH S 147      -4.015 -24.276  11.914  1.00 13.29           O
HETATM 2861  O   HOH S 148      -0.308   8.570  45.383  1.00 19.06           O
HETATM 2862  O   HOH S 149      -5.094 -20.358  17.428  1.00 20.10           O
HETATM 2863  O   HOH S 150      -4.823 -21.875  12.991  1.00 19.33           O
HETATM 2864  O   HOH S 151      25.512  10.328   9.759  1.00 28.93           O
HETATM 2865  O   HOH S 152       3.678  10.852  47.944  1.00 34.79           O
HETATM 2866  O   HOH S 153       8.638  -8.306   1.159  1.00 28.27           O
HETATM 2867  O   HOH S 154       6.474 -31.518  -3.704  1.00 31.88           O
HETATM 2868  O   HOH S 155      19.205 -26.262  10.211  1.00 26.11           O
HETATM 2869  O   HOH S 156      -4.590 -25.896  13.650  1.00 28.02           O
HETATM 2870  O   HOH S 157      35.932  -9.857   8.703  1.00 23.81           O
HETATM 2871  O   HOH S 158      18.654  13.246   9.051  1.00 35.21           O
HETATM 2872  O   HOH S 159      12.374 -20.273  18.103  1.00 29.90           O
HETATM 2873  O   HOH S 160      -0.160  -0.361  14.897  1.00 21.78           O
HETATM 2874  O   HOH S 161       2.432   7.984  51.747  1.00 34.62           O
HETATM 2875  O   HOH S 162      -5.545 -25.228  16.134  1.00 31.43           O
HETATM 2876  O   HOH S 163      -3.894  11.107  21.493  1.00 35.69           O
HETATM 2877  O   HOH S 164      12.653 -27.231  -2.967  1.00 29.56           O
HETATM 2878  O   HOH S 165      16.645  12.871   9.886  1.00 34.05           O
HETATM 2879  O   HOH S 166      16.449   1.082  29.250  1.00 23.28           O
HETATM 2880  O   HOH S 167      27.768 -17.095  -2.803  1.00 39.56           O
HETATM 2881  O   HOH S 168      27.805   5.367   5.907  1.00 30.32           O
HETATM 2882  O   HOH S 169       4.854   7.678   9.576  1.00 29.31           O
HETATM 2883  O   HOH S 170      32.296 -14.125  -2.453  1.00 35.63           O
HETATM 2884  O   HOH S 171       8.118 -14.588  -1.543  1.00 21.31           O
HETATM 2885  O   HOH S 172      27.765  11.961   8.575  1.00 34.39           O
HETATM 2886  O   HOH S 173      14.061 -20.458  22.739  1.00 40.07           O
HETATM 2887  O   HOH S 174      27.992 -19.412  10.595  1.00 30.24           O
HETATM 2888  O   HOH S 175      16.678 -29.861  -5.226  1.00 32.70           O
HETATM 2889  O   HOH S 176      28.747   6.901   4.295  1.00 35.40           O
HETATM 2890  O   HOH S 177       5.829  11.298  47.634  1.00 34.96           O
HETATM 2891  O   HOH S 178       8.069   9.077  50.601  1.00 40.25           O
HETATM 2892  O   HOH S 179      10.192  15.217  28.456  1.00 32.44           O
HETATM 2893  O   HOH S 180       1.579  10.360  14.787  1.00 31.92           O
HETATM 2894  O   HOH S 181      -2.447 -29.525  17.213  1.00 38.23           O
HETATM 2895  O   HOH S 182      25.833 -23.429  11.310  1.00 32.41           O
HETATM 2896  O   HOH S 183      -7.598 -17.758  21.306  1.00 29.56           O
HETATM 2897  O   HOH S 184      15.035 -19.465  21.398  1.00 32.40           O
HETATM 2898  O   HOH S 185      10.151   9.935  51.431  1.00 44.17           O
HETATM 2899  O   HOH S 186      22.177  -0.491  23.957  1.00 39.60           O
HETATM 2900  O   HOH S 187      -3.936  14.055  21.950  1.00 35.14           O
HETATM 2901  O   HOH S 188      -1.601 -18.668  28.618  1.00 48.83           O
HETATM 2902  O   HOH S 189      13.812  16.520  34.636  1.00 37.33           O
HETATM 2903  O   HOH S 190      33.188 -11.566   0.249  1.00 28.20           O
HETATM 2904  O   HOH S 191      35.909   1.528  25.280  1.00 30.39           O
HETATM 2905  O   HOH S 192      -5.258  -1.424  24.481  1.00 36.28           O
HETATM 2906  O   HOH S 193      -4.197   0.113  25.308  1.00 29.36           O
HETATM 2907  O   HOH S 194      30.037  12.041  12.687  1.00 43.25           O
HETATM 2908  O   HOH S 195      32.097 -11.416  14.223  1.00 36.14           O
HETATM 2909  O   HOH S 196      22.289   9.399  27.744  1.00 26.42           O
HETATM 2910  O   HOH S 197      -1.478 -18.368  25.434  1.00 35.90           O
HETATM 2911  O   HOH S 198      23.714   7.649  26.955  1.00 27.85           O
HETATM 2912  O   HOH S 199      16.594 -25.300   4.104  1.00 27.44           O
HETATM 2913  O   HOH S 200      11.477   6.434  47.504  1.00 35.37           O
HETATM 2914  O   HOH S 201      -0.977  -7.093   3.418  1.00 26.18           O
HETATM 2915  O   HOH S 202       2.739  10.598  43.457  1.00 26.31           O
HETATM 2916  O   HOH S 203      24.776  -6.316  -6.946  1.00 44.17           O
HETATM 2917  O   HOH S 204       2.647  17.953  26.759  1.00 47.73           O
HETATM 2918  O   HOH S 205       3.014  -8.199   1.575  1.00 44.75           O
HETATM 2919  O   HOH S 206       6.574  18.073  20.951  1.00 48.32           O
HETATM 2920  O   HOH S 207      17.475 -30.817  20.602  1.00 24.08           O
HETATM 2921  O   HOH S 208      10.542  12.415  39.478  1.00 40.90           O
HETATM 2922  O   HOH S 209      -3.059 -17.927   4.015  1.00 17.74           O
HETATM 2923  O   HOH S 210      13.987  13.589  19.585  1.00 30.58           O
HETATM 2924  O   HOH S 211      16.975  12.895   1.662  1.00 35.73           O
HETATM 2925  O   HOH S 212       7.725  15.722  28.951  1.00 31.40           O
HETATM 2926  O   HOH S 213      -4.655 -16.963   5.272  1.00 25.82           O
HETATM 2927  O   HOH S 214      -0.624 -30.377  21.086  1.00 38.71           O
HETATM 2928  O   HOH S 215      16.891  -5.988  24.352  1.00 42.61           O
HETATM 2929  O   HOH S 216       8.551  10.907  41.078  1.00 48.63           O
HETATM 2930  O   HOH S 217      16.003 -14.626  20.073  1.00 42.02           O
HETATM 2931  O   HOH S 218      -4.056 -10.600  21.650  1.00 33.13           O
HETATM 2932  O   HOH S 219      33.454  -8.969  12.972  1.00 20.71           O
HETATM 2933  O   HOH S 220      18.125 -16.855  20.192  1.00 26.11           O
HETATM 2934  O   HOH S 221      34.098   3.424  23.336  1.00 32.32           O
HETATM 2935  O   HOH S 222      18.562  13.832  12.431  1.00 34.50           O
HETATM 2936  O   HOH S 223      19.642  -4.074  22.246  1.00 39.50           O
HETATM 2937  O   HOH S 224      -6.537  -3.136   5.300  1.00 44.67           O
HETATM 2938  O   HOH S 225      25.905 -21.450   9.145  1.00 38.45           O
HETATM 2939  O   HOH S 226      -3.236  -8.613  22.306  1.00 40.91           O
HETATM 2940  O   HOH S 227       5.322  20.278  19.990  1.00 40.59           O
HETATM 2941  O   HOH S 228      15.479  -9.141  37.818  1.00 45.19           O
HETATM 2942  O   HOH S 229      -1.899  -1.575   3.118  1.00 32.02           O
HETATM 2943  O   HOH S 230      -0.549   1.070   8.447  1.00 23.79           O
HETATM 2944  O   HOH S 231      18.639  -5.972  21.398  1.00 35.68           O
HETATM 2945  O   HOH S 232      17.425  12.336  34.945  1.00 36.51           O
HETATM 2946  O   HOH S 233      31.642   2.959  20.077  1.00 40.59           O
HETATM 2947  O   HOH S 234       4.680 -12.089  26.537  1.00 38.23           O
HETATM 2948  O   HOH S 235      27.684  12.923   5.205  1.00 44.76           O
HETATM 2949  O   HOH S 236      -0.621   6.104  35.318  1.00 33.80           O
HETATM 2950  O   HOH S 237       5.588 -11.714  42.977  1.00 48.35           O
HETATM 2951  O   HOH S 238      11.521   2.034  53.621  1.00 42.89           O
HETATM 2952  O   HOH S 239      -0.845 -35.381  14.589  1.00 44.32           O
HETATM 2953  O   HOH S 240      32.895   5.567  20.056  1.00 26.71           O
HETATM 2954  O   HOH S 241       7.139 -38.198   8.595  1.00 34.87           O
HETATM 2955  O   HOH S 242      -4.507 -17.738  24.368  1.00 28.41           O
HETATM 2956  O   HOH S 243     -11.271 -11.264  15.773  1.00 35.96           O
HETATM 2957  O   HOH S 244       1.002 -21.961  25.933  1.00 33.34           O
HETATM 2958  O   HOH S 245      12.138  15.369  20.183  1.00 50.32           O
HETATM 2959  O   HOH S 246      -5.221   4.854  15.657  1.00 31.10           O
HETATM 2960  O   HOH S 247      -3.329  11.139  27.519  1.00 36.32           O
HETATM 2961  O   HOH S 248      12.986 -16.194   1.212  1.00 20.60           O
HETATM 2962  O   HOH S 249      11.652  -5.807  18.290  1.00 26.22           O
HETATM 2963  O   HOH S 250      14.559  -6.798  15.725  1.00 32.22           O
HETATM 2964  O   HOH S 251      -4.285 -12.420   5.195  1.00 30.16           O
HETATM 2965  O   HOH S 252      10.658 -19.933  -6.228  1.00 36.21           O
HETATM 2966  O   HOH S 253      -8.801 -14.879  24.421  1.00 41.52           O
HETATM 2967  O   HOH S 254      -1.274 -28.430  -0.049  1.00 33.49           O
HETATM 2968  O   HOH S 255      21.319   1.111  31.925  1.00 45.60           O
HETATM 2969  O   HOH S 256      -5.016  13.283  23.609  1.00 49.77           O
HETATM 2970  O   HOH S 257       7.331  15.111  31.240  1.00 26.33           O
HETATM 2971  O   HOH S 258      15.529  -8.086  16.797  1.00 45.13           O
HETATM 2972  O   HOH S 259       0.919 -24.174  25.616  1.00 45.70           O
HETATM 2973  O   HOH S 260      -3.727  -6.097  38.092  1.00 44.19           O
HETATM 2974  O   HOH S 261      33.495 -11.519  12.787  1.00 47.53           O
HETATM 2975  O   HOH S 262       4.793  -4.204   2.604  1.00 35.38           O
HETATM 2976  O   HOH S 263      32.039   7.783  18.038  1.00 45.76           O
HETATM 2977  O   HOH S 264       1.059 -17.164  -0.584  1.00 39.55           O
HETATM 2978  O   HOH S 265       4.962 -20.090  24.639  1.00 42.70           O
HETATM 2979  O   HOH S 266      10.767 -27.296  24.810  1.00 35.81           O
TER
END
