# Supplementary material for: Biochemical and structural characterization of a novel arginine kinase from the spider Polybetes pythagoricus
Source: PeerJ. 2017 Sep 11;5:e3787. doi: 10.7717/peerj.3787 (PMC5598448; doi:10.7717/peerj.3787)
Supplement: Supplemental Information 3 [file peerj-05-3787-s003.pdb]

REMARK Date 2017-08-10 Time 11:20:02 MST -0700 (1502389202.74 s)
REMARK PHENIX refinement
REMARK 
REMARK ****************** INPUT FILES AND LABELS ******************************
REMARK Reflections:
REMARK   file name      : /Users/alonso/Documents/Estructuras/rawdataSpiderAK_SSRL/C9/SpiderAK_ARG/process/CCP4-MR/phenix-refine/Refine_41/Updated_spiderAK-ARG_5U92.mtz
REMARK   labels         : ['F-obs-filtered,SIGF-obs-filtered']
REMARK R-free flags:
REMARK   file name      : /Users/alonso/Documents/Estructuras/rawdataSpiderAK_SSRL/C9/SpiderAK_ARG/process/CCP4-MR/phenix-refine/Refine_41/Updated_spiderAK-ARG_5U92.mtz
REMARK   label          : R-free-flags
REMARK   test_flag_value: 0
REMARK Model file name(s): 
REMARK   /Users/alonso/Documents/Estructuras/rawdataSpiderAK_SSRL/C9/SpiderAK_ARG/process/CCP4-MR/phenix-refine/.phenix/tmp/Updated_spiderAK-ARG_5U92-outliersCORR.updated.pdb
REMARK 
REMARK ******************** REFINEMENT SUMMARY: QUICK FACTS *******************
REMARK Start: r_work = 0.1766 r_free = 0.2270 bonds = 0.011 angles = 1.159
REMARK Final: r_work = 0.1679 r_free = 0.2365 bonds = 0.011 angles = 1.047
REMARK ************************************************************************
REMARK 
REMARK ****************** REFINEMENT STATISTICS STEP BY STEP ******************
REMARK leading digit, like 1_, means number of macro-cycle                     
REMARK 0    : statistics at the very beginning when nothing is done yet        
REMARK 1_bss: bulk solvent correction and/or (anisotropic) scaling             
REMARK 1_xyz: refinement of coordinates                                        
REMARK ------------------------------------------------------------------------
REMARK  stage       r-work r-free bonds angles b_min b_max b_ave n_water shift
REMARK       0    : 0.2653 0.2752 0.011  1.16  15.4  74.2  28.8 340      0.000
REMARK       1_bss: 0.1766 0.2270 0.011  1.16  15.4  74.2  28.8 340      0.000
REMARK 1_settarget: 0.1766 0.2270 0.011  1.16  15.4  74.2  28.8 340      0.000
REMARK    1_weight: 0.1766 0.2270 0.011  1.16  15.4  74.2  28.8 340      0.000
REMARK    1_checkH: 0.1766 0.2271 0.011  1.16  15.4  74.2  28.8 340      0.001
REMARK    1_xyzrec: 0.1675 0.2366 0.011  1.05  15.4  74.2  28.8 340      0.052
REMARK    1_checkH: 0.1676 0.2364 0.011  1.05  15.4  74.2  28.8 340      0.054
REMARK   1_regHxyz: 0.1680 0.2364 0.011  1.05  15.4  74.2  28.8 340      0.063
REMARK         end: 0.1679 0.2365 0.011  1.05  15.4  74.2  28.8 340      0.063
REMARK ------------------------------------------------------------------------
REMARK MODEL CONTENT.
REMARK  ELEMENT        ATOM RECORD COUNT   OCCUPANCY SUM
REMARK        C                     1746         1447.18
REMARK        H                     2735         2359.90
REMARK        O                      861          738.71
REMARK        N                      465          406.59
REMARK        S                       14           11.60
REMARK       Na                        2            2.00
REMARK    TOTAL                     5823         4965.98
REMARK -----------------------------------------------------------------------
REMARK r_free_flags.md5.hexdigest bc5f7d482b65638666ec261647ad47b9
REMARK 
REMARK IF THIS FILE IS FOR PDB DEPOSITION: REMOVE ALL FROM THIS LINE UP.
REMARK   3
REMARK   3 REFINEMENT.
REMARK   3   PROGRAM     : PHENIX (1.11.1_2575: ???)
REMARK   3   AUTHORS     : Adams,Afonine,Bunkoczi,Burnley,Chen,Dar,Davis,
REMARK   3               : Draizen,Echols,Gildea,Gros,Grosse-Kunstleve,Headd,
REMARK   3               : Hintze,Hung,Ioerger,Liebschner,McCoy,McKee,Moriarty,
REMARK   3               : Oeffner,Poon,Read,Richardson,Richardson,Sacchettini,
REMARK   3               : Sauter,Sobolev,Storoni,Terwilliger,Williams,Zwart
REMARK   3
REMARK   3  REFINEMENT TARGET : ML
REMARK   3  
REMARK   3  DATA USED IN REFINEMENT.
REMARK   3   RESOLUTION RANGE HIGH (ANGSTROMS) : 2.000   
REMARK   3   RESOLUTION RANGE LOW  (ANGSTROMS) : 19.727  
REMARK   3   MIN(FOBS/SIGMA_FOBS)              : 1.37  
REMARK   3   COMPLETENESS FOR RANGE        (%) : 99.74 
REMARK   3   NUMBER OF REFLECTIONS             : 23784     
REMARK   3   NUMBER OF REFLECTIONS (NON-ANOMALOUS) : 23784     
REMARK   3  
REMARK   3  FIT TO DATA USED IN REFINEMENT.
REMARK   3   R VALUE     (WORKING + TEST SET) : 0.1713
REMARK   3   R VALUE            (WORKING SET) : 0.1679
REMARK   3   FREE R VALUE                     : 0.2365
REMARK   3   FREE R VALUE TEST SET SIZE   (%) : 4.90  
REMARK   3   FREE R VALUE TEST SET COUNT      : 1165      
REMARK   3  
REMARK   3  FIT TO DATA USED IN REFINEMENT (IN BINS).
REMARK   3   BIN  RESOLUTION RANGE  COMPL.    NWORK NFREE   RWORK  RFREE  CCWORK CCFREE
REMARK   3     1 19.7282 -  3.9904    1.00     2899   144  0.1590 0.2253   0.933  0.870
REMARK   3     2  3.9904 -  3.1716    1.00     2813   173  0.1441 0.1992   0.946  0.903
REMARK   3     3  3.1716 -  2.7719    1.00     2859   131  0.1697 0.2645   0.926  0.799
REMARK   3     4  2.7719 -  2.5190    1.00     2858    94  0.1705 0.2648   0.925  0.799
REMARK   3     5  2.5190 -  2.3388    1.00     2820   163  0.1776 0.2373   0.929  0.886
REMARK   3     6  2.3388 -  2.2011    1.00     2806   164  0.1855 0.2590   0.925  0.833
REMARK   3     7  2.2011 -  2.0910    1.00     2799   138  0.2038 0.3004   0.909  0.800
REMARK   3     8  2.0910 -  2.0000    0.99     2765   158  0.2234 0.2756   0.890  0.836
REMARK   3  
REMARK   3  BULK SOLVENT MODELLING.
REMARK   3   METHOD USED        : FLAT BULK SOLVENT MODEL
REMARK   3   SOLVENT RADIUS     : 1.11    
REMARK   3   SHRINKAGE RADIUS   : 0.90    
REMARK   3   GRID STEP FACTOR   : 4.00    
REMARK   3  
REMARK   3  ERROR ESTIMATES.
REMARK   3   COORDINATE ERROR (MAXIMUM-LIKELIHOOD BASED)     : 0.23    
REMARK   3   PHASE ERROR (DEGREES, MAXIMUM-LIKELIHOOD BASED) : 24.27   
REMARK   3  
REMARK   3  STRUCTURE FACTORS CALCULATION ALGORITHM : FFT
REMARK   3  
REMARK   3  RESTRAINTS LIBRARY
REMARK   3    GEOSTD + MON.LIB. + CDL v1.2
REMARK   3  
REMARK   3  DEVIATIONS FROM IDEAL VALUES.
REMARK   3                 RMSD     MAX  COUNT
REMARK   3   BOND      :  0.011   0.111   2800
REMARK   3   ANGLE     :  1.047   8.143   3778
REMARK   3   CHIRALITY :  0.055   0.234    416
REMARK   3   PLANARITY :  0.008   0.056    491
REMARK   3   DIHEDRAL  : 14.655 179.705   1695
REMARK   3   MIN NONBONDED DISTANCE : 2.064 
REMARK   3  
REMARK   3  MOLPROBITY STATISTICS.
REMARK   3   ALL-ATOM CLASHSCORE : 2.57
REMARK   3   RAMACHANDRAN PLOT:
REMARK   3     OUTLIERS : 0.00  %
REMARK   3     ALLOWED  : 2.06  %
REMARK   3     FAVORED  : 97.94 %
REMARK   3   ROTAMER OUTLIERS : 0.68 %
REMARK   3   CBETA DEVIATIONS : 0
REMARK   3   PEPTIDE PLANE:
REMARK   3     CIS-PROLINE     : 1
REMARK   3     CIS-GENERAL     : 0
REMARK   3     TWISTED PROLINE : 0
REMARK   3     TWISTED GENERAL : 0
REMARK   3  
REMARK   3  ATOMIC DISPLACEMENT PARAMETERS.
REMARK   3   WILSON B : 24.90
REMARK   3   RMS(B_ISO_OR_EQUIVALENT_BONDED) : 1.73
REMARK   3   ATOMS          NUMBER OF ATOMS
REMARK   3                    ISO.  ANISO. 
REMARK   3    ALL         :   5823       0
REMARK   3    ALL (NO H)  :   3088       0
REMARK   3    SOLVENT     :    340       0
REMARK   3    NON-SOLVENT :   2748       0
REMARK   3    HYDROGENS   :   2735       0
REMARK   3
CRYST1   48.090   61.450   60.600  90.00  95.75  90.00 P 1 21 1
SCALE1      0.020794  0.000000  0.002094        0.00000
SCALE2      0.000000  0.016273  0.000000        0.00000
SCALE3      0.000000  0.000000  0.016585        0.00000
ATOM      1  N   ALA A   1      49.837 -26.328  53.486  1.00 39.83           N
ATOM      2  CA  ALA A   1      49.653 -27.564  54.313  0.49 37.06           C
ATOM      3  C   ALA A   1      50.767 -27.729  55.339  0.51 35.58           C
ATOM      4  O   ALA A   1      51.903 -27.323  55.114  0.57 34.64           O
ATOM      5  CB  ALA A   1      49.581 -28.811  53.407  0.80 38.09           C
ATOM      6  H1  ALA A   1      49.258 -25.705  53.751  1.00 39.83           H
ATOM      7  H2  ALA A   1      50.667 -26.024  53.588  1.00 39.83           H
ATOM      8  H3  ALA A   1      49.694 -26.520  52.629  1.00 39.83           H
ATOM      9  HA  ALA A   1      48.813 -27.498  54.794  0.49 37.06           H
ATOM     10  HB1 ALA A   1      49.462 -29.597  53.962  0.80 38.09           H
ATOM     11  HB2 ALA A   1      48.830 -28.717  52.800  0.80 38.09           H
ATOM     12  HB3 ALA A   1      50.407 -28.882  52.903  0.80 38.09           H
ATOM     13  N   VAL A   2      50.433 -28.335  56.471  0.95 35.55           N
ATOM     14  CA  VAL A   2      51.419 -28.625  57.507  0.47 35.51           C
ATOM     15  C   VAL A   2      52.210 -29.854  57.077  0.93 35.12           C
ATOM     16  O   VAL A   2      51.636 -30.822  56.563  0.63 36.16           O
ATOM     17  CB  VAL A   2      50.716 -28.833  58.860  0.46 34.71           C
ATOM     18  CG1 VAL A   2      51.684 -29.207  59.953  1.00 31.69           C
ATOM     19  CG2 VAL A   2      49.938 -27.560  59.241  0.88 35.05           C
ATOM     20  H   VAL A   2      49.636 -28.590  56.666  0.95 35.55           H
ATOM     21  HA  VAL A   2      52.032 -27.878  57.590  0.47 35.51           H
ATOM     22  HB  VAL A   2      50.075 -29.556  58.771  0.46 34.71           H
ATOM     23 HG11 VAL A   2      51.193 -29.326  60.781  1.00 31.69           H
ATOM     24 HG12 VAL A   2      52.130 -30.033  59.710  1.00 31.69           H
ATOM     25 HG13 VAL A   2      52.336 -28.496  60.053  1.00 31.69           H
ATOM     26 HG21 VAL A   2      49.499 -27.702  60.094  0.88 35.05           H
ATOM     27 HG22 VAL A   2      50.560 -26.819  59.308  0.88 35.05           H
ATOM     28 HG23 VAL A   2      49.277 -27.377  58.555  0.88 35.05           H
ATOM     29  N   ASP A   3      53.530 -29.806  57.245  0.79 33.78           N
ATOM     30  CA  ASP A   3      54.351 -30.939  56.859  0.74 33.74           C
ATOM     31  C   ASP A   3      54.202 -32.047  57.885  0.51 34.56           C
ATOM     32  O   ASP A   3      53.869 -31.821  59.051  0.83 32.73           O
ATOM     33  CB  ASP A   3      55.835 -30.547  56.695  0.79 35.15           C
ATOM     34  CG  ASP A   3      56.512 -30.117  58.016  1.00 33.72           C
ATOM     35  OD1 ASP A   3      55.805 -29.901  59.015  0.28 45.67           O
ATOM     36  OD2 ASP A   3      57.751 -29.979  58.029  0.11 36.88           O
ATOM     37  H   ASP A   3      53.964 -29.140  57.575  0.79 33.78           H
ATOM     38  HA  ASP A   3      54.037 -31.278  56.006  0.74 33.74           H
ATOM     39  HB2 ASP A   3      56.323 -31.309  56.345  0.79 35.15           H
ATOM     40  HB3 ASP A   3      55.896 -29.805  56.074  0.79 35.15           H
ATOM     41  N   GLN A   4      54.436 -33.269  57.422  0.98 33.95           N
ATOM     42  CA  GLN A   4      54.249 -34.442  58.272  1.00 35.35           C
ATOM     43  C   GLN A   4      55.189 -34.431  59.471  0.04 34.28           C
ATOM     44  O   GLN A   4      54.841 -34.953  60.537  0.86 34.44           O
ATOM     45  CB  GLN A   4      54.442 -35.701  57.417  0.62 34.29           C
ATOM     46  CG  GLN A   4      54.191 -37.006  58.119  0.66 35.60           C
ATOM     47  CD  GLN A   4      52.739 -37.198  58.465  0.28 37.12           C
ATOM     48  OE1 GLN A   4      51.849 -36.896  57.675  0.74 35.85           O
ATOM     49  NE2 GLN A   4      52.492 -37.689  59.658  0.90 36.40           N
ATOM     50  H   GLN A   4      54.702 -33.447  56.624  0.98 33.95           H
ATOM     51  HA  GLN A   4      53.339 -34.446  58.607  1.00 35.35           H
ATOM     52  HB2 GLN A   4      53.835 -35.655  56.662  0.62 34.29           H
ATOM     53  HB3 GLN A   4      55.357 -35.715  57.096  0.62 34.29           H
ATOM     54  HG2 GLN A   4      54.462 -37.735  57.539  0.66 35.60           H
ATOM     55  HG3 GLN A   4      54.702 -37.027  58.943  0.66 35.60           H
ATOM     56 HE21 GLN A   4      53.143 -37.880  60.188  0.90 36.40           H
ATOM     57 HE22 GLN A   4      51.680 -37.820  59.910  0.90 36.40           H
ATOM     58  N   ALA A   5      56.371 -33.827  59.322  1.00 32.45           N
ATOM     59  CA  ALA A   5      57.315 -33.732  60.432  0.40 35.08           C
ATOM     60  C   ALA A   5      56.751 -32.896  61.576  1.00 34.58           C
ATOM     61  O   ALA A   5      56.911 -33.253  62.755  1.00 33.91           O
ATOM     62  CB  ALA A   5      58.635 -33.136  59.945  0.82 35.34           C
ATOM     63  H   ALA A   5      56.646 -33.467  58.592  1.00 32.45           H
ATOM     64  HA  ALA A   5      57.494 -34.623  60.772  0.40 35.08           H
ATOM     65  HB1 ALA A   5      59.251 -33.080  60.693  0.82 35.34           H
ATOM     66  HB2 ALA A   5      59.004 -33.709  59.255  0.82 35.34           H
ATOM     67  HB3 ALA A   5      58.468 -32.251  59.586  0.82 35.34           H
ATOM     68  N   THR A   6      56.105 -31.770  61.247  0.82 34.03           N
ATOM     69  CA  THR A   6      55.443 -30.952  62.262  1.00 34.37           C
ATOM     70  C   THR A   6      54.251 -31.674  62.868  0.80 33.47           C
ATOM     71  O   THR A   6      53.999 -31.557  64.071  0.86 33.29           O
ATOM     72  CB  THR A   6      54.990 -29.616  61.665  0.95 34.43           C
ATOM     73  OG1 THR A   6      56.106 -28.940  61.071  0.77 34.03           O
ATOM     74  CG2 THR A   6      54.361 -28.731  62.751  0.57 32.15           C
ATOM     75  H   THR A   6      56.037 -31.463  60.446  0.82 34.03           H
ATOM     76  HA  THR A   6      56.073 -30.763  62.974  1.00 34.37           H
ATOM     77  HB  THR A   6      54.319 -29.782  60.985  0.95 34.43           H
ATOM     78  HG1 THR A   6      56.436 -29.413  60.461  0.77 34.03           H
ATOM     79 HG21 THR A   6      54.076 -27.887  62.367  0.57 32.15           H
ATOM     80 HG22 THR A   6      53.591 -29.177  63.138  0.57 32.15           H
ATOM     81 HG23 THR A   6      55.008 -28.556  63.452  0.57 32.15           H
ATOM     82  N   LEU A   7      53.472 -32.381  62.045  0.78 33.73           N
ATOM     83  CA  LEU A   7      52.338 -33.134  62.568  1.00 32.74           C
ATOM     84  C   LEU A   7      52.813 -34.198  63.551  0.52 34.43           C
ATOM     85  O   LEU A   7      52.197 -34.414  64.601  0.97 34.74           O
ATOM     86  CB  LEU A   7      51.548 -33.750  61.408  1.00 33.62           C
ATOM     87  CG  LEU A   7      50.858 -32.759  60.479  0.51 34.76           C
ATOM     88  CD1 LEU A   7      50.303 -33.491  59.285  0.83 36.01           C
ATOM     89  CD2 LEU A   7      49.742 -31.988  61.191  0.54 33.42           C
ATOM     90  H   LEU A   7      53.580 -32.439  61.194  0.78 33.73           H
ATOM     91  HA  LEU A   7      51.749 -32.528  63.043  1.00 32.74           H
ATOM     92  HB2 LEU A   7      52.157 -34.278  60.868  1.00 33.62           H
ATOM     93  HB3 LEU A   7      50.861 -34.327  61.778  1.00 33.62           H
ATOM     94  HG  LEU A   7      51.511 -32.116  60.160  0.51 34.76           H
ATOM     95 HD11 LEU A   7      49.866 -32.853  58.699  0.83 36.01           H
ATOM     96 HD12 LEU A   7      51.031 -33.927  58.816  0.83 36.01           H
ATOM     97 HD13 LEU A   7      49.663 -34.153  59.591  0.83 36.01           H
ATOM     98 HD21 LEU A   7      49.334 -31.372  60.562  0.54 33.42           H
ATOM     99 HD22 LEU A   7      49.080 -32.619  61.514  0.54 33.42           H
ATOM    100 HD23 LEU A   7      50.123 -31.498  61.936  0.54 33.42           H
ATOM    101  N   ASP A   8      53.940 -34.835  63.251  0.71 34.88           N
ATOM    102  CA  ASP A   8      54.487 -35.846  64.147  0.69 35.30           C
ATOM    103  C   ASP A   8      54.962 -35.242  65.462  0.75 35.58           C
ATOM    104  O   ASP A   8      54.760 -35.837  66.527  1.00 35.71           O
ATOM    105  CB  ASP A   8      55.631 -36.581  63.450  0.71 37.65           C
ATOM    106  CG  ASP A   8      55.130 -37.656  62.529  0.00 37.47           C
ATOM    107  OD1 ASP A   8      53.970 -38.061  62.709  0.86 38.11           O
ATOM    108  OD2 ASP A   8      55.878 -38.099  61.640  0.73 38.21           O
ATOM    109  H   ASP A   8      54.405 -34.701  62.540  0.71 34.88           H
ATOM    110  HA  ASP A   8      53.795 -36.495  64.349  0.69 35.30           H
ATOM    111  HB2 ASP A   8      56.143 -35.947  62.923  0.71 37.65           H
ATOM    112  HB3 ASP A   8      56.198 -36.995  64.119  0.71 37.65           H
ATOM    113  N   LYS A   9      55.635 -34.091  65.411  0.85 34.20           N
ATOM    114  CA  LYS A   9      56.029 -33.421  66.645  0.65 34.18           C
ATOM    115  C   LYS A   9      54.798 -33.003  67.435  0.70 33.30           C
ATOM    116  O   LYS A   9      54.746 -33.157  68.664  0.83 33.50           O
ATOM    117  CB  LYS A   9      56.916 -32.216  66.329  0.72 35.64           C
ATOM    118  CG  LYS A   9      58.436 -32.554  66.263  1.00 36.28           C
ATOM    119  CD  LYS A   9      59.164 -31.720  65.246  0.65 41.09           C
ATOM    120  CE  LYS A   9      60.473 -32.390  64.813  0.48 40.28           C
ATOM    121  NZ  LYS A   9      60.647 -32.290  63.347  0.64 38.36           N
ATOM    122  H   LYS A   9      55.869 -33.686  64.689  0.85 34.20           H
ATOM    123  HA  LYS A   9      56.542 -34.038  67.191  0.65 34.18           H
ATOM    124  HB2 LYS A   9      56.655 -31.854  65.468  0.72 35.64           H
ATOM    125  HB3 LYS A   9      56.790 -31.546  67.019  0.72 35.64           H
ATOM    126  HG2 LYS A   9      58.836 -32.388  67.131  1.00 36.28           H
ATOM    127  HG3 LYS A   9      58.544 -33.487  66.021  1.00 36.28           H
ATOM    128  HD2 LYS A   9      58.604 -31.610  64.461  0.65 41.09           H
ATOM    129  HD3 LYS A   9      59.377 -30.856  65.632  0.65 41.09           H
ATOM    130  HE2 LYS A   9      61.221 -31.946  65.242  0.48 40.28           H
ATOM    131  HE3 LYS A   9      60.451 -33.329  65.056  0.48 40.28           H
ATOM    132  HZ1 LYS A   9      61.408 -32.682  63.103  0.64 38.36           H
ATOM    133  HZ2 LYS A   9      59.970 -32.693  62.932  0.64 38.36           H
ATOM    134  HZ3 LYS A   9      60.669 -31.435  63.101  0.64 38.36           H
ATOM    135  N   LEU A  10      53.783 -32.506  66.739  1.00 32.21           N
ATOM    136  CA  LEU A  10      52.557 -32.085  67.411  0.72 32.61           C
ATOM    137  C   LEU A  10      51.939 -33.252  68.169  1.00 33.84           C
ATOM    138  O   LEU A  10      51.608 -33.134  69.355  0.98 36.56           O
ATOM    139  CB  LEU A  10      51.574 -31.496  66.386  1.00 31.45           C
ATOM    140  CG  LEU A  10      51.942 -30.057  65.978  0.90 28.51           C
ATOM    141  CD1 LEU A  10      51.107 -29.557  64.814  1.00 29.28           C
ATOM    142  CD2 LEU A  10      51.792 -29.133  67.185  1.00 29.95           C
ATOM    143  H   LEU A  10      53.776 -32.403  65.885  1.00 32.21           H
ATOM    144  HA  LEU A  10      52.771 -31.391  68.053  0.72 32.61           H
ATOM    145  HB2 LEU A  10      51.582 -32.047  65.587  1.00 31.45           H
ATOM    146  HB3 LEU A  10      50.685 -31.482  66.772  1.00 31.45           H
ATOM    147  HG  LEU A  10      52.872 -30.038  65.704  0.90 28.51           H
ATOM    148 HD11 LEU A  10      51.377 -28.651  64.598  1.00 29.28           H
ATOM    149 HD12 LEU A  10      51.252 -30.137  64.050  1.00 29.28           H
ATOM    150 HD13 LEU A  10      50.171 -29.573  65.068  1.00 29.28           H
ATOM    151 HD21 LEU A  10      52.025 -28.229  66.921  1.00 29.95           H
ATOM    152 HD22 LEU A  10      50.872 -29.162  67.492  1.00 29.95           H
ATOM    153 HD23 LEU A  10      52.386 -29.436  67.889  1.00 29.95           H
ATOM    154  N   GLU A  11      51.809 -34.402  67.505  0.51 34.32           N
ATOM    155  CA  GLU A  11      51.226 -35.577  68.147  0.95 34.80           C
ATOM    156  C   GLU A  11      52.059 -36.043  69.328  0.33 37.01           C
ATOM    157  O   GLU A  11      51.513 -36.544  70.316  1.00 38.06           O
ATOM    158  CB  GLU A  11      51.089 -36.718  67.141  1.00 35.50           C
ATOM    159  CG  GLU A  11      50.004 -36.524  66.126  0.36 35.23           C
ATOM    160  CD  GLU A  11      48.624 -36.775  66.704  0.49 34.33           C
ATOM    161  OE1 GLU A  11      48.503 -37.134  67.901  0.80 34.81           O
ATOM    162  OE2 GLU A  11      47.655 -36.617  65.951  0.91 33.38           O
ATOM    163  H   GLU A  11      52.048 -34.526  66.688  0.51 34.32           H
ATOM    164  HA  GLU A  11      50.340 -35.354  68.472  0.95 34.80           H
ATOM    165  HB2 GLU A  11      51.927 -36.811  66.661  1.00 35.50           H
ATOM    166  HB3 GLU A  11      50.896 -37.536  67.625  1.00 35.50           H
ATOM    167  HG2 GLU A  11      50.033 -35.611  65.800  0.36 35.23           H
ATOM    168  HG3 GLU A  11      50.141 -37.145  65.393  0.36 35.23           H
ATOM    169  N   ALA A  12      53.386 -35.944  69.220  0.74 36.12           N
ATOM    170  CA  ALA A  12      54.256 -36.305  70.335  0.74 36.41           C
ATOM    171  C   ALA A  12      54.134 -35.307  71.473  0.37 37.37           C
ATOM    172  O   ALA A  12      54.235 -35.678  72.650  0.87 37.73           O
ATOM    173  CB  ALA A  12      55.710 -36.384  69.871  1.00 37.52           C
ATOM    174  H   ALA A  12      53.801 -35.672  68.518  0.74 36.12           H
ATOM    175  HA  ALA A  12      53.997 -37.178  70.669  0.74 36.41           H
ATOM    176  HB1 ALA A  12      56.269 -36.625  70.626  1.00 37.52           H
ATOM    177  HB2 ALA A  12      55.784 -37.057  69.176  1.00 37.52           H
ATOM    178  HB3 ALA A  12      55.978 -35.519  69.524  1.00 37.52           H
ATOM    179  N   GLY A  13      53.951 -34.032  71.138  1.00 37.35           N
ATOM    180  CA  GLY A  13      53.726 -33.036  72.170  0.33 36.37           C
ATOM    181  C   GLY A  13      52.405 -33.253  72.882  0.90 35.47           C
ATOM    182  O   GLY A  13      52.342 -33.239  74.112  1.00 34.92           O
ATOM    183  H   GLY A  13      53.954 -33.725  70.335  1.00 37.35           H
ATOM    184  HA2 GLY A  13      54.441 -33.079  72.825  0.33 36.37           H
ATOM    185  HA3 GLY A  13      53.722 -32.151  71.773  0.33 36.37           H
ATOM    186  N   PHE A  14      51.333 -33.467  72.116  0.99 37.46           N
ATOM    187  CA  PHE A  14      50.023 -33.646  72.731  0.69 37.98           C
ATOM    188  C   PHE A  14      50.065 -34.792  73.729  0.52 37.87           C
ATOM    189  O   PHE A  14      49.629 -34.645  74.876  1.00 39.36           O
ATOM    190  CB  PHE A  14      48.956 -33.896  71.661  0.90 36.43           C
ATOM    191  CG  PHE A  14      47.596 -34.215  72.221  0.17 36.64           C
ATOM    192  CD1 PHE A  14      46.718 -33.198  72.568  1.00 34.25           C
ATOM    193  CD2 PHE A  14      47.192 -35.527  72.395  0.82 37.36           C
ATOM    194  CE1 PHE A  14      45.489 -33.480  73.080  0.83 36.45           C
ATOM    195  CE2 PHE A  14      45.951 -35.815  72.916  0.57 38.06           C
ATOM    196  CZ  PHE A  14      45.097 -34.790  73.256  0.50 36.81           C
ATOM    197  H   PHE A  14      51.339 -33.511  71.257  0.99 37.46           H
ATOM    198  HA  PHE A  14      49.784 -32.838  73.211  0.69 37.98           H
ATOM    199  HB2 PHE A  14      48.872 -33.101  71.112  0.90 36.43           H
ATOM    200  HB3 PHE A  14      49.234 -34.647  71.113  0.90 36.43           H
ATOM    201  HD1 PHE A  14      46.976 -32.312  72.456  1.00 34.25           H
ATOM    202  HD2 PHE A  14      47.770 -36.220  72.170  0.82 37.36           H
ATOM    203  HE1 PHE A  14      44.912 -32.787  73.310  0.83 36.45           H
ATOM    204  HE2 PHE A  14      45.688 -36.699  73.031  0.57 38.06           H
ATOM    205  HZ  PHE A  14      44.255 -34.982  73.603  0.50 36.81           H
ATOM    206  N   LYS A  15      50.628 -35.934  73.316  0.76 38.81           N
ATOM    207  CA  LYS A  15      50.758 -37.078  74.215  0.73 40.24           C
ATOM    208  C   LYS A  15      51.611 -36.738  75.426  1.00 38.42           C
ATOM    209  O   LYS A  15      51.310 -37.166  76.547  0.64 40.25           O
ATOM    210  CB  LYS A  15      51.357 -38.268  73.467  0.81 41.89           C
ATOM    211  CG  LYS A  15      52.105 -39.265  74.366  0.62 41.40           C
ATOM    212  CD  LYS A  15      51.960 -40.688  73.857  0.70 40.45           C
ATOM    213  CE  LYS A  15      52.288 -41.700  74.955  0.74 39.68           C
ATOM    214  NZ  LYS A  15      53.710 -41.671  75.354  0.76 38.62           N
ATOM    215  H   LYS A  15      50.939 -36.067  72.525  0.76 38.81           H
ATOM    216  HA  LYS A  15      49.878 -37.334  74.531  0.73 40.24           H
ATOM    217  HB2 LYS A  15      50.640 -38.750  73.025  0.81 41.89           H
ATOM    218  HB3 LYS A  15      51.985 -37.937  72.807  0.81 41.89           H
ATOM    219  HG2 LYS A  15      53.049 -39.041  74.377  0.62 41.40           H
ATOM    220  HG3 LYS A  15      51.739 -39.225  75.263  0.62 41.40           H
ATOM    221  HD2 LYS A  15      51.046 -40.835  73.569  0.70 40.45           H
ATOM    222  HD3 LYS A  15      52.573 -40.830  73.119  0.70 40.45           H
ATOM    223  HE2 LYS A  15      51.752 -41.500  75.739  0.74 39.68           H
ATOM    224  HE3 LYS A  15      52.084 -42.593  74.633  0.74 39.68           H
ATOM    225  HZ1 LYS A  15      53.859 -42.273  75.993  0.76 38.62           H
ATOM    226  HZ2 LYS A  15      54.226 -41.860  74.653  0.76 38.62           H
ATOM    227  HZ3 LYS A  15      53.923 -40.864  75.661  0.76 38.62           H
ATOM    228  N   LYS A  16      52.692 -35.987  75.224  0.98 38.92           N
ATOM    229  CA  LYS A  16      53.565 -35.640  76.344  1.00 37.92           C
ATOM    230  C   LYS A  16      52.829 -34.805  77.385  0.37 38.89           C
ATOM    231  O   LYS A  16      53.112 -34.898  78.586  0.85 41.80           O
ATOM    232  CB  LYS A  16      54.786 -34.885  75.837  1.00 35.56           C
ATOM    233  CG  LYS A  16      55.721 -34.382  76.956  0.80 35.69           C
ATOM    234  CD  LYS A  16      57.022 -33.802  76.399  1.00 36.96           C
ATOM    235  CE  LYS A  16      57.987 -33.357  77.506  0.65 35.56           C
ATOM    236  NZ  LYS A  16      58.837 -32.156  77.138  0.93 34.57           N
ATOM    237  H   LYS A  16      52.939 -35.670  74.464  0.98 38.92           H
ATOM    238  HA  LYS A  16      53.870 -36.455  76.772  1.00 37.92           H
ATOM    239  HB2 LYS A  16      55.301 -35.475  75.264  1.00 35.56           H
ATOM    240  HB3 LYS A  16      54.488 -34.113  75.331  1.00 35.56           H
ATOM    241  HG2 LYS A  16      55.270 -33.686  77.459  0.80 35.69           H
ATOM    242  HG3 LYS A  16      55.947 -35.124  77.540  0.80 35.69           H
ATOM    243  HD2 LYS A  16      57.468 -34.478  75.865  1.00 36.96           H
ATOM    244  HD3 LYS A  16      56.815 -33.028  75.852  1.00 36.96           H
ATOM    245  HE2 LYS A  16      57.471 -33.125  78.294  0.65 35.56           H
ATOM    246  HE3 LYS A  16      58.586 -34.092  77.711  0.65 35.56           H
ATOM    247  HZ1 LYS A  16      59.374 -31.945  77.816  0.93 34.57           H
ATOM    248  HZ2 LYS A  16      59.332 -32.341  76.423  0.93 34.57           H
ATOM    249  HZ3 LYS A  16      58.315 -31.458  76.955  0.93 34.57           H
ATOM    250  N   LEU A  17      51.900 -33.960  76.941  0.96 36.43           N
ATOM    251  CA  LEU A  17      51.130 -33.149  77.881  0.73 37.93           C
ATOM    252  C   LEU A  17      50.085 -33.973  78.622  0.37 38.38           C
ATOM    253  O   LEU A  17      49.781 -33.669  79.779  0.88 37.23           O
ATOM    254  CB  LEU A  17      50.441 -32.000  77.154  0.68 35.68           C
ATOM    255  CG  LEU A  17      51.274 -30.807  76.689  0.51 33.68           C
ATOM    256  CD1 LEU A  17      50.531 -30.099  75.635  1.00 29.40           C
ATOM    257  CD2 LEU A  17      51.537 -29.845  77.797  1.00 29.54           C
ATOM    258  H   LEU A  17      51.699 -33.839  76.114  0.96 36.43           H
ATOM    259  HA  LEU A  17      51.734 -32.769  78.538  0.73 37.93           H
ATOM    260  HB2 LEU A  17      50.014 -32.366  76.364  0.68 35.68           H
ATOM    261  HB3 LEU A  17      49.757 -31.647  77.745  0.68 35.68           H
ATOM    262  HG  LEU A  17      52.121 -31.113  76.328  0.51 33.68           H
ATOM    263 HD11 LEU A  17      51.056 -29.341  75.335  1.00 29.40           H
ATOM    264 HD12 LEU A  17      50.376 -30.708  74.896  1.00 29.40           H
ATOM    265 HD13 LEU A  17      49.684 -29.795  75.996  1.00 29.40           H
ATOM    266 HD21 LEU A  17      52.067 -29.108  77.455  1.00 29.54           H
ATOM    267 HD22 LEU A  17      50.690 -29.515  78.135  1.00 29.54           H
ATOM    268 HD23 LEU A  17      52.020 -30.301  78.503  1.00 29.54           H
ATOM    269  N   GLN A  18      49.503 -34.991  77.975  1.00 37.90           N
ATOM    270  CA  GLN A  18      48.574 -35.876  78.677  0.15 40.77           C
ATOM    271  C   GLN A  18      49.288 -36.807  79.651  1.00 42.26           C
ATOM    272  O   GLN A  18      48.685 -37.242  80.638  0.60 44.72           O
ATOM    273  CB  GLN A  18      47.773 -36.732  77.699  1.00 42.30           C
ATOM    274  CG  GLN A  18      47.388 -36.078  76.390  0.72 39.13           C
ATOM    275  CD  GLN A  18      46.820 -34.687  76.558  0.57 37.81           C
ATOM    276  OE1 GLN A  18      45.899 -34.465  77.343  0.51 39.88           O
ATOM    277  NE2 GLN A  18      47.361 -33.743  75.805  0.53 36.47           N
ATOM    278  H   GLN A  18      49.629 -35.186  77.146  1.00 37.90           H
ATOM    279  HA  GLN A  18      47.948 -35.335  79.184  0.15 40.77           H
ATOM    280  HB2 GLN A  18      48.298 -37.519  77.484  1.00 42.30           H
ATOM    281  HB3 GLN A  18      46.951 -37.005  78.137  1.00 42.30           H
ATOM    282  HG2 GLN A  18      48.176 -36.012  75.828  0.72 39.13           H
ATOM    283  HG3 GLN A  18      46.716 -36.623  75.952  0.72 39.13           H
ATOM    284 HE21 GLN A  18      47.997 -33.939  75.261  0.53 36.47           H
ATOM    285 HE22 GLN A  18      47.076 -32.934  75.860  0.53 36.47           H
ATOM    286  N   ASP A  19      50.546 -37.161  79.382  0.21 41.99           N
ATOM    287  CA  ASP A  19      51.263 -38.060  80.277  1.00 42.37           C
ATOM    288  C   ASP A  19      51.868 -37.340  81.471  1.00 44.62           C
ATOM    289  O   ASP A  19      52.315 -38.006  82.411  0.29 43.93           O
ATOM    290  CB  ASP A  19      52.368 -38.808  79.527  1.00 42.93           C
ATOM    291  CG  ASP A  19      51.825 -39.763  78.476  0.62 42.82           C
ATOM    292  OD1 ASP A  19      50.588 -40.001  78.448  0.70 43.21           O
ATOM    293  OD2 ASP A  19      52.633 -40.259  77.666  0.34 42.25           O
ATOM    294  H   ASP A  19      50.997 -36.899  78.699  0.21 41.99           H
ATOM    295  HA  ASP A  19      50.639 -38.720  80.618  1.00 42.37           H
ATOM    296  HB2 ASP A  19      52.938 -38.163  79.079  1.00 42.93           H
ATOM    297  HB3 ASP A  19      52.888 -39.325  80.162  1.00 42.93           H
ATOM    298  N   ALA A  20      51.900 -36.005  81.447  0.65 43.03           N
ATOM    299  CA  ALA A  20      52.394 -35.200  82.567  0.51 42.06           C
ATOM    300  C   ALA A  20      51.228 -34.866  83.494  1.00 43.88           C
ATOM    301  O   ALA A  20      50.711 -33.747  83.531  0.56 41.58           O
ATOM    302  CB  ALA A  20      53.069 -33.940  82.050  1.00 40.69           C
ATOM    303  H   ALA A  20      51.636 -35.534  80.778  0.65 43.03           H
ATOM    304  HA  ALA A  20      53.047 -35.712  83.069  0.51 42.06           H
ATOM    305  HB1 ALA A  20      53.388 -33.421  82.805  1.00 40.69           H
ATOM    306  HB2 ALA A  20      53.814 -34.191  81.482  1.00 40.69           H
ATOM    307  HB3 ALA A  20      52.425 -33.423  81.541  1.00 40.69           H
ATOM    308  N   THR A  21      50.832 -35.864  84.286  0.76 42.60           N
ATOM    309  CA  THR A  21      49.652 -35.719  85.128  0.43 44.01           C
ATOM    310  C   THR A  21      49.796 -34.550  86.094  0.68 43.90           C
ATOM    311  O   THR A  21      48.792 -33.935  86.477  0.75 44.29           O
ATOM    312  CB  THR A  21      49.404 -37.022  85.885  1.00 43.61           C
ATOM    313  OG1 THR A  21      50.544 -37.334  86.692  0.40 44.58           O
ATOM    314  CG2 THR A  21      49.170 -38.151  84.902  1.00 46.84           C
ATOM    315  H   THR A  21      51.227 -36.625  84.352  0.76 42.60           H
ATOM    316  HA  THR A  21      48.881 -35.548  84.564  0.43 44.01           H
ATOM    317  HB  THR A  21      48.618 -36.931  86.447  1.00 43.61           H
ATOM    318  HG1 THR A  21      50.412 -38.050  87.111  0.40 44.58           H
ATOM    319 HG21 THR A  21      49.012 -38.979  85.381  1.00 46.84           H
ATOM    320 HG22 THR A  21      48.398 -37.954  84.349  1.00 46.84           H
ATOM    321 HG23 THR A  21      49.947 -38.259  84.332  1.00 46.84           H
ATOM    322  N   ASP A  22      51.029 -34.212  86.466  0.73 42.65           N
ATOM    323  CA  ASP A  22      51.301 -33.155  87.441  0.47 43.52           C
ATOM    324  C   ASP A  22      51.562 -31.787  86.791  0.64 43.09           C
ATOM    325  O   ASP A  22      51.927 -30.836  87.479  0.77 43.60           O
ATOM    326  CB  ASP A  22      52.508 -33.546  88.305  0.69 44.61           C
ATOM    327  CG  ASP A  22      52.199 -34.681  89.287  0.00 45.94           C
ATOM    328  OD1 ASP A  22      51.094 -34.691  89.885  0.53 46.99           O
ATOM    329  OD2 ASP A  22      53.075 -35.563  89.466  0.74 47.10           O
ATOM    330  H   ASP A  22      51.740 -34.587  86.161  0.73 42.65           H
ATOM    331  HA  ASP A  22      50.533 -33.064  88.026  0.47 43.52           H
ATOM    332  HB2 ASP A  22      53.229 -33.839  87.726  0.69 44.61           H
ATOM    333  HB3 ASP A  22      52.791 -32.774  88.819  0.69 44.61           H
HETATM  334  N   CSO A  23      51.389 -31.681  85.477  0.46 41.03           N
HETATM  335  CA  CSO A  23      51.660 -30.417  84.798  0.77 38.58           C
HETATM  336  C   CSO A  23      50.390 -29.561  84.858  0.37 37.72           C
HETATM  337  O   CSO A  23      49.264 -30.051  84.741  0.84 39.71           O
HETATM  338  CB  CSO A  23      52.149 -30.661  83.353  0.22 37.30           C
HETATM  339  SG  CSO A  23      51.626 -29.383  82.175  0.71 32.33           S
HETATM  340  OD  CSO A  23      53.032 -28.625  81.409  0.31 31.78           O
HETATM  341  H   CSO A  23      51.121 -32.315  84.962  0.46 41.03           H
HETATM  342  HA  CSO A  23      52.368 -29.942  85.280  0.77 38.58           H
HETATM  343  HB2 CSO A  23      51.797 -31.511  83.044  0.22 37.30           H
HETATM  344  HB3 CSO A  23      53.118 -30.687  83.352  0.22 37.30           H
HETATM  345  HD  CSO A  23      53.595 -28.212  82.082  0.31 31.78           H
ATOM    346  N   LYS A  24      50.581 -28.274  85.099  0.77 37.01           N
ATOM    347  CA  LYS A  24      49.477 -27.404  85.457  0.91 37.09           C
ATOM    348  C   LYS A  24      49.378 -26.152  84.589  0.27 33.01           C
ATOM    349  O   LYS A  24      48.812 -25.158  85.011  1.00 32.31           O
ATOM    350  CB  LYS A  24      49.619 -27.018  86.927  1.00 39.59           C
ATOM    351  CG  LYS A  24      49.120 -28.126  87.869  1.00 45.67           C
ATOM    352  CD  LYS A  24      50.110 -28.474  88.971  1.00 51.65           C
ATOM    353  CE  LYS A  24      49.432 -29.274  90.114  1.00 57.67           C
ATOM    354  NZ  LYS A  24      48.646 -30.472  89.618  1.00 54.46           N
ATOM    355  H   LYS A  24      51.344 -27.879  85.062  0.77 37.01           H
ATOM    356  HA  LYS A  24      48.647 -27.898  85.358  0.91 37.09           H
ATOM    357  HB2 LYS A  24      50.554 -26.853  87.124  1.00 39.59           H
ATOM    358  HB3 LYS A  24      49.096 -26.219  87.098  1.00 39.59           H
ATOM    359  HG2 LYS A  24      48.297 -27.833  88.290  1.00 45.67           H
ATOM    360  HG3 LYS A  24      48.957 -28.929  87.350  1.00 45.67           H
ATOM    361  HD2 LYS A  24      50.823 -29.018  88.601  1.00 51.65           H
ATOM    362  HD3 LYS A  24      50.472 -27.657  89.346  1.00 51.65           H
ATOM    363  HE2 LYS A  24      50.116 -29.597  90.721  1.00 57.67           H
ATOM    364  HE3 LYS A  24      48.819 -28.690  90.586  1.00 57.67           H
ATOM    365  HZ1 LYS A  24      48.276 -30.899  90.305  1.00 54.46           H
ATOM    366  HZ2 LYS A  24      48.003 -30.205  89.063  1.00 54.46           H
ATOM    367  HZ3 LYS A  24      49.186 -31.032  89.186  1.00 54.46           H
ATOM    368  N   SER A  25      49.904 -26.195  83.368  0.95 30.41           N
ATOM    369  CA  SER A  25      49.851 -25.009  82.528  0.90 28.08           C
ATOM    370  C   SER A  25      48.435 -24.811  81.994  0.78 26.57           C
ATOM    371  O   SER A  25      47.637 -25.751  81.911  0.99 26.63           O
ATOM    372  CB  SER A  25      50.812 -25.130  81.355  0.86 26.37           C
ATOM    373  OG  SER A  25      50.476 -26.248  80.571  0.98 23.16           O
ATOM    374  H   SER A  25      50.286 -26.879  83.013  0.95 30.41           H
ATOM    375  HA  SER A  25      50.097 -24.230  83.050  0.90 28.08           H
ATOM    376  HB2 SER A  25      50.752 -24.329  80.811  0.86 26.37           H
ATOM    377  HB3 SER A  25      51.715 -25.237  81.693  0.86 26.37           H
ATOM    378  HG  SER A  25      50.522 -26.947  81.033  0.98 23.16           H
ATOM    379  N   LEU A  26      48.135 -23.574  81.590  0.93 24.88           N
ATOM    380  CA  LEU A  26      46.900 -23.341  80.838  0.76 24.67           C
ATOM    381  C   LEU A  26      46.906 -24.100  79.515  0.51 24.99           C
ATOM    382  O   LEU A  26      45.845 -24.550  79.052  0.99 26.73           O
ATOM    383  CB  LEU A  26      46.664 -21.830  80.601  0.89 23.98           C
ATOM    384  CG  LEU A  26      46.526 -20.958  81.866  0.44 23.52           C
ATOM    385  CD1 LEU A  26      46.257 -19.462  81.562  1.00 21.17           C
ATOM    386  CD2 LEU A  26      45.431 -21.518  82.749  1.00 22.37           C
ATOM    387  H   LEU A  26      48.612 -22.874  81.733  0.93 24.88           H
ATOM    388  HA  LEU A  26      46.154 -23.674  81.361  0.76 24.67           H
ATOM    389  HB2 LEU A  26      47.412 -21.481  80.091  0.89 23.98           H
ATOM    390  HB3 LEU A  26      45.848 -21.726  80.088  0.89 23.98           H
ATOM    391  HG  LEU A  26      47.356 -21.008  82.365  0.44 23.52           H
ATOM    392 HD11 LEU A  26      46.181 -18.978  82.399  1.00 21.17           H
ATOM    393 HD12 LEU A  26      46.994 -19.109  81.040  1.00 21.17           H
ATOM    394 HD13 LEU A  26      45.430 -19.386  81.060  1.00 21.17           H
ATOM    395 HD21 LEU A  26      45.351 -20.965  83.541  1.00 22.37           H
ATOM    396 HD22 LEU A  26      44.596 -21.515  82.256  1.00 22.37           H
ATOM    397 HD23 LEU A  26      45.663 -22.426  83.001  1.00 22.37           H
ATOM    398  N   LEU A  27      48.077 -24.272  78.889  0.80 24.39           N
ATOM    399  CA  LEU A  27      48.117 -25.037  77.646  0.82 23.97           C
ATOM    400  C   LEU A  27      47.522 -26.419  77.859  0.82 25.22           C
ATOM    401  O   LEU A  27      46.673 -26.879  77.084  0.64 24.38           O
ATOM    402  CB  LEU A  27      49.554 -25.149  77.114  1.00 23.53           C
ATOM    403  CG  LEU A  27      49.653 -25.998  75.847  0.51 23.83           C
ATOM    404  CD1 LEU A  27      48.861 -25.378  74.713  0.95 24.25           C
ATOM    405  CD2 LEU A  27      51.073 -26.164  75.419  0.98 24.43           C
ATOM    406  H   LEU A  27      48.835 -23.966  79.156  0.80 24.39           H
ATOM    407  HA  LEU A  27      47.584 -24.580  76.977  0.82 23.97           H
ATOM    408  HB2 LEU A  27      49.884 -24.261  76.906  1.00 23.53           H
ATOM    409  HB3 LEU A  27      50.111 -25.560  77.793  1.00 23.53           H
ATOM    410  HG  LEU A  27      49.287 -26.878  76.024  0.51 23.83           H
ATOM    411 HD11 LEU A  27      48.945 -25.939  73.926  0.95 24.25           H
ATOM    412 HD12 LEU A  27      47.930 -25.314  74.977  0.95 24.25           H
ATOM    413 HD13 LEU A  27      49.215 -24.494  74.528  0.95 24.25           H
ATOM    414 HD21 LEU A  27      51.099 -26.706  74.615  0.98 24.43           H
ATOM    415 HD22 LEU A  27      51.454 -25.289  75.241  0.98 24.43           H
ATOM    416 HD23 LEU A  27      51.568 -26.602  76.130  0.98 24.43           H
ATOM    417  N   LYS A  28      47.950 -27.094  78.922  1.00 24.32           N
ATOM    418  CA  LYS A  28      47.502 -28.458  79.158  0.67 26.60           C
ATOM    419  C   LYS A  28      46.031 -28.462  79.510  0.44 27.64           C
ATOM    420  O   LYS A  28      45.296 -29.368  79.114  0.97 28.70           O
ATOM    421  CB  LYS A  28      48.324 -29.100  80.280  0.76 30.13           C
ATOM    422  CG  LYS A  28      47.976 -30.570  80.605  1.00 31.86           C
ATOM    423  CD  LYS A  28      47.852 -30.837  82.089  0.29 34.81           C
ATOM    424  CE  LYS A  28      48.136 -32.309  82.405  0.78 39.43           C
ATOM    425  NZ  LYS A  28      47.623 -33.194  81.310  1.00 37.23           N
ATOM    426  H   LYS A  28      48.494 -26.788  79.514  1.00 24.32           H
ATOM    427  HA  LYS A  28      47.625 -28.982  78.351  0.67 26.60           H
ATOM    428  HB2 LYS A  28      49.261 -29.072  80.028  0.76 30.13           H
ATOM    429  HB3 LYS A  28      48.191 -28.584  81.090  0.76 30.13           H
ATOM    430  HG2 LYS A  28      47.128 -30.792  80.189  1.00 31.86           H
ATOM    431  HG3 LYS A  28      48.676 -31.144  80.255  1.00 31.86           H
ATOM    432  HD2 LYS A  28      48.495 -30.292  82.569  0.29 34.81           H
ATOM    433  HD3 LYS A  28      46.950 -30.631  82.379  0.29 34.81           H
ATOM    434  HE2 LYS A  28      49.094 -32.443  82.485  0.78 39.43           H
ATOM    435  HE3 LYS A  28      47.690 -32.553  83.231  0.78 39.43           H
ATOM    436  HZ1 LYS A  28      47.792 -34.046  81.503  1.00 37.23           H
ATOM    437  HZ2 LYS A  28      46.744 -33.087  81.220  1.00 37.23           H
ATOM    438  HZ3 LYS A  28      48.020 -32.987  80.541  1.00 37.23           H
ATOM    439  N   LYS A  29      45.595 -27.432  80.228  1.00 27.54           N
ATOM    440  CA  LYS A  29      44.221 -27.377  80.707  0.88 27.88           C
ATOM    441  C   LYS A  29      43.254 -27.346  79.551  0.85 27.95           C
ATOM    442  O   LYS A  29      42.256 -28.068  79.547  0.85 27.69           O
ATOM    443  CB  LYS A  29      44.032 -26.153  81.590  0.95 26.87           C
ATOM    444  CG  LYS A  29      42.596 -25.921  82.084  0.78 26.64           C
ATOM    445  CD  LYS A  29      42.572 -24.874  83.172  0.78 27.70           C
ATOM    446  CE  LYS A  29      41.231 -24.829  83.907  0.68 28.74           C
ATOM    447  NZ  LYS A  29      41.283 -23.715  84.899  0.80 28.71           N
ATOM    448  H   LYS A  29      46.074 -26.754  80.450  1.00 27.54           H
ATOM    449  HA  LYS A  29      44.035 -28.167  81.239  0.88 27.88           H
ATOM    450  HB2 LYS A  29      44.598 -26.246  82.372  0.95 26.87           H
ATOM    451  HB3 LYS A  29      44.298 -25.367  81.087  0.95 26.87           H
ATOM    452  HG2 LYS A  29      42.047 -25.610  81.347  0.78 26.64           H
ATOM    453  HG3 LYS A  29      42.241 -26.748  82.446  0.78 26.64           H
ATOM    454  HD2 LYS A  29      43.265 -25.075  83.821  0.78 27.70           H
ATOM    455  HD3 LYS A  29      42.728 -24.002  82.777  0.78 27.70           H
ATOM    456  HE2 LYS A  29      40.514 -24.657  83.277  0.68 28.74           H
ATOM    457  HE3 LYS A  29      41.085 -25.664  84.379  0.68 28.74           H
ATOM    458  HZ1 LYS A  29      40.512 -23.667  85.343  0.80 28.71           H
ATOM    459  HZ2 LYS A  29      41.942 -23.856  85.480  0.80 28.71           H
ATOM    460  HZ3 LYS A  29      41.425 -22.942  84.481  0.80 28.71           H
ATOM    461  N   TYR A  30      43.564 -26.559  78.527  0.89 27.24           N
ATOM    462  CA  TYR A  30      42.625 -26.353  77.455  0.75 27.26           C
ATOM    463  C   TYR A  30      42.977 -27.067  76.159  0.45 27.59           C
ATOM    464  O   TYR A  30      42.121 -27.128  75.280  1.00 27.15           O
ATOM    465  CB  TYR A  30      42.464 -24.844  77.218  0.87 26.03           C
ATOM    466  CG  TYR A  30      41.882 -24.172  78.443  0.89 25.34           C
ATOM    467  CD1 TYR A  30      40.551 -24.407  78.806  0.73 25.59           C
ATOM    468  CD2 TYR A  30      42.641 -23.340  79.247  1.00 22.59           C
ATOM    469  CE1 TYR A  30      40.002 -23.817  79.923  1.00 25.18           C
ATOM    470  CE2 TYR A  30      42.099 -22.742  80.375  0.86 22.39           C
ATOM    471  CZ  TYR A  30      40.753 -23.000  80.695  0.91 22.42           C
ATOM    472  OH  TYR A  30      40.182 -22.445  81.779  0.98 22.33           O
ATOM    473  H   TYR A  30      44.309 -26.140  78.436  0.89 27.24           H
ATOM    474  HA  TYR A  30      41.762 -26.691  77.741  0.75 27.26           H
ATOM    475  HB2 TYR A  30      43.332 -24.451  77.036  0.87 26.03           H
ATOM    476  HB3 TYR A  30      41.862 -24.696  76.472  0.87 26.03           H
ATOM    477  HD1 TYR A  30      40.026 -24.967  78.281  0.73 25.59           H
ATOM    478  HD2 TYR A  30      43.530 -23.176  79.025  1.00 22.59           H
ATOM    479  HE1 TYR A  30      39.114 -23.980  80.147  1.00 25.18           H
ATOM    480  HE2 TYR A  30      42.614 -22.179  80.908  0.86 22.39           H
ATOM    481  HH  TYR A  30      40.738 -21.960  82.180  0.98 22.33           H
ATOM    482  N   LEU A  31      44.174 -27.648  76.012  0.89 28.93           N
ATOM    483  CA  LEU A  31      44.490 -28.338  74.757  1.00 28.48           C
ATOM    484  C   LEU A  31      44.002 -29.787  74.804  0.20 30.58           C
ATOM    485  O   LEU A  31      44.772 -30.743  74.874  0.68 32.73           O
ATOM    486  CB  LEU A  31      45.980 -28.272  74.451  0.90 27.93           C
ATOM    487  CG  LEU A  31      46.355 -28.846  73.086  0.82 29.49           C
ATOM    488  CD1 LEU A  31      45.756 -27.975  71.949  1.00 30.51           C
ATOM    489  CD2 LEU A  31      47.898 -28.981  72.946  1.00 29.64           C
ATOM    490  H   LEU A  31      44.800 -27.657  76.602  0.89 28.93           H
ATOM    491  HA  LEU A  31      44.022 -27.893  74.033  1.00 28.48           H
ATOM    492  HB2 LEU A  31      46.262 -27.345  74.470  0.90 27.93           H
ATOM    493  HB3 LEU A  31      46.460 -28.776  75.126  0.90 27.93           H
ATOM    494  HG  LEU A  31      45.974 -29.734  73.008  0.82 29.49           H
ATOM    495 HD11 LEU A  31      46.007 -28.358  71.093  1.00 30.51           H
ATOM    496 HD12 LEU A  31      44.790 -27.964  72.036  1.00 30.51           H
ATOM    497 HD13 LEU A  31      46.106 -27.074  72.024  1.00 30.51           H
ATOM    498 HD21 LEU A  31      48.104 -29.346  72.072  1.00 29.64           H
ATOM    499 HD22 LEU A  31      48.301 -28.104  73.042  1.00 29.64           H
ATOM    500 HD23 LEU A  31      48.227 -29.574  73.640  1.00 29.64           H
ATOM    501  N   ASN A  32      42.689 -29.948  74.719  0.97 32.09           N
ATOM    502  CA  ASN A  32      42.161 -31.303  74.686  0.62 32.61           C
ATOM    503  C   ASN A  32      42.207 -31.812  73.255  1.00 32.53           C
ATOM    504  O   ASN A  32      42.670 -31.125  72.345  0.83 31.56           O
ATOM    505  CB  ASN A  32      40.747 -31.383  75.276  1.00 32.70           C
ATOM    506  CG  ASN A  32      39.733 -30.592  74.521  0.61 34.03           C
ATOM    507  OD1 ASN A  32      39.728 -30.548  73.300  0.89 32.52           O
ATOM    508  ND2 ASN A  32      38.819 -29.984  75.262  0.90 36.58           N
ATOM    509  H   ASN A  32      42.103 -29.319  74.680  0.97 32.09           H
ATOM    510  HA  ASN A  32      42.735 -31.873  75.221  0.62 32.61           H
ATOM    511  HB2 ASN A  32      40.460 -32.310  75.275  1.00 32.70           H
ATOM    512  HB3 ASN A  32      40.768 -31.046  76.185  1.00 32.70           H
ATOM    513 HD21 ASN A  32      38.207 -29.512  74.887  0.90 36.58           H
ATOM    514 HD22 ASN A  32      38.839 -30.061  76.118  0.90 36.58           H
ATOM    515  N   ARG A  33      41.733 -33.050  73.063  1.00 30.00           N
ATOM    516  CA  ARG A  33      41.960 -33.733  71.787  1.00 30.00           C
ATOM    517  C   ARG A  33      41.234 -33.017  70.658  1.00 30.00           C
ATOM    518  O   ARG A  33      41.761 -32.890  69.538  1.00 30.00           O
ATOM    519  CB  ARG A  33      41.519 -35.207  71.868  1.00 30.00           C
ATOM    520  CG  ARG A  33      41.794 -35.969  70.567  1.00 30.00           C
ATOM    521  CD  ARG A  33      43.270 -36.279  70.419  1.00 30.00           C
ATOM    522  NE  ARG A  33      43.636 -36.151  69.011  1.00 30.00           N
ATOM    523  CZ  ARG A  33      44.830 -36.459  68.518  1.00 30.00           C
ATOM    524  NH1 ARG A  33      45.778 -36.912  69.313  1.00 30.00           N
ATOM    525  NH2 ARG A  33      45.070 -36.298  67.224  1.00 30.00           N
ATOM    526  H   ARG A  33      41.287 -33.505  73.641  1.00 30.00           H
ATOM    527  HA  ARG A  33      42.910 -33.717  71.588  1.00 30.00           H
ATOM    528  HB2 ARG A  33      42.006 -35.645  72.583  1.00 30.00           H
ATOM    529  HB3 ARG A  33      40.565 -35.243  72.042  1.00 30.00           H
ATOM    530  HG2 ARG A  33      41.305 -36.807  70.576  1.00 30.00           H
ATOM    531  HG3 ARG A  33      41.519 -35.426  69.812  1.00 30.00           H
ATOM    532  HD2 ARG A  33      43.793 -35.647  70.937  1.00 30.00           H
ATOM    533  HD3 ARG A  33      43.446 -37.189  70.707  1.00 30.00           H
ATOM    534  HE  ARG A  33      43.040 -35.857  68.466  1.00 30.00           H
ATOM    535 HH11 ARG A  33      45.623 -37.013  70.152  1.00 30.00           H
ATOM    536 HH12 ARG A  33      46.550 -37.110  68.991  1.00 30.00           H
ATOM    537 HH21 ARG A  33      44.451 -36.002  66.706  1.00 30.00           H
ATOM    538 HH22 ARG A  33      45.841 -36.498  66.902  1.00 30.00           H
ATOM    539  N   GLU A  34      40.012 -32.541  70.934  1.00 36.53           N
ATOM    540  CA  GLU A  34      39.212 -31.917  69.889  0.62 34.03           C
ATOM    541  C   GLU A  34      39.779 -30.552  69.511  0.90 31.24           C
ATOM    542  O   GLU A  34      39.759 -30.162  68.337  0.97 31.62           O
ATOM    543  CB  GLU A  34      37.745 -31.775  70.343  0.82 35.34           C
ATOM    544  CG  GLU A  34      36.794 -31.552  69.193  0.65 34.13           C
ATOM    545  CD  GLU A  34      37.065 -32.504  68.044  0.00 33.84           C
ATOM    546  OE1 GLU A  34      36.833 -33.718  68.218  0.44 35.30           O
ATOM    547  OE2 GLU A  34      37.554 -32.043  66.991  0.15 34.76           O
ATOM    548  H   GLU A  34      39.635 -32.569  71.706  1.00 36.53           H
ATOM    549  HA  GLU A  34      39.229 -32.479  69.099  0.62 34.03           H
ATOM    550  HB2 GLU A  34      37.477 -32.586  70.801  0.82 35.34           H
ATOM    551  HB3 GLU A  34      37.673 -31.016  70.943  0.82 35.34           H
ATOM    552  HG2 GLU A  34      35.884 -31.697  69.499  0.65 34.13           H
ATOM    553  HG3 GLU A  34      36.896 -30.645  68.865  0.65 34.13           H
ATOM    554  N   VAL A  35      40.235 -29.783  70.505  0.76 31.29           N
ATOM    555  CA  VAL A  35      40.858 -28.496  70.203  0.76 30.76           C
ATOM    556  C   VAL A  35      42.123 -28.737  69.403  0.80 29.74           C
ATOM    557  O   VAL A  35      42.397 -28.046  68.421  1.00 28.38           O
ATOM    558  CB  VAL A  35      41.142 -27.701  71.497  1.00 28.88           C
ATOM    559  CG1 VAL A  35      42.031 -26.461  71.198  1.00 28.94           C
ATOM    560  CG2 VAL A  35      39.825 -27.244  72.155  0.83 30.16           C
ATOM    561  H   VAL A  35      40.197 -29.979  71.342  0.76 31.29           H
ATOM    562  HA  VAL A  35      40.252 -27.972  69.656  0.76 30.76           H
ATOM    563  HB  VAL A  35      41.615 -28.270  72.125  1.00 28.88           H
ATOM    564 HG11 VAL A  35      42.193 -25.982  72.025  1.00 28.94           H
ATOM    565 HG12 VAL A  35      42.871 -26.760  70.818  1.00 28.94           H
ATOM    566 HG13 VAL A  35      41.568 -25.887  70.568  1.00 28.94           H
ATOM    567 HG21 VAL A  35      40.032 -26.749  72.963  0.83 30.16           H
ATOM    568 HG22 VAL A  35      39.343 -26.677  71.533  0.83 30.16           H
ATOM    569 HG23 VAL A  35      39.293 -28.026  72.372  0.83 30.16           H
ATOM    570  N   PHE A  36      42.892 -29.743  69.807  1.00 29.76           N
ATOM    571  CA  PHE A  36      44.095 -30.137  69.088  0.88 32.25           C
ATOM    572  C   PHE A  36      43.777 -30.566  67.667  0.77 31.36           C
ATOM    573  O   PHE A  36      44.473 -30.166  66.729  0.88 32.04           O
ATOM    574  CB  PHE A  36      44.780 -31.271  69.832  0.98 32.42           C
ATOM    575  CG  PHE A  36      46.071 -31.749  69.189  0.62 30.46           C
ATOM    576  CD1 PHE A  36      47.246 -31.012  69.301  0.77 31.26           C
ATOM    577  CD2 PHE A  36      46.111 -32.945  68.493  0.55 32.33           C
ATOM    578  CE1 PHE A  36      48.423 -31.462  68.730  1.00 32.19           C
ATOM    579  CE2 PHE A  36      47.290 -33.386  67.899  0.68 32.54           C
ATOM    580  CZ  PHE A  36      48.436 -32.645  68.019  0.64 32.71           C
ATOM    581  H   PHE A  36      42.734 -30.220  70.506  1.00 29.76           H
ATOM    582  HA  PHE A  36      44.706 -29.385  69.049  0.88 32.25           H
ATOM    583  HB2 PHE A  36      44.991 -30.971  70.730  0.98 32.42           H
ATOM    584  HB3 PHE A  36      44.174 -32.027  69.874  0.98 32.42           H
ATOM    585  HD1 PHE A  36      47.242 -30.212  69.774  0.77 31.26           H
ATOM    586  HD2 PHE A  36      45.335 -33.449  68.403  0.55 32.33           H
ATOM    587  HE1 PHE A  36      49.199 -30.955  68.804  1.00 32.19           H
ATOM    588  HE2 PHE A  36      47.302 -34.189  67.430  0.68 32.54           H
ATOM    589  HZ  PHE A  36      49.226 -32.945  67.631  0.64 32.71           H
ATOM    590  N   ASP A  37      42.730 -31.386  67.482  0.82 32.75           N
ATOM    591  CA  ASP A  37      42.397 -31.853  66.132  0.83 32.59           C
ATOM    592  C   ASP A  37      41.853 -30.723  65.269  0.84 32.21           C
ATOM    593  O   ASP A  37      42.039 -30.727  64.047  0.67 32.69           O
ATOM    594  CB  ASP A  37      41.404 -33.016  66.193  1.00 34.70           C
ATOM    595  CG  ASP A  37      42.092 -34.359  66.377  0.26 35.35           C
ATOM    596  OD1 ASP A  37      42.974 -34.681  65.549  0.50 35.85           O
ATOM    597  OD2 ASP A  37      41.761 -35.080  67.351  0.56 35.49           O
ATOM    598  H   ASP A  37      42.213 -31.678  68.104  0.82 32.75           H
ATOM    599  HA  ASP A  37      43.206 -32.181  65.710  0.83 32.59           H
ATOM    600  HB2 ASP A  37      40.803 -32.881  66.943  1.00 34.70           H
ATOM    601  HB3 ASP A  37      40.901 -33.047  65.365  1.00 34.70           H
ATOM    602  N   GLN A  38      41.184 -29.748  65.878  1.00 30.39           N
ATOM    603  CA  GLN A  38      40.797 -28.546  65.152  0.78 31.68           C
ATOM    604  C   GLN A  38      42.004 -27.810  64.576  0.62 31.06           C
ATOM    605  O   GLN A  38      41.941 -27.271  63.466  0.51 31.43           O
ATOM    606  CB  GLN A  38      40.059 -27.599  66.077  1.00 31.15           C
ATOM    607  CG  GLN A  38      38.657 -27.938  66.408  0.74 32.12           C
ATOM    608  CD  GLN A  38      38.043 -26.852  67.256  0.84 30.29           C
ATOM    609  OE1 GLN A  38      37.979 -26.965  68.482  0.55 30.66           O
ATOM    610  NE2 GLN A  38      37.597 -25.775  66.605  0.60 33.08           N
ATOM    611  H   GLN A  38      40.944 -29.759  66.704  1.00 30.39           H
ATOM    612  HA  GLN A  38      40.206 -28.785  64.421  0.78 31.68           H
ATOM    613  HB2 GLN A  38      40.547 -27.554  66.915  1.00 31.15           H
ATOM    614  HB3 GLN A  38      40.050 -26.720  65.666  1.00 31.15           H
ATOM    615  HG2 GLN A  38      38.142 -28.019  65.590  0.74 32.12           H
ATOM    616  HG3 GLN A  38      38.634 -28.769  66.908  0.74 32.12           H
ATOM    617 HE21 GLN A  38      37.669 -25.729  65.749  0.60 33.08           H
ATOM    618 HE22 GLN A  38      37.238 -25.127  67.042  0.60 33.08           H
ATOM    619  N   CYS A  39      43.095 -27.734  65.336  0.79 31.11           N
ATOM    620  CA  CYS A  39      44.134 -26.743  65.088  0.99 29.79           C
ATOM    621  C   CYS A  39      45.368 -27.291  64.379  0.89 27.72           C
ATOM    622  O   CYS A  39      46.067 -26.527  63.706  0.99 28.88           O
ATOM    623  CB  CYS A  39      44.602 -26.124  66.411  0.89 28.79           C
ATOM    624  SG  CYS A  39      43.419 -25.081  67.290  0.76 29.44           S
ATOM    625  H   CYS A  39      43.256 -28.249  66.005  0.79 31.11           H
ATOM    626  HA  CYS A  39      43.766 -26.033  64.539  0.99 29.79           H
ATOM    627  HB2 CYS A  39      44.847 -26.846  67.011  0.89 28.79           H
ATOM    628  HB3 CYS A  39      45.383 -25.579  66.230  0.89 28.79           H
ATOM    629  HG  CYS A  39      42.447 -25.732  67.557  0.76 29.44           H
ATOM    630  N   LYS A  40      45.650 -28.585  64.517  0.79 29.13           N
ATOM    631  CA  LYS A  40      46.974 -29.116  64.188  0.77 30.04           C
ATOM    632  C   LYS A  40      47.327 -28.997  62.707  0.64 30.41           C
ATOM    633  O   LYS A  40      48.511 -28.972  62.368  0.65 30.63           O
ATOM    634  CB  LYS A  40      47.065 -30.575  64.623  1.00 30.67           C
ATOM    635  CG  LYS A  40      46.146 -31.526  63.874  0.77 31.17           C
ATOM    636  CD  LYS A  40      46.296 -32.972  64.409  0.95 31.77           C
ATOM    637  CE  LYS A  40      45.910 -34.015  63.371  0.62 33.10           C
ATOM    638  NZ  LYS A  40      44.448 -34.053  63.087  0.53 34.66           N
ATOM    639  H   LYS A  40      45.093 -29.177  64.798  0.79 29.13           H
ATOM    640  HA  LYS A  40      47.639 -28.618  64.688  0.77 30.04           H
ATOM    641  HB2 LYS A  40      47.976 -30.881  64.489  1.00 30.67           H
ATOM    642  HB3 LYS A  40      46.839 -30.630  65.565  1.00 30.67           H
ATOM    643  HG2 LYS A  40      45.225 -31.248  63.996  0.77 31.17           H
ATOM    644  HG3 LYS A  40      46.378 -31.523  62.932  0.77 31.17           H
ATOM    645  HD2 LYS A  40      47.221 -33.123  64.659  0.95 31.77           H
ATOM    646  HD3 LYS A  40      45.720 -33.086  65.181  0.95 31.77           H
ATOM    647  HE2 LYS A  40      46.370 -33.816  62.540  0.62 33.10           H
ATOM    648  HE3 LYS A  40      46.174 -34.891  63.693  0.62 33.10           H
ATOM    649  HZ1 LYS A  40      44.273 -34.676  62.476  0.53 34.66           H
ATOM    650  HZ2 LYS A  40      43.998 -34.243  63.831  0.53 34.66           H
ATOM    651  HZ3 LYS A  40      44.177 -33.262  62.780  0.53 34.66           H
ATOM    652  N   SER A  41      46.343 -28.934  61.814  0.80 31.42           N
ATOM    653  CA  SER A  41      46.615 -28.904  60.383  0.77 32.97           C
ATOM    654  C   SER A  41      46.476 -27.511  59.789  0.57 30.36           C
ATOM    655  O   SER A  41      46.479 -27.361  58.565  0.78 30.29           O
ATOM    656  CB  SER A  41      45.711 -29.898  59.662  1.00 35.99           C
ATOM    657  OG  SER A  41      46.346 -31.173  59.657  0.41 37.81           O
ATOM    658  H   SER A  41      45.507 -28.908  62.013  0.80 31.42           H
ATOM    659  HA  SER A  41      47.531 -29.189  60.240  0.77 32.97           H
ATOM    660  HB2 SER A  41      44.863 -29.961  60.130  1.00 35.99           H
ATOM    661  HB3 SER A  41      45.571 -29.603  58.748  1.00 35.99           H
ATOM    662  HG  SER A  41      45.861 -31.734  59.262  0.41 37.81           H
ATOM    663  N   LEU A  42      46.382 -26.489  60.625  0.90 29.66           N
ATOM    664  CA  LEU A  42      46.262 -25.127  60.151  1.00 29.72           C
ATOM    665  C   LEU A  42      47.638 -24.474  60.050  1.00 30.35           C
ATOM    666  O   LEU A  42      48.603 -24.889  60.689  0.81 27.58           O
ATOM    667  CB  LEU A  42      45.341 -24.332  61.069  0.69 29.83           C
ATOM    668  CG  LEU A  42      43.951 -24.927  61.251  0.72 30.46           C
ATOM    669  CD1 LEU A  42      43.194 -24.147  62.308  0.70 28.59           C
ATOM    670  CD2 LEU A  42      43.203 -24.941  59.944  0.79 31.51           C
ATOM    671  H   LEU A  42      46.386 -26.562  61.482  0.90 29.66           H
ATOM    672  HA  LEU A  42      45.869 -25.135  59.264  1.00 29.72           H
ATOM    673  HB2 LEU A  42      45.753 -24.275  61.945  0.69 29.83           H
ATOM    674  HB3 LEU A  42      45.233 -23.441  60.702  0.69 29.83           H
ATOM    675  HG  LEU A  42      44.037 -25.844  61.558  0.72 30.46           H
ATOM    676 HD11 LEU A  42      42.311 -24.534  62.415  0.70 28.59           H
ATOM    677 HD12 LEU A  42      43.681 -24.196  63.146  0.70 28.59           H
ATOM    678 HD13 LEU A  42      43.117 -23.222  62.023  0.70 28.59           H
ATOM    679 HD21 LEU A  42      42.324 -25.324  60.087  0.79 31.51           H
ATOM    680 HD22 LEU A  42      43.119 -24.031  59.619  0.79 31.51           H
ATOM    681 HD23 LEU A  42      43.697 -25.477  59.304  0.79 31.51           H
ATOM    682  N   LYS A  43      47.713 -23.462  59.193  1.00 28.64           N
ATOM    683  CA  LYS A  43      48.941 -22.725  58.934  0.67 30.66           C
ATOM    684  C   LYS A  43      48.565 -21.325  58.471  0.72 30.03           C
ATOM    685  O   LYS A  43      47.729 -21.167  57.579  0.71 29.64           O
ATOM    686  CB  LYS A  43      49.795 -23.442  57.881  0.36 32.25           C
ATOM    687  CG  LYS A  43      51.108 -22.755  57.551  1.00 32.17           C
ATOM    688  CD  LYS A  43      51.799 -23.443  56.378  0.85 34.53           C
ATOM    689  CE  LYS A  43      52.690 -24.566  56.847  0.53 33.48           C
ATOM    690  NZ  LYS A  43      53.339 -25.292  55.732  0.74 33.67           N
ATOM    691  H   LYS A  43      47.044 -23.176  58.735  1.00 28.64           H
ATOM    692  HA  LYS A  43      49.456 -22.653  59.753  0.67 30.66           H
ATOM    693  HB2 LYS A  43      50.003 -24.332  58.206  0.36 32.25           H
ATOM    694  HB3 LYS A  43      49.283 -23.506  57.060  0.36 32.25           H
ATOM    695  HG2 LYS A  43      50.937 -21.832  57.307  1.00 32.17           H
ATOM    696  HG3 LYS A  43      51.697 -22.797  58.321  1.00 32.17           H
ATOM    697  HD2 LYS A  43      51.128 -23.815  55.784  0.85 34.53           H
ATOM    698  HD3 LYS A  43      52.347 -22.798  55.905  0.85 34.53           H
ATOM    699  HE2 LYS A  43      53.387 -24.200  57.413  0.53 33.48           H
ATOM    700  HE3 LYS A  43      52.157 -25.203  57.349  0.53 33.48           H
ATOM    701  HZ1 LYS A  43      53.854 -25.944  56.053  0.74 33.67           H
ATOM    702  HZ2 LYS A  43      52.721 -25.647  55.199  0.74 33.67           H
ATOM    703  HZ3 LYS A  43      53.843 -24.733  55.258  0.74 33.67           H
ATOM    704  N   THR A  44      49.149 -20.321  59.118  1.00 28.24           N
ATOM    705  CA  THR A  44      48.952 -18.916  58.785  0.71 29.09           C
ATOM    706  C   THR A  44      49.550 -18.587  57.419  0.64 30.60           C
ATOM    707  O   THR A  44      50.318 -19.348  56.845  0.92 31.89           O
ATOM    708  CB  THR A  44      49.613 -18.021  59.837  0.69 27.09           C
ATOM    709  OG1 THR A  44      51.043 -18.201  59.796  0.71 29.55           O
ATOM    710  CG2 THR A  44      49.095 -18.355  61.250  0.95 27.06           C
ATOM    711  H   THR A  44      49.685 -20.436  59.781  1.00 28.24           H
ATOM    712  HA  THR A  44      48.003 -18.717  58.763  0.71 29.09           H
ATOM    713  HB  THR A  44      49.401 -17.093  59.647  0.69 27.09           H
ATOM    714  HG1 THR A  44      51.410 -17.711  60.372  0.71 29.55           H
ATOM    715 HG21 THR A  44      49.522 -17.781  61.904  0.95 27.06           H
ATOM    716 HG22 THR A  44      48.135 -18.221  61.291  0.95 27.06           H
ATOM    717 HG23 THR A  44      49.293 -19.280  61.465  0.95 27.06           H
ATOM    718  N   ALA A  45      49.227 -17.395  56.926  0.65 30.89           N
ATOM    719  CA  ALA A  45      49.742 -16.965  55.636  0.64 30.55           C
ATOM    720  C   ALA A  45      51.252 -16.754  55.650  0.51 32.42           C
ATOM    721  O   ALA A  45      51.882 -16.908  54.604  0.76 33.83           O
ATOM    722  CB  ALA A  45      49.015 -15.689  55.196  1.00 28.14           C
ATOM    723  H   ALA A  45      48.717 -16.823  57.316  0.65 30.89           H
ATOM    724  HA  ALA A  45      49.548 -17.654  54.981  0.64 30.55           H
ATOM    725  HB1 ALA A  45      49.363 -15.408  54.336  1.00 28.14           H
ATOM    726  HB2 ALA A  45      48.065 -15.875  55.125  1.00 28.14           H
ATOM    727  HB3 ALA A  45      49.167 -14.996  55.857  1.00 28.14           H
ATOM    728  N   LEU A  46      51.847 -16.434  56.801  0.67 31.32           N
ATOM    729  CA  LEU A  46      53.293 -16.271  56.921  0.24 31.33           C
ATOM    730  C   LEU A  46      54.016 -17.580  57.220  1.00 30.88           C
ATOM    731  O   LEU A  46      55.241 -17.573  57.311  0.73 34.85           O
ATOM    732  CB  LEU A  46      53.635 -15.239  58.009  1.00 31.38           C
ATOM    733  CG  LEU A  46      53.220 -13.791  57.724  0.56 29.78           C
ATOM    734  CD1 LEU A  46      53.330 -12.978  58.987  1.00 29.20           C
ATOM    735  CD2 LEU A  46      54.065 -13.139  56.653  0.92 32.32           C
ATOM    736  H   LEU A  46      51.425 -16.304  57.539  0.67 31.32           H
ATOM    737  HA  LEU A  46      53.635 -15.933  56.079  0.24 31.33           H
ATOM    738  HB2 LEU A  46      53.197 -15.507  58.832  1.00 31.38           H
ATOM    739  HB3 LEU A  46      54.596 -15.243  58.141  1.00 31.38           H
ATOM    740  HG  LEU A  46      52.295 -13.775  57.433  0.56 29.78           H
ATOM    741 HD11 LEU A  46      53.066 -12.064  58.797  1.00 29.20           H
ATOM    742 HD12 LEU A  46      52.745 -13.359  59.659  1.00 29.20           H
ATOM    743 HD13 LEU A  46      54.249 -12.999  59.296  1.00 29.20           H
ATOM    744 HD21 LEU A  46      53.757 -12.230  56.517  0.92 32.32           H
ATOM    745 HD22 LEU A  46      54.992 -13.136  56.941  0.92 32.32           H
ATOM    746 HD23 LEU A  46      53.976 -13.645  55.830  0.92 32.32           H
ATOM    747  N   GLY A  47      53.284 -18.693  57.364  0.79 32.06           N
ATOM    748  CA  GLY A  47      53.853 -20.015  57.518  1.00 29.65           C
ATOM    749  C   GLY A  47      53.831 -20.610  58.919  0.49 29.32           C
ATOM    750  O   GLY A  47      54.297 -21.740  59.097  0.78 27.87           O
ATOM    751  H   GLY A  47      52.424 -18.694  57.374  0.79 32.06           H
ATOM    752  HA2 GLY A  47      53.378 -20.625  56.933  1.00 29.65           H
ATOM    753  HA3 GLY A  47      54.778 -19.988  57.227  1.00 29.65           H
ATOM    754  N   ALA A  48      53.283 -19.909  59.905  0.58 27.72           N
ATOM    755  CA  ALA A  48      53.254 -20.406  61.277  0.73 27.06           C
ATOM    756  C   ALA A  48      52.244 -21.535  61.450  0.55 27.11           C
ATOM    757  O   ALA A  48      51.105 -21.454  60.981  0.71 28.96           O
ATOM    758  CB  ALA A  48      52.910 -19.260  62.232  1.00 26.49           C
ATOM    759  H   ALA A  48      52.919 -19.137  59.806  0.58 27.72           H
ATOM    760  HA  ALA A  48      54.132 -20.745  61.512  0.73 27.06           H
ATOM    761  HB1 ALA A  48      52.893 -19.601  63.140  1.00 26.49           H
ATOM    762  HB2 ALA A  48      53.585 -18.568  62.151  1.00 26.49           H
ATOM    763  HB3 ALA A  48      52.039 -18.904  61.996  1.00 26.49           H
ATOM    764  N   THR A  49      52.654 -22.565  62.176  0.91 24.89           N
ATOM    765  CA  THR A  49      51.828 -23.711  62.516  0.89 25.97           C
ATOM    766  C   THR A  49      51.486 -23.726  64.015  0.66 26.32           C
ATOM    767  O   THR A  49      51.946 -22.900  64.811  0.94 26.10           O
ATOM    768  CB  THR A  49      52.551 -24.997  62.135  0.58 25.84           C
ATOM    769  OG1 THR A  49      53.488 -25.305  63.176  0.94 27.09           O
ATOM    770  CG2 THR A  49      53.329 -24.835  60.766  1.00 25.60           C
ATOM    771  H   THR A  49      53.449 -22.623  62.499  0.91 24.89           H
ATOM    772  HA  THR A  49      50.998 -23.668  62.015  0.89 25.97           H
ATOM    773  HB  THR A  49      51.911 -25.720  62.046  0.58 25.84           H
ATOM    774  HG1 THR A  49      54.042 -24.679  63.259  0.94 27.09           H
ATOM    775 HG21 THR A  49      53.781 -25.663  60.542  1.00 25.60           H
ATOM    776 HG22 THR A  49      52.706 -24.614  60.055  1.00 25.60           H
ATOM    777 HG23 THR A  49      53.987 -24.126  60.840  1.00 25.60           H
ATOM    778  N   LEU A  50      50.684 -24.715  64.409  0.83 26.21           N
ATOM    779  CA  LEU A  50      50.325 -24.847  65.819  0.68 25.02           C
ATOM    780  C   LEU A  50      51.551 -25.129  66.663  0.93 24.95           C
ATOM    781  O   LEU A  50      51.573 -24.790  67.846  0.99 25.19           O
ATOM    782  CB  LEU A  50      49.311 -25.961  66.032  1.00 26.05           C
ATOM    783  CG  LEU A  50      48.930 -26.245  67.485  0.89 25.78           C
ATOM    784  CD1 LEU A  50      48.250 -25.037  68.133  1.00 22.82           C
ATOM    785  CD2 LEU A  50      48.037 -27.441  67.583  1.00 28.53           C
ATOM    786  H   LEU A  50      50.340 -25.311  63.892  0.83 26.21           H
ATOM    787  HA  LEU A  50      49.931 -24.016  66.127  0.68 25.02           H
ATOM    788  HB2 LEU A  50      48.496 -25.728  65.559  1.00 26.05           H
ATOM    789  HB3 LEU A  50      49.675 -26.781  65.663  1.00 26.05           H
ATOM    790  HG  LEU A  50      49.737 -26.436  67.988  0.89 25.78           H
ATOM    791 HD11 LEU A  50      48.025 -25.256  69.051  1.00 22.82           H
ATOM    792 HD12 LEU A  50      48.861 -24.283  68.113  1.00 22.82           H
ATOM    793 HD13 LEU A  50      47.445 -24.824  67.636  1.00 22.82           H
ATOM    794 HD21 LEU A  50      47.815 -27.593  68.515  1.00 28.53           H
ATOM    795 HD22 LEU A  50      47.229 -27.274  67.073  1.00 28.53           H
ATOM    796 HD23 LEU A  50      48.503 -28.212  67.223  1.00 28.53           H
ATOM    797  N   LEU A  51      52.543 -25.802  66.088  1.00 23.08           N
ATOM    798  CA  LEU A  51      53.794 -26.054  66.808  0.76 21.67           C
ATOM    799  C   LEU A  51      54.519 -24.758  67.133  1.00 20.55           C
ATOM    800  O   LEU A  51      55.144 -24.643  68.190  0.92 22.70           O
ATOM    801  CB  LEU A  51      54.695 -26.977  65.990  0.86 23.10           C
ATOM    802  CG  LEU A  51      55.955 -27.537  66.681  1.00 24.89           C
ATOM    803  CD1 LEU A  51      55.589 -28.389  67.872  1.00 22.91           C
ATOM    804  CD2 LEU A  51      56.774 -28.329  65.666  0.61 29.62           C
ATOM    805  H   LEU A  51      52.521 -26.121  65.290  1.00 23.08           H
ATOM    806  HA  LEU A  51      53.591 -26.501  67.645  0.76 21.67           H
ATOM    807  HB2 LEU A  51      54.165 -27.738  65.705  0.86 23.10           H
ATOM    808  HB3 LEU A  51      54.994 -26.487  65.208  0.86 23.10           H
ATOM    809  HG  LEU A  51      56.499 -26.798  66.995  1.00 24.89           H
ATOM    810 HD11 LEU A  51      56.402 -28.724  68.282  1.00 22.91           H
ATOM    811 HD12 LEU A  51      55.097 -27.846  68.508  1.00 22.91           H
ATOM    812 HD13 LEU A  51      55.039 -29.129  67.573  1.00 22.91           H
ATOM    813 HD21 LEU A  51      57.565 -28.680  66.104  0.61 29.62           H
ATOM    814 HD22 LEU A  51      56.233 -29.059  65.325  0.61 29.62           H
ATOM    815 HD23 LEU A  51      57.031 -27.740  64.940  0.61 29.62           H
ATOM    816  N   ASP A  52      54.493 -23.781  66.215  0.82 21.50           N
ATOM    817  CA  ASP A  52      55.048 -22.463  66.489  0.76 22.99           C
ATOM    818  C   ASP A  52      54.291 -21.702  67.573  0.65 22.32           C
ATOM    819  O   ASP A  52      54.788 -20.657  68.007  1.00 20.10           O
ATOM    820  CB  ASP A  52      55.081 -21.636  65.202  1.00 21.77           C
ATOM    821  CG  ASP A  52      55.868 -22.298  64.125  0.30 24.33           C
ATOM    822  OD1 ASP A  52      57.012 -22.694  64.401  0.72 23.82           O
ATOM    823  OD2 ASP A  52      55.318 -22.443  63.023  0.95 22.33           O
ATOM    824  H   ASP A  52      54.157 -23.863  65.427  0.82 21.50           H
ATOM    825  HA  ASP A  52      55.963 -22.570  66.792  0.76 22.99           H
ATOM    826  HB2 ASP A  52      54.174 -21.513  64.880  1.00 21.77           H
ATOM    827  HB3 ASP A  52      55.488 -20.776  65.388  1.00 21.77           H
ATOM    828  N   CYS A  53      53.126 -22.205  68.026  0.91 23.17           N
ATOM    829  CA  CYS A  53      52.413 -21.692  69.194  0.89 21.34           C
ATOM    830  C   CYS A  53      52.770 -22.458  70.477  0.91 19.62           C
ATOM    831  O   CYS A  53      53.091 -21.859  71.509  1.00 19.33           O
ATOM    832  CB  CYS A  53      50.884 -21.769  68.954  1.00 19.42           C
ATOM    833  SG  CYS A  53      50.308 -20.901  67.474  1.00 25.90           S
ATOM    834  H   CYS A  53      52.723 -22.867  67.653  0.91 23.17           H
ATOM    835  HA  CYS A  53      52.650 -20.761  69.325  0.89 21.34           H
ATOM    836  HB2 CYS A  53      50.631 -22.701  68.865  1.00 19.42           H
ATOM    837  HB3 CYS A  53      50.430 -21.380  69.718  1.00 19.42           H
ATOM    838  HG  CYS A  53      49.118 -21.025  67.387  1.00 25.90           H
ATOM    839  N   ILE A  54      52.703 -23.791  70.452  1.00 20.64           N
ATOM    840  CA  ILE A  54      52.655 -24.551  71.695  1.00 19.37           C
ATOM    841  C   ILE A  54      53.979 -25.183  72.067  0.73 23.09           C
ATOM    842  O   ILE A  54      54.067 -25.820  73.115  0.89 23.87           O
ATOM    843  CB  ILE A  54      51.575 -25.652  71.666  0.80 21.10           C
ATOM    844  CG1 ILE A  54      51.954 -26.809  70.741  1.00 21.34           C
ATOM    845  CG2 ILE A  54      50.229 -25.092  71.299  1.00 22.02           C
ATOM    846  CD1 ILE A  54      50.878 -27.862  70.628  0.92 24.47           C
ATOM    847  H   ILE A  54      52.684 -24.270  69.738  1.00 20.64           H
ATOM    848  HA  ILE A  54      52.421 -23.940  72.411  1.00 19.37           H
ATOM    849  HB  ILE A  54      51.504 -26.011  72.564  0.80 21.10           H
ATOM    850 HG12 ILE A  54      52.122 -26.458  69.852  1.00 21.34           H
ATOM    851 HG13 ILE A  54      52.754 -27.236  71.084  1.00 21.34           H
ATOM    852 HG21 ILE A  54      49.579 -25.812  71.291  1.00 22.02           H
ATOM    853 HG22 ILE A  54      49.976 -24.424  71.955  1.00 22.02           H
ATOM    854 HG23 ILE A  54      50.285 -24.687  70.419  1.00 22.02           H
ATOM    855 HD11 ILE A  54      51.183 -28.561  70.030  0.92 24.47           H
ATOM    856 HD12 ILE A  54      50.705 -28.231  71.508  0.92 24.47           H
ATOM    857 HD13 ILE A  54      50.072 -27.453  70.276  0.92 24.47           H
ATOM    858  N   GLN A  55      55.013 -25.038  71.253  1.00 23.77           N
ATOM    859  CA  GLN A  55      56.222 -25.835  71.497  0.68 24.25           C
ATOM    860  C   GLN A  55      56.848 -25.533  72.857  0.86 23.97           C
ATOM    861  O   GLN A  55      57.305 -26.445  73.561  0.87 24.61           O
ATOM    862  CB  GLN A  55      57.224 -25.605  70.380  1.00 22.39           C
ATOM    863  CG  GLN A  55      57.576 -24.140  70.102  0.76 23.31           C
ATOM    864  CD  GLN A  55      58.255 -23.989  68.786  0.56 24.42           C
ATOM    865  OE1 GLN A  55      58.679 -24.971  68.194  0.78 24.89           O
ATOM    866  NE2 GLN A  55      58.367 -22.760  68.310  0.60 25.37           N
ATOM    867  H   GLN A  55      55.049 -24.509  70.576  1.00 23.77           H
ATOM    868  HA  GLN A  55      55.981 -26.774  71.487  0.68 24.25           H
ATOM    869  HB2 GLN A  55      58.047 -26.065  70.607  1.00 22.39           H
ATOM    870  HB3 GLN A  55      56.861 -25.978  69.561  1.00 22.39           H
ATOM    871  HG2 GLN A  55      56.762 -23.612  70.087  0.76 23.31           H
ATOM    872  HG3 GLN A  55      58.175 -23.818  70.793  0.76 23.31           H
ATOM    873 HE21 GLN A  55      58.054 -22.096  68.757  0.60 25.37           H
ATOM    874 HE22 GLN A  55      58.753 -22.626  67.553  0.60 25.37           H
ATOM    875  N   SER A  56      56.832 -24.272  73.278  0.79 23.64           N
ATOM    876  CA  SER A  56      57.470 -23.936  74.544  1.00 24.02           C
ATOM    877  C   SER A  56      56.764 -24.572  75.732  0.64 25.33           C
ATOM    878  O   SER A  56      57.415 -24.968  76.699  0.96 26.46           O
ATOM    879  CB  SER A  56      57.532 -22.427  74.725  0.62 24.12           C
ATOM    880  OG  SER A  56      58.184 -22.133  75.956  0.99 24.87           O
ATOM    881  H   SER A  56      56.470 -23.612  72.863  0.79 23.64           H
ATOM    882  HA  SER A  56      58.381 -24.268  74.530  1.00 24.02           H
ATOM    883  HB2 SER A  56      58.035 -22.035  73.993  0.62 24.12           H
ATOM    884  HB3 SER A  56      56.631 -22.068  74.745  0.62 24.12           H
ATOM    885  HG  SER A  56      58.225 -21.302  76.068  0.99 24.87           H
ATOM    886  N   GLY A  57      55.434 -24.663  75.704  1.00 25.30           N
ATOM    887  CA  GLY A  57      54.760 -25.312  76.800  1.00 23.21           C
ATOM    888  C   GLY A  57      54.844 -26.806  76.727  0.72 26.27           C
ATOM    889  O   GLY A  57      54.570 -27.487  77.716  0.98 27.65           O
ATOM    890  H   GLY A  57      54.923 -24.364  75.080  1.00 25.30           H
ATOM    891  HA2 GLY A  57      55.155 -25.024  77.638  1.00 23.21           H
ATOM    892  HA3 GLY A  57      53.824 -25.057  76.799  1.00 23.21           H
ATOM    893  N   VAL A  58      55.189 -27.338  75.560  0.62 27.50           N
ATOM    894  CA  VAL A  58      55.449 -28.765  75.467  1.00 28.09           C
ATOM    895  C   VAL A  58      56.827 -29.074  76.032  0.34 29.32           C
ATOM    896  O   VAL A  58      57.010 -30.052  76.758  1.00 31.08           O
ATOM    897  CB  VAL A  58      55.298 -29.208  74.005  0.73 27.45           C
ATOM    898  CG1 VAL A  58      55.924 -30.582  73.780  1.00 31.56           C
ATOM    899  CG2 VAL A  58      53.832 -29.191  73.625  1.00 27.19           C
ATOM    900  H   VAL A  58      55.278 -26.904  74.824  0.62 27.50           H
ATOM    901  HA  VAL A  58      54.792 -29.243  75.996  1.00 28.09           H
ATOM    902  HB  VAL A  58      55.760 -28.574  73.435  0.73 27.45           H
ATOM    903 HG11 VAL A  58      55.811 -30.831  72.849  1.00 31.56           H
ATOM    904 HG12 VAL A  58      56.868 -30.537  73.998  1.00 31.56           H
ATOM    905 HG13 VAL A  58      55.482 -31.228  74.352  1.00 31.56           H
ATOM    906 HG21 VAL A  58      53.742 -29.472  72.701  1.00 27.19           H
ATOM    907 HG22 VAL A  58      53.349 -29.800  74.205  1.00 27.19           H
ATOM    908 HG23 VAL A  58      53.489 -28.290  73.732  1.00 27.19           H
ATOM    909  N   GLU A  59      57.802 -28.211  75.763  1.00 29.81           N
ATOM    910  CA  GLU A  59      59.158 -28.440  76.238  1.00 31.58           C
ATOM    911  C   GLU A  59      59.369 -28.057  77.704  0.59 28.79           C
ATOM    912  O   GLU A  59      60.210 -28.672  78.370  0.88 30.23           O
ATOM    913  CB  GLU A  59      60.129 -27.670  75.348  1.00 27.95           C
ATOM    914  CG  GLU A  59      60.164 -28.155  73.896  0.75 32.40           C
ATOM    915  CD  GLU A  59      60.486 -29.634  73.798  0.44 34.26           C
ATOM    916  OE1 GLU A  59      61.627 -30.017  74.152  0.49 34.60           O
ATOM    917  OE2 GLU A  59      59.588 -30.413  73.407  0.41 36.09           O
ATOM    918  H   GLU A  59      57.703 -27.488  75.308  1.00 29.81           H
ATOM    919  HA  GLU A  59      59.362 -29.384  76.148  1.00 31.58           H
ATOM    920  HB2 GLU A  59      59.870 -26.735  75.342  1.00 27.95           H
ATOM    921  HB3 GLU A  59      61.023 -27.760  75.712  1.00 27.95           H
ATOM    922  HG2 GLU A  59      59.295 -28.007  73.490  0.75 32.40           H
ATOM    923  HG3 GLU A  59      60.847 -27.664  73.413  0.75 32.40           H
ATOM    924  N   ASN A  60      58.680 -27.028  78.208  1.00 27.09           N
ATOM    925  CA  ASN A  60      58.765 -26.584  79.618  0.99 28.78           C
ATOM    926  C   ASN A  60      57.425 -26.870  80.288  0.69 28.88           C
ATOM    927  O   ASN A  60      56.526 -26.028  80.269  0.92 29.84           O
ATOM    928  CB  ASN A  60      59.087 -25.085  79.741  1.00 25.79           C
ATOM    929  CG  ASN A  60      60.364 -24.710  79.048  0.76 26.53           C
ATOM    930  OD1 ASN A  60      61.428 -25.003  79.551  0.74 24.06           O
ATOM    931  ND2 ASN A  60      60.266 -24.058  77.885  0.97 25.35           N
ATOM    932  H   ASN A  60      58.137 -26.552  77.741  1.00 27.09           H
ATOM    933  HA  ASN A  60      59.454 -27.088  80.078  0.99 28.78           H
ATOM    934  HB2 ASN A  60      58.367 -24.573  79.342  1.00 25.79           H
ATOM    935  HB3 ASN A  60      59.177 -24.857  80.680  1.00 25.79           H
ATOM    936 HD21 ASN A  60      60.978 -23.828  77.461  0.97 25.35           H
ATOM    937 HD22 ASN A  60      59.492 -23.870  77.562  0.97 25.35           H
ATOM    938  N   LEU A  61      57.287 -28.055  80.888  0.55 29.70           N
ATOM    939  CA  LEU A  61      55.997 -28.427  81.470  0.52 30.39           C
ATOM    940  C   LEU A  61      55.660 -27.642  82.729  0.72 30.57           C
ATOM    941  O   LEU A  61      54.508 -27.678  83.164  0.55 30.19           O
ATOM    942  CB  LEU A  61      55.948 -29.930  81.777  0.89 32.37           C
ATOM    943  CG  LEU A  61      56.048 -30.845  80.554  0.92 32.14           C
ATOM    944  CD1 LEU A  61      56.420 -32.282  80.980  0.58 34.62           C
ATOM    945  CD2 LEU A  61      54.761 -30.846  79.747  0.76 30.89           C
ATOM    946  H   LEU A  61      57.907 -28.646  80.970  0.55 29.70           H
ATOM    947  HA  LEU A  61      55.303 -28.242  80.818  0.52 30.39           H
ATOM    948  HB2 LEU A  61      56.687 -30.148  82.367  0.89 32.37           H
ATOM    949  HB3 LEU A  61      55.109 -30.127  82.222  0.89 32.37           H
ATOM    950  HG  LEU A  61      56.756 -30.516  79.978  0.92 32.14           H
ATOM    951 HD11 LEU A  61      56.477 -32.841  80.189  0.58 34.62           H
ATOM    952 HD12 LEU A  61      57.276 -32.265  81.436  0.58 34.62           H
ATOM    953 HD13 LEU A  61      55.734 -32.622  81.576  0.58 34.62           H
ATOM    954 HD21 LEU A  61      54.868 -31.436  78.984  0.76 30.89           H
ATOM    955 HD22 LEU A  61      54.036 -31.160  80.310  0.76 30.89           H
ATOM    956 HD23 LEU A  61      54.578 -29.943  79.444  0.76 30.89           H
ATOM    957  N   ASP A  62      56.605 -26.922  83.321  0.91 28.37           N
ATOM    958  CA  ASP A  62      56.278 -26.068  84.461  0.72 29.25           C
ATOM    959  C   ASP A  62      55.814 -24.678  84.040  1.00 28.54           C
ATOM    960  O   ASP A  62      55.610 -23.820  84.906  0.53 28.50           O
ATOM    961  CB  ASP A  62      57.469 -25.952  85.427  0.72 29.43           C
ATOM    962  CG  ASP A  62      58.711 -25.387  84.783  0.85 28.38           C
ATOM    963  OD1 ASP A  62      58.866 -25.505  83.550  0.74 27.58           O
ATOM    964  OD2 ASP A  62      59.535 -24.819  85.527  0.41 29.29           O
ATOM    965  H   ASP A  62      57.433 -26.909  83.089  0.91 28.37           H
ATOM    966  HA  ASP A  62      55.548 -26.479  84.950  0.72 29.25           H
ATOM    967  HB2 ASP A  62      57.222 -25.367  86.161  0.72 29.43           H
ATOM    968  HB3 ASP A  62      57.685 -26.834  85.766  0.72 29.43           H
ATOM    969  N   SER A  63      55.612 -24.442  82.742  0.79 26.38           N
ATOM    970  CA  SER A  63      55.073 -23.166  82.290  0.83 25.96           C
ATOM    971  C   SER A  63      53.718 -22.907  82.948  0.64 26.39           C
ATOM    972  O   SER A  63      52.928 -23.824  83.142  0.81 26.38           O
ATOM    973  CB  SER A  63      54.919 -23.153  80.761  0.93 27.10           C
ATOM    974  OG  SER A  63      56.156 -23.330  80.094  0.65 24.95           O
ATOM    975  H   SER A  63      55.779 -25.002  82.111  0.79 26.38           H
ATOM    976  HA  SER A  63      55.679 -22.452  82.544  0.83 25.96           H
ATOM    977  HB2 SER A  63      54.321 -23.871  80.502  0.93 27.10           H
ATOM    978  HB3 SER A  63      54.541 -22.300  80.494  0.93 27.10           H
ATOM    979  HG  SER A  63      56.497 -24.066  80.310  0.65 24.95           H
ATOM    980  N   GLY A  64      53.470 -21.652  83.310  1.00 24.69           N
ATOM    981  CA  GLY A  64      52.202 -21.245  83.848  0.95 26.49           C
ATOM    982  C   GLY A  64      51.150 -21.130  82.761  0.70 25.77           C
ATOM    983  O   GLY A  64      50.000 -21.518  82.979  0.81 26.54           O
ATOM    984  H   GLY A  64      54.041 -21.012  83.249  1.00 24.69           H
ATOM    985  HA2 GLY A  64      51.901 -21.893  84.504  0.95 26.49           H
ATOM    986  HA3 GLY A  64      52.294 -20.383  84.284  0.95 26.49           H
ATOM    987  N   VAL A  65      51.542 -20.596  81.595  0.76 24.30           N
ATOM    988  CA  VAL A  65      50.664 -20.432  80.432  1.00 24.49           C
ATOM    989  C   VAL A  65      50.999 -21.464  79.362  0.81 23.17           C
ATOM    990  O   VAL A  65      50.228 -22.398  79.135  0.91 23.20           O
ATOM    991  CB  VAL A  65      50.767 -18.994  79.911  0.62 23.43           C
ATOM    992  CG1 VAL A  65      49.957 -18.809  78.664  0.85 22.23           C
ATOM    993  CG2 VAL A  65      50.308 -18.051  81.025  1.00 26.06           C
ATOM    994  H   VAL A  65      52.342 -20.313  81.453  0.76 24.30           H
ATOM    995  HA  VAL A  65      49.747 -20.581  80.709  1.00 24.49           H
ATOM    996  HB  VAL A  65      51.694 -18.793  79.704  0.62 23.43           H
ATOM    997 HG11 VAL A  65      50.046 -17.891  78.364  0.85 22.23           H
ATOM    998 HG12 VAL A  65      50.287 -19.415  77.982  0.85 22.23           H
ATOM    999 HG13 VAL A  65      49.028 -19.006  78.861  0.85 22.23           H
ATOM   1000 HG21 VAL A  65      50.368 -17.136  80.708  1.00 26.06           H
ATOM   1001 HG22 VAL A  65      49.390 -18.262  81.257  1.00 26.06           H
ATOM   1002 HG23 VAL A  65      50.881 -18.173  81.797  1.00 26.06           H
ATOM   1003  N   GLY A  66      52.149 -21.331  78.708  0.94 22.03           N
ATOM   1004  CA  GLY A  66      52.639 -22.394  77.849  0.80 21.07           C
ATOM   1005  C   GLY A  66      52.341 -22.226  76.382  0.99 20.01           C
ATOM   1006  O   GLY A  66      52.609 -23.149  75.597  0.87 22.04           O
ATOM   1007  H   GLY A  66      52.659 -20.639  78.746  0.94 22.03           H
ATOM   1008  HA2 GLY A  66      53.601 -22.462  77.951  0.80 21.07           H
ATOM   1009  HA3 GLY A  66      52.249 -23.234  78.137  0.80 21.07           H
ATOM   1010  N   ILE A  67      51.840 -21.065  75.973  0.91 20.18           N
ATOM   1011  CA  ILE A  67      51.540 -20.814  74.575  1.00 19.22           C
ATOM   1012  C   ILE A  67      51.993 -19.393  74.244  0.71 19.18           C
ATOM   1013  O   ILE A  67      51.994 -18.497  75.095  0.93 20.20           O
ATOM   1014  CB  ILE A  67      50.037 -21.048  74.253  1.00 20.79           C
ATOM   1015  CG1 ILE A  67      49.885 -21.242  72.742  1.00 20.12           C
ATOM   1016  CG2 ILE A  67      49.196 -19.875  74.705  1.00 16.93           C
ATOM   1017  CD1 ILE A  67      48.494 -21.555  72.267  1.00 21.83           C
ATOM   1018  H   ILE A  67      51.665 -20.402  76.493  0.91 20.18           H
ATOM   1019  HA  ILE A  67      52.058 -21.426  74.029  1.00 19.22           H
ATOM   1020  HB  ILE A  67      49.735 -21.849  74.708  1.00 20.79           H
ATOM   1021 HG12 ILE A  67      50.167 -20.427  72.298  1.00 20.12           H
ATOM   1022 HG13 ILE A  67      50.458 -21.975  72.468  1.00 20.12           H
ATOM   1023 HG21 ILE A  67      48.266 -20.052  74.490  1.00 16.93           H
ATOM   1024 HG22 ILE A  67      49.298 -19.764  75.663  1.00 16.93           H
ATOM   1025 HG23 ILE A  67      49.496 -19.076  74.245  1.00 16.93           H
ATOM   1026 HD11 ILE A  67      48.506 -21.659  71.303  1.00 21.83           H
ATOM   1027 HD12 ILE A  67      48.196 -22.378  72.685  1.00 21.83           H
ATOM   1028 HD13 ILE A  67      47.904 -20.826  72.515  1.00 21.83           H
ATOM   1029  N   TYR A  68      52.425 -19.206  73.004  1.00 17.54           N
ATOM   1030  CA  TYR A  68      52.893 -17.922  72.488  0.86 18.51           C
ATOM   1031  C   TYR A  68      52.330 -17.774  71.088  1.00 18.63           C
ATOM   1032  O   TYR A  68      51.963 -18.763  70.471  1.00 19.22           O
ATOM   1033  CB  TYR A  68      54.421 -17.842  72.407  1.00 19.74           C
ATOM   1034  CG  TYR A  68      55.184 -17.795  73.693  1.00 21.84           C
ATOM   1035  CD1 TYR A  68      55.417 -16.586  74.320  0.87 21.54           C
ATOM   1036  CD2 TYR A  68      55.705 -18.942  74.265  0.90 22.04           C
ATOM   1037  CE1 TYR A  68      56.151 -16.508  75.483  0.64 23.49           C
ATOM   1038  CE2 TYR A  68      56.441 -18.874  75.458  0.71 22.03           C
ATOM   1039  CZ  TYR A  68      56.663 -17.646  76.047  0.65 23.49           C
ATOM   1040  OH  TYR A  68      57.381 -17.527  77.213  1.00 26.17           O
ATOM   1041  H   TYR A  68      52.458 -19.834  72.417  1.00 17.54           H
ATOM   1042  HA  TYR A  68      52.564 -17.197  73.043  0.86 18.51           H
ATOM   1043  HB2 TYR A  68      54.735 -18.619  71.919  1.00 19.74           H
ATOM   1044  HB3 TYR A  68      54.652 -17.041  71.911  1.00 19.74           H
ATOM   1045  HD1 TYR A  68      55.086 -15.805  73.939  0.87 21.54           H
ATOM   1046  HD2 TYR A  68      55.563 -19.765  73.857  0.90 22.04           H
ATOM   1047  HE1 TYR A  68      56.294 -15.683  75.889  0.64 23.49           H
ATOM   1048  HE2 TYR A  68      56.791 -19.647  75.838  0.71 22.03           H
ATOM   1049  HH  TYR A  68      57.645 -18.283  77.466  1.00 26.17           H
ATOM   1050  N   ALA A  69      52.258 -16.537  70.590  0.76 20.10           N
ATOM   1051  CA  ALA A  69      51.746 -16.275  69.249  0.65 21.30           C
ATOM   1052  C   ALA A  69      52.910 -16.105  68.283  1.00 20.22           C
ATOM   1053  O   ALA A  69      53.777 -15.260  68.542  0.70 21.28           O
ATOM   1054  CB  ALA A  69      50.881 -15.022  69.246  1.00 16.12           C
ATOM   1055  H   ALA A  69      52.502 -15.830  71.015  0.76 20.10           H
ATOM   1056  HA  ALA A  69      51.206 -17.025  68.955  0.65 21.30           H
ATOM   1057  HB1 ALA A  69      50.552 -14.869  68.346  1.00 16.12           H
ATOM   1058  HB2 ALA A  69      50.136 -15.152  69.853  1.00 16.12           H
ATOM   1059  HB3 ALA A  69      51.417 -14.268  69.536  1.00 16.12           H
ATOM   1060  N   PRO A  70      52.977 -16.881  67.189  0.92 20.91           N
ATOM   1061  CA  PRO A  70      54.100 -16.754  66.236  1.00 22.72           C
ATOM   1062  C   PRO A  70      53.922 -15.667  65.187  0.81 23.71           C
ATOM   1063  O   PRO A  70      54.919 -15.220  64.622  1.00 22.79           O
ATOM   1064  CB  PRO A  70      54.157 -18.142  65.584  0.76 22.77           C
ATOM   1065  CG  PRO A  70      52.714 -18.586  65.605  0.85 23.16           C
ATOM   1066  CD  PRO A  70      52.214 -18.122  66.965  1.00 20.09           C
ATOM   1067  HA  PRO A  70      54.928 -16.597  66.717  1.00 22.72           H
ATOM   1068  HB2 PRO A  70      54.487 -18.069  64.674  0.76 22.77           H
ATOM   1069  HB3 PRO A  70      54.713 -18.736  66.112  0.76 22.77           H
ATOM   1070  HG2 PRO A  70      52.224 -18.152  64.888  0.85 23.16           H
ATOM   1071  HG3 PRO A  70      52.664 -19.551  65.527  0.85 23.16           H
ATOM   1072  HD2 PRO A  70      51.263 -17.935  66.932  1.00 20.09           H
ATOM   1073  HD3 PRO A  70      52.426 -18.779  67.646  1.00 20.09           H
ATOM   1074  N   ASP A  71      52.697 -15.231  64.926  1.00 22.04           N
ATOM   1075  CA  ASP A  71      52.394 -14.072  64.100  0.82 23.91           C
ATOM   1076  C   ASP A  71      50.990 -13.614  64.464  0.48 24.04           C
ATOM   1077  O   ASP A  71      50.315 -14.236  65.289  1.00 24.77           O
ATOM   1078  CB  ASP A  71      52.521 -14.356  62.592  0.93 22.70           C
ATOM   1079  CG  ASP A  71      51.561 -15.425  62.068  0.88 24.05           C
ATOM   1080  OD1 ASP A  71      50.491 -15.721  62.680  0.78 26.26           O
ATOM   1081  OD2 ASP A  71      51.888 -15.987  60.997  0.71 24.24           O
ATOM   1082  H   ASP A  71      51.990 -15.612  65.233  1.00 22.04           H
ATOM   1083  HA  ASP A  71      53.010 -13.356  64.323  0.82 23.91           H
ATOM   1084  HB2 ASP A  71      52.344 -13.536  62.105  0.93 22.70           H
ATOM   1085  HB3 ASP A  71      53.425 -14.657  62.407  0.93 22.70           H
ATOM   1086  N   ALA A  72      50.559 -12.510  63.842  0.79 24.54           N
ATOM   1087  CA  ALA A  72      49.299 -11.876  64.226  0.99 26.87           C
ATOM   1088  C   ALA A  72      48.107 -12.730  63.844  1.00 27.58           C
ATOM   1089  O   ALA A  72      47.145 -12.851  64.616  0.84 25.84           O
ATOM   1090  CB  ALA A  72      49.210 -10.499  63.579  0.79 28.73           C
ATOM   1091  H   ALA A  72      50.976 -12.115  63.202  0.79 24.54           H
ATOM   1092  HA  ALA A  72      49.286 -11.757  65.188  0.99 26.87           H
ATOM   1093  HB1 ALA A  72      48.372 -10.083  63.837  0.79 28.73           H
ATOM   1094  HB2 ALA A  72      49.956  -9.958  63.885  0.79 28.73           H
ATOM   1095  HB3 ALA A  72      49.247 -10.600  62.615  0.79 28.73           H
ATOM   1096  N   GLU A  73      48.154 -13.335  62.657  0.93 26.63           N
ATOM   1097  CA  GLU A  73      47.092 -14.222  62.218  0.80 26.79           C
ATOM   1098  C   GLU A  73      46.857 -15.386  63.185  0.62 24.53           C
ATOM   1099  O   GLU A  73      45.712 -15.813  63.371  1.00 25.19           O
ATOM   1100  CB  GLU A  73      47.434 -14.750  60.827  0.98 28.58           C
ATOM   1101  CG  GLU A  73      46.338 -15.583  60.269  0.68 26.98           C
ATOM   1102  CD  GLU A  73      46.669 -16.258  58.967  0.67 28.61           C
ATOM   1103  OE1 GLU A  73      47.687 -15.900  58.337  0.57 29.74           O
ATOM   1104  OE2 GLU A  73      45.886 -17.158  58.590  0.64 27.55           O
ATOM   1105  H   GLU A  73      48.794 -13.243  62.089  0.93 26.63           H
ATOM   1106  HA  GLU A  73      46.267 -13.717  62.152  0.80 26.79           H
ATOM   1107  HB2 GLU A  73      47.580 -14.000  60.229  0.98 28.58           H
ATOM   1108  HB3 GLU A  73      48.233 -15.296  60.881  0.98 28.58           H
ATOM   1109  HG2 GLU A  73      46.117 -16.276  60.911  0.68 26.98           H
ATOM   1110  HG3 GLU A  73      45.564 -15.018  60.119  0.68 26.98           H
ATOM   1111  N   ALA A  74      47.919 -15.930  63.787  0.99 24.48           N
ATOM   1112  CA  ALA A  74      47.792 -17.098  64.669  0.73 23.18           C
ATOM   1113  C   ALA A  74      46.723 -16.918  65.762  0.76 22.00           C
ATOM   1114  O   ALA A  74      46.148 -17.906  66.245  1.00 22.70           O
ATOM   1115  CB  ALA A  74      49.152 -17.397  65.319  1.00 23.93           C
ATOM   1116  H   ALA A  74      48.724 -15.641  63.701  0.99 24.48           H
ATOM   1117  HA  ALA A  74      47.543 -17.868  64.134  0.73 23.18           H
ATOM   1118  HB1 ALA A  74      49.061 -18.169  65.899  1.00 23.93           H
ATOM   1119  HB2 ALA A  74      49.801 -17.582  64.622  1.00 23.93           H
ATOM   1120  HB3 ALA A  74      49.432 -16.625  65.835  1.00 23.93           H
ATOM   1121  N   TYR A  75      46.492 -15.683  66.222  1.00 21.38           N
ATOM   1122  CA  TYR A  75      45.490 -15.486  67.265  1.00 21.93           C
ATOM   1123  C   TYR A  75      44.101 -15.837  66.759  0.77 23.21           C
ATOM   1124  O   TYR A  75      43.313 -16.473  67.467  1.00 24.73           O
ATOM   1125  CB  TYR A  75      45.532 -14.042  67.788  1.00 23.65           C
ATOM   1126  CG  TYR A  75      46.529 -13.866  68.922  1.00 22.71           C
ATOM   1127  CD1 TYR A  75      46.387 -14.592  70.103  1.00 22.31           C
ATOM   1128  CD2 TYR A  75      47.588 -12.969  68.831  0.75 21.57           C
ATOM   1129  CE1 TYR A  75      47.270 -14.427  71.142  0.88 20.08           C
ATOM   1130  CE2 TYR A  75      48.489 -12.821  69.886  1.00 19.18           C
ATOM   1131  CZ  TYR A  75      48.316 -13.545  71.026  1.00 19.29           C
ATOM   1132  OH  TYR A  75      49.193 -13.369  72.082  1.00 21.25           O
ATOM   1133  H   TYR A  75      46.888 -14.968  65.955  1.00 21.38           H
ATOM   1134  HA  TYR A  75      45.693 -16.077  68.008  1.00 21.93           H
ATOM   1135  HB2 TYR A  75      45.790 -13.450  67.065  1.00 23.65           H
ATOM   1136  HB3 TYR A  75      44.653 -13.800  68.120  1.00 23.65           H
ATOM   1137  HD1 TYR A  75      45.681 -15.191  70.191  1.00 22.31           H
ATOM   1138  HD2 TYR A  75      47.706 -12.474  68.053  0.75 21.57           H
ATOM   1139  HE1 TYR A  75      47.162 -14.917  71.925  0.88 20.08           H
ATOM   1140  HE2 TYR A  75      49.192 -12.216  69.819  1.00 19.18           H
ATOM   1141  HH  TYR A  75      49.780 -12.805  71.876  1.00 21.25           H
ATOM   1142  N   THR A  76      43.797 -15.464  65.524  0.74 23.94           N
ATOM   1143  CA  THR A  76      42.493 -15.799  64.953  1.00 24.21           C
ATOM   1144  C   THR A  76      42.454 -17.229  64.435  0.84 24.30           C
ATOM   1145  O   THR A  76      41.571 -18.009  64.817  0.84 23.03           O
ATOM   1146  CB  THR A  76      42.172 -14.788  63.872  1.00 24.31           C
ATOM   1147  OG1 THR A  76      42.267 -13.483  64.462  0.75 23.08           O
ATOM   1148  CG2 THR A  76      40.756 -15.004  63.325  0.71 24.05           C
ATOM   1149  H   THR A  76      44.317 -15.023  65.000  0.74 23.94           H
ATOM   1150  HA  THR A  76      41.818 -15.717  65.645  1.00 24.21           H
ATOM   1151  HB  THR A  76      42.808 -14.870  63.143  1.00 24.31           H
ATOM   1152  HG1 THR A  76      42.095 -12.894  63.888  0.75 23.08           H
ATOM   1153 HG21 THR A  76      40.565 -14.351  62.634  0.71 24.05           H
ATOM   1154 HG22 THR A  76      40.679 -15.894  62.948  0.71 24.05           H
ATOM   1155 HG23 THR A  76      40.107 -14.907  64.039  0.71 24.05           H
ATOM   1156  N   LEU A  77      43.442 -17.616  63.623  0.83 25.17           N
ATOM   1157  CA  LEU A  77      43.440 -18.951  63.026  1.00 23.34           C
ATOM   1158  C   LEU A  77      43.425 -20.044  64.094  1.00 22.65           C
ATOM   1159  O   LEU A  77      42.745 -21.062  63.938  0.79 24.90           O
ATOM   1160  CB  LEU A  77      44.653 -19.100  62.093  0.47 25.33           C
ATOM   1161  CG  LEU A  77      44.879 -20.488  61.500  1.00 25.04           C
ATOM   1162  CD1 LEU A  77      43.750 -20.870  60.560  0.82 27.04           C
ATOM   1163  CD2 LEU A  77      46.235 -20.609  60.786  0.98 27.21           C
ATOM   1164  H   LEU A  77      44.116 -17.129  63.405  0.83 25.17           H
ATOM   1165  HA  LEU A  77      42.639 -19.052  62.489  1.00 23.34           H
ATOM   1166  HB2 LEU A  77      44.544 -18.484  61.352  0.47 25.33           H
ATOM   1167  HB3 LEU A  77      45.451 -18.866  62.592  0.47 25.33           H
ATOM   1168  HG  LEU A  77      44.878 -21.132  62.226  1.00 25.04           H
ATOM   1169 HD11 LEU A  77      43.923 -21.754  60.201  0.82 27.04           H
ATOM   1170 HD12 LEU A  77      42.915 -20.871  61.054  0.82 27.04           H
ATOM   1171 HD13 LEU A  77      43.707 -20.222  59.839  0.82 27.04           H
ATOM   1172 HD21 LEU A  77      46.325 -21.506  60.430  0.98 27.21           H
ATOM   1173 HD22 LEU A  77      46.271 -19.961  60.065  0.98 27.21           H
ATOM   1174 HD23 LEU A  77      46.944 -20.433  61.424  0.98 27.21           H
ATOM   1175  N   PHE A  78      44.177 -19.865  65.184  0.84 22.47           N
ATOM   1176  CA  PHE A  78      44.237 -20.838  66.272  1.00 21.88           C
ATOM   1177  C   PHE A  78      43.363 -20.433  67.469  1.00 21.34           C
ATOM   1178  O   PHE A  78      43.629 -20.813  68.615  1.00 20.55           O
ATOM   1179  CB  PHE A  78      45.700 -21.020  66.689  0.80 23.17           C
ATOM   1180  CG  PHE A  78      46.579 -21.571  65.606  0.89 23.98           C
ATOM   1181  CD1 PHE A  78      46.497 -22.897  65.245  0.84 25.14           C
ATOM   1182  CD2 PHE A  78      47.525 -20.773  64.992  0.70 25.46           C
ATOM   1183  CE1 PHE A  78      47.306 -23.413  64.288  0.79 26.23           C
ATOM   1184  CE2 PHE A  78      48.326 -21.278  64.024  1.00 26.07           C
ATOM   1185  CZ  PHE A  78      48.221 -22.605  63.666  1.00 25.36           C
ATOM   1186  H   PHE A  78      44.670 -19.173  65.317  0.84 22.47           H
ATOM   1187  HA  PHE A  78      43.913 -21.692  65.945  1.00 21.88           H
ATOM   1188  HB2 PHE A  78      46.060 -20.158  66.951  0.80 23.17           H
ATOM   1189  HB3 PHE A  78      45.737 -21.633  67.440  0.80 23.17           H
ATOM   1190  HD1 PHE A  78      45.874 -23.447  65.662  0.84 25.14           H
ATOM   1191  HD2 PHE A  78      47.594 -19.876  65.228  0.70 25.46           H
ATOM   1192  HE1 PHE A  78      47.230 -24.307  64.044  0.79 26.23           H
ATOM   1193  HE2 PHE A  78      48.953 -20.732  63.607  1.00 26.07           H
ATOM   1194  HZ  PHE A  78      48.776 -22.954  63.006  1.00 25.36           H
ATOM   1195  N   ALA A  79      42.299 -19.688  67.220  0.72 21.35           N
ATOM   1196  CA  ALA A  79      41.398 -19.262  68.293  0.90 22.71           C
ATOM   1197  C   ALA A  79      40.922 -20.386  69.206  1.00 21.55           C
ATOM   1198  O   ALA A  79      40.720 -20.126  70.405  0.85 22.29           O
ATOM   1199  CB  ALA A  79      40.206 -18.527  67.668  0.89 24.82           C
ATOM   1200  H   ALA A  79      42.070 -19.413  66.438  0.72 21.35           H
ATOM   1201  HA  ALA A  79      41.871 -18.622  68.848  0.90 22.71           H
ATOM   1202  HB1 ALA A  79      39.606 -18.242  68.374  0.89 24.82           H
ATOM   1203  HB2 ALA A  79      40.532 -17.756  67.178  0.89 24.82           H
ATOM   1204  HB3 ALA A  79      39.745 -19.131  67.065  0.89 24.82           H
ATOM   1205  N   PRO A  80      40.734 -21.619  68.746  0.68 23.61           N
ATOM   1206  CA  PRO A  80      40.193 -22.644  69.647  1.00 23.18           C
ATOM   1207  C   PRO A  80      41.052 -22.931  70.858  0.52 23.57           C
ATOM   1208  O   PRO A  80      40.519 -23.357  71.881  1.00 22.79           O
ATOM   1209  CB  PRO A  80      40.070 -23.862  68.726  1.00 25.97           C
ATOM   1210  CG  PRO A  80      39.776 -23.260  67.415  1.00 27.03           C
ATOM   1211  CD  PRO A  80      40.621 -22.039  67.342  0.89 24.85           C
ATOM   1212  HA  PRO A  80      39.307 -22.385  69.946  1.00 23.18           H
ATOM   1213  HB2 PRO A  80      40.908 -24.350  68.706  1.00 25.97           H
ATOM   1214  HB3 PRO A  80      39.341 -24.430  69.020  1.00 25.97           H
ATOM   1215  HG2 PRO A  80      40.013 -23.883  66.710  1.00 27.03           H
ATOM   1216  HG3 PRO A  80      38.835 -23.029  67.366  1.00 27.03           H
ATOM   1217  HD2 PRO A  80      41.495 -22.254  66.982  0.89 24.85           H
ATOM   1218  HD3 PRO A  80      40.179 -21.353  66.818  0.89 24.85           H
ATOM   1219  N   ILE A  81      42.366 -22.759  70.774  1.00 20.25           N
ATOM   1220  CA  ILE A  81      43.234 -22.927  71.926  0.57 22.36           C
ATOM   1221  C   ILE A  81      43.594 -21.589  72.565  0.83 20.98           C
ATOM   1222  O   ILE A  81      43.707 -21.485  73.783  0.91 20.21           O
ATOM   1223  CB  ILE A  81      44.502 -23.712  71.515  0.78 22.07           C
ATOM   1224  CG1 ILE A  81      45.390 -23.920  72.726  0.86 23.71           C
ATOM   1225  CG2 ILE A  81      45.254 -22.985  70.391  1.00 21.95           C
ATOM   1226  CD1 ILE A  81      44.678 -24.612  73.855  0.89 25.74           C
ATOM   1227  H   ILE A  81      42.781 -22.542  70.053  1.00 20.25           H
ATOM   1228  HA  ILE A  81      42.766 -23.454  72.592  0.57 22.36           H
ATOM   1229  HB  ILE A  81      44.228 -24.582  71.184  0.78 22.07           H
ATOM   1230 HG12 ILE A  81      46.150 -24.466  72.470  0.86 23.71           H
ATOM   1231 HG13 ILE A  81      45.695 -23.057  73.047  0.86 23.71           H
ATOM   1232 HG21 ILE A  81      46.042 -23.499  70.155  1.00 21.95           H
ATOM   1233 HG22 ILE A  81      44.669 -22.903  69.621  1.00 21.95           H
ATOM   1234 HG23 ILE A  81      45.514 -22.104  70.704  1.00 21.95           H
ATOM   1235 HD11 ILE A  81      45.293 -24.717  74.598  0.89 25.74           H
ATOM   1236 HD12 ILE A  81      43.920 -24.072  74.127  0.89 25.74           H
ATOM   1237 HD13 ILE A  81      44.375 -25.481  73.551  0.89 25.74           H
ATOM   1238  N   PHE A  82      43.762 -20.534  71.779  0.90 20.26           N
ATOM   1239  CA  PHE A  82      44.078 -19.234  72.357  1.00 19.73           C
ATOM   1240  C   PHE A  82      42.906 -18.718  73.192  1.00 19.83           C
ATOM   1241  O   PHE A  82      43.079 -18.285  74.337  1.00 22.64           O
ATOM   1242  CB  PHE A  82      44.443 -18.231  71.240  1.00 20.54           C
ATOM   1243  CG  PHE A  82      45.905 -18.286  70.805  0.98 21.21           C
ATOM   1244  CD1 PHE A  82      46.916 -18.029  71.711  1.00 19.50           C
ATOM   1245  CD2 PHE A  82      46.255 -18.604  69.514  0.78 20.74           C
ATOM   1246  CE1 PHE A  82      48.245 -18.082  71.333  0.99 20.44           C
ATOM   1247  CE2 PHE A  82      47.595 -18.667  69.126  0.62 21.14           C
ATOM   1248  CZ  PHE A  82      48.581 -18.405  70.028  1.00 18.16           C
ATOM   1249  H   PHE A  82      43.701 -20.542  70.921  0.90 20.26           H
ATOM   1250  HA  PHE A  82      44.846 -19.325  72.942  1.00 19.73           H
ATOM   1251  HB2 PHE A  82      43.895 -18.418  70.462  1.00 20.54           H
ATOM   1252  HB3 PHE A  82      44.264 -17.332  71.558  1.00 20.54           H
ATOM   1253  HD1 PHE A  82      46.699 -17.813  72.589  1.00 19.50           H
ATOM   1254  HD2 PHE A  82      45.589 -18.786  68.890  0.78 20.74           H
ATOM   1255  HE1 PHE A  82      48.913 -17.904  71.956  0.99 20.44           H
ATOM   1256  HE2 PHE A  82      47.814 -18.880  68.248  0.62 21.14           H
ATOM   1257  HZ  PHE A  82      49.473 -18.442  69.769  1.00 18.16           H
ATOM   1258  N   ASN A  83      41.684 -18.807  72.658  1.00 20.30           N
ATOM   1259  CA  ASN A  83      40.550 -18.171  73.329  0.92 19.78           C
ATOM   1260  C   ASN A  83      40.334 -18.645  74.768  0.91 18.95           C
ATOM   1261  O   ASN A  83      40.221 -17.790  75.668  0.95 20.02           O
ATOM   1262  CB  ASN A  83      39.296 -18.366  72.489  0.99 21.39           C
ATOM   1263  CG  ASN A  83      39.192 -17.402  71.309  0.88 22.86           C
ATOM   1264  OD1 ASN A  83      39.972 -16.479  71.137  0.84 23.26           O
ATOM   1265  ND2 ASN A  83      38.161 -17.621  70.487  1.00 23.76           N
ATOM   1266  H   ASN A  83      41.489 -19.219  71.929  1.00 20.30           H
ATOM   1267  HA  ASN A  83      40.722 -17.217  73.368  0.92 19.78           H
ATOM   1268  HB2 ASN A  83      39.294 -19.270  72.135  0.99 21.39           H
ATOM   1269  HB3 ASN A  83      38.518 -18.232  73.052  0.99 21.39           H
ATOM   1270 HD21 ASN A  83      38.043 -17.115  69.802  1.00 23.76           H
ATOM   1271 HD22 ASN A  83      37.617 -18.268  70.643  1.00 23.76           H
ATOM   1272  N   PRO A  84      40.307 -19.944  75.066  0.83 18.76           N
ATOM   1273  CA  PRO A  84      40.167 -20.348  76.472  1.00 19.77           C
ATOM   1274  C   PRO A  84      41.347 -19.980  77.354  0.82 20.28           C
ATOM   1275  O   PRO A  84      41.168 -19.771  78.561  0.94 20.86           O
ATOM   1276  CB  PRO A  84      39.985 -21.874  76.381  0.94 20.18           C
ATOM   1277  CG  PRO A  84      40.531 -22.283  75.088  0.89 22.33           C
ATOM   1278  CD  PRO A  84      40.298 -21.114  74.154  0.91 19.67           C
ATOM   1279  HA  PRO A  84      39.362 -19.958  76.848  1.00 19.77           H
ATOM   1280  HB2 PRO A  84      40.471 -22.300  77.104  0.94 20.18           H
ATOM   1281  HB3 PRO A  84      39.041 -22.089  76.433  0.94 20.18           H
ATOM   1282  HG2 PRO A  84      41.480 -22.464  75.178  0.89 22.33           H
ATOM   1283  HG3 PRO A  84      40.062 -23.071  74.772  0.89 22.33           H
ATOM   1284  HD2 PRO A  84      41.019 -21.046  73.509  0.91 19.67           H
ATOM   1285  HD3 PRO A  84      39.435 -21.196  73.718  0.91 19.67           H
ATOM   1286  N   ILE A  85      42.562 -19.920  76.817  0.93 20.02           N
ATOM   1287  CA  ILE A  85      43.687 -19.543  77.662  1.00 18.81           C
ATOM   1288  C   ILE A  85      43.605 -18.062  77.982  1.00 18.55           C
ATOM   1289  O   ILE A  85      43.822 -17.643  79.125  1.00 20.59           O
ATOM   1290  CB  ILE A  85      45.018 -19.907  76.970  0.94 19.70           C
ATOM   1291  CG1 ILE A  85      45.143 -21.428  76.810  1.00 21.46           C
ATOM   1292  CG2 ILE A  85      46.123 -19.319  77.767  1.00 21.85           C
ATOM   1293  CD1 ILE A  85      46.438 -21.950  76.130  1.00 24.36           C
ATOM   1294  H   ILE A  85      42.757 -20.086  75.996  0.93 20.02           H
ATOM   1295  HA  ILE A  85      43.637 -20.036  78.496  1.00 18.81           H
ATOM   1296  HB  ILE A  85      45.026 -19.504  76.088  0.94 19.70           H
ATOM   1297 HG12 ILE A  85      45.100 -21.830  77.692  1.00 21.46           H
ATOM   1298 HG13 ILE A  85      44.394 -21.740  76.279  1.00 21.46           H
ATOM   1299 HG21 ILE A  85      46.968 -19.540  77.344  1.00 21.85           H
ATOM   1300 HG22 ILE A  85      46.011 -18.357  77.800  1.00 21.85           H
ATOM   1301 HG23 ILE A  85      46.096 -19.687  78.664  1.00 21.85           H
ATOM   1302 HD11 ILE A  85      46.403 -22.918  76.086  1.00 24.36           H
ATOM   1303 HD12 ILE A  85      46.495 -21.579  75.235  1.00 24.36           H
ATOM   1304 HD13 ILE A  85      47.205 -21.670  76.654  1.00 24.36           H
ATOM   1305  N   ILE A  86      43.233 -17.258  76.982  0.87 19.63           N
ATOM   1306  CA  ILE A  86      43.065 -15.820  77.172  0.84 20.60           C
ATOM   1307  C   ILE A  86      41.987 -15.546  78.227  0.90 19.76           C
ATOM   1308  O   ILE A  86      42.178 -14.737  79.140  0.92 20.12           O
ATOM   1309  CB  ILE A  86      42.727 -15.157  75.819  1.00 20.00           C
ATOM   1310  CG1 ILE A  86      43.950 -15.091  74.885  0.87 20.08           C
ATOM   1311  CG2 ILE A  86      42.142 -13.776  76.035  0.96 19.42           C
ATOM   1312  CD1 ILE A  86      43.600 -14.748  73.390  1.00 22.59           C
ATOM   1313  H   ILE A  86      43.071 -17.525  76.181  0.87 19.63           H
ATOM   1314  HA  ILE A  86      43.900 -15.443  77.491  0.84 20.60           H
ATOM   1315  HB  ILE A  86      42.052 -15.701  75.384  1.00 20.00           H
ATOM   1316 HG12 ILE A  86      44.555 -14.406  75.211  0.87 20.08           H
ATOM   1317 HG13 ILE A  86      44.396 -15.952  74.893  0.87 20.08           H
ATOM   1318 HG21 ILE A  86      41.938 -13.382  75.172  0.96 19.42           H
ATOM   1319 HG22 ILE A  86      41.331 -13.856  76.562  0.96 19.42           H
ATOM   1320 HG23 ILE A  86      42.790 -13.229  76.505  0.96 19.42           H
ATOM   1321 HD11 ILE A  86      44.420 -14.725  72.871  1.00 22.59           H
ATOM   1322 HD12 ILE A  86      43.006 -15.430  73.040  1.00 22.59           H
ATOM   1323 HD13 ILE A  86      43.165 -13.882  73.358  1.00 22.59           H
ATOM   1324  N   GLU A  87      40.825 -16.193  78.090  0.96 22.03           N
ATOM   1325  CA  GLU A  87      39.743 -16.082  79.081  1.00 20.20           C
ATOM   1326  C   GLU A  87      40.216 -16.384  80.501  0.70 22.31           C
ATOM   1327  O   GLU A  87      39.978 -15.609  81.442  0.90 23.59           O
ATOM   1328  CB  GLU A  87      38.623 -17.040  78.694  1.00 22.22           C
ATOM   1329  CG  GLU A  87      37.314 -16.857  79.479  1.00 22.50           C
ATOM   1330  CD  GLU A  87      37.314 -17.323  80.920  0.53 25.28           C
ATOM   1331  OE1 GLU A  87      37.874 -18.400  81.206  0.67 24.06           O
ATOM   1332  OE2 GLU A  87      36.707 -16.611  81.761  0.71 27.94           O
ATOM   1333  H   GLU A  87      40.636 -16.707  77.427  0.96 22.03           H
ATOM   1334  HA  GLU A  87      39.388 -15.179  79.066  1.00 20.20           H
ATOM   1335  HB2 GLU A  87      38.421 -16.915  77.754  1.00 22.22           H
ATOM   1336  HB3 GLU A  87      38.929 -17.949  78.843  1.00 22.22           H
ATOM   1337  HG2 GLU A  87      37.093 -15.912  79.484  1.00 22.50           H
ATOM   1338  HG3 GLU A  87      36.614 -17.347  79.020  1.00 22.50           H
ATOM   1339  N   ASP A  88      40.850 -17.537  80.682  0.91 22.38           N
ATOM   1340  CA  ASP A  88      41.348 -17.927  81.995  0.87 22.78           C
ATOM   1341  C   ASP A  88      42.340 -16.909  82.535  0.67 22.26           C
ATOM   1342  O   ASP A  88      42.156 -16.372  83.631  1.00 21.27           O
ATOM   1343  CB  ASP A  88      41.976 -19.316  81.903  0.91 22.00           C
ATOM   1344  CG  ASP A  88      42.178 -19.943  83.246  0.52 24.66           C
ATOM   1345  OD1 ASP A  88      42.642 -19.229  84.146  0.76 25.84           O
ATOM   1346  OD2 ASP A  88      41.859 -21.139  83.384  0.91 24.13           O
ATOM   1347  H   ASP A  88      41.004 -18.112  80.061  0.91 22.38           H
ATOM   1348  HA  ASP A  88      40.603 -17.975  82.614  0.87 22.78           H
ATOM   1349  HB2 ASP A  88      41.393 -19.894  81.386  0.91 22.00           H
ATOM   1350  HB3 ASP A  88      42.842 -19.245  81.471  0.91 22.00           H
ATOM   1351  N   TYR A  89      43.409 -16.625  81.778  0.62 23.43           N
ATOM   1352  CA  TYR A  89      44.449 -15.744  82.302  1.00 22.49           C
ATOM   1353  C   TYR A  89      43.915 -14.361  82.601  0.68 23.07           C
ATOM   1354  O   TYR A  89      44.254 -13.776  83.632  0.87 22.06           O
ATOM   1355  CB  TYR A  89      45.638 -15.615  81.334  0.88 20.77           C
ATOM   1356  CG  TYR A  89      46.717 -14.750  81.914  0.99 24.04           C
ATOM   1357  CD1 TYR A  89      47.679 -15.280  82.761  0.66 25.38           C
ATOM   1358  CD2 TYR A  89      46.742 -13.387  81.669  1.00 23.60           C
ATOM   1359  CE1 TYR A  89      48.628 -14.478  83.332  1.00 26.53           C
ATOM   1360  CE2 TYR A  89      47.676 -12.588  82.218  1.00 24.16           C
ATOM   1361  CZ  TYR A  89      48.623 -13.130  83.047  0.83 25.95           C
ATOM   1362  OH  TYR A  89      49.559 -12.290  83.579  0.82 28.28           O
ATOM   1363  H   TYR A  89      43.549 -16.921  80.983  0.62 23.43           H
ATOM   1364  HA  TYR A  89      44.784 -16.117  83.132  1.00 22.49           H
ATOM   1365  HB2 TYR A  89      46.010 -16.495  81.164  0.88 20.77           H
ATOM   1366  HB3 TYR A  89      45.335 -15.211  80.506  0.88 20.77           H
ATOM   1367  HD1 TYR A  89      47.670 -16.190  82.954  0.66 25.38           H
ATOM   1368  HD2 TYR A  89      46.096 -13.015  81.112  1.00 23.60           H
ATOM   1369  HE1 TYR A  89      49.278 -14.839  83.890  1.00 26.53           H
ATOM   1370  HE2 TYR A  89      47.681 -11.676  82.033  1.00 24.16           H
ATOM   1371  HH  TYR A  89      50.088 -12.722  84.068  0.82 28.28           H
ATOM   1372  N   HIS A  90      43.092 -13.806  81.717  0.95 22.49           N
ATOM   1373  CA  HIS A  90      42.585 -12.450  81.923  0.65 23.48           C
ATOM   1374  C   HIS A  90      41.269 -12.424  82.712  0.67 24.21           C
ATOM   1375  O   HIS A  90      40.625 -11.380  82.808  0.84 23.77           O
ATOM   1376  CB  HIS A  90      42.468 -11.740  80.569  1.00 21.81           C
ATOM   1377  CG  HIS A  90      43.788 -11.516  79.899  0.62 21.70           C
ATOM   1378  ND1 HIS A  90      44.583 -10.419  80.156  0.93 22.44           N
ATOM   1379  CD2 HIS A  90      44.459 -12.260  78.990  0.90 20.67           C
ATOM   1380  CE1 HIS A  90      45.688 -10.497  79.431  1.00 23.77           C
ATOM   1381  NE2 HIS A  90      45.630 -11.598  78.705  0.93 22.40           N
ATOM   1382  H   HIS A  90      42.814 -14.186  80.997  0.95 22.49           H
ATOM   1383  HA  HIS A  90      43.240 -11.960  82.446  0.65 23.48           H
ATOM   1384  HB2 HIS A  90      41.921 -12.280  79.978  1.00 21.81           H
ATOM   1385  HB3 HIS A  90      42.052 -10.874  80.704  1.00 21.81           H
ATOM   1386  HD2 HIS A  90      44.174 -13.062  78.616  0.90 20.67           H
ATOM   1387  HE1 HIS A  90      46.378  -9.874  79.422  1.00 23.77           H
ATOM   1388  HE2 HIS A  90      46.235 -11.866  78.155  0.93 22.40           H
ATOM   1389  N   GLU A  91      40.902 -13.537  83.338  0.91 24.47           N
ATOM   1390  CA  GLU A  91      39.896 -13.575  84.393  0.63 26.59           C
ATOM   1391  C   GLU A  91      38.553 -13.035  83.898  1.00 26.66           C
ATOM   1392  O   GLU A  91      38.022 -12.051  84.405  0.72 28.67           O
ATOM   1393  CB  GLU A  91      40.385 -12.818  85.643  0.97 28.06           C
ATOM   1394  CG  GLU A  91      41.365 -13.609  86.512  0.91 28.58           C
ATOM   1395  CD  GLU A  91      41.811 -12.873  87.782  0.73 31.71           C
ATOM   1396  OE1 GLU A  91      41.323 -11.752  88.054  0.53 33.90           O
ATOM   1397  OE2 GLU A  91      42.668 -13.429  88.506  0.25 34.06           O
ATOM   1398  H   GLU A  91      41.234 -14.310  83.161  0.91 24.47           H
ATOM   1399  HA  GLU A  91      39.759 -14.500  84.651  0.63 26.59           H
ATOM   1400  HB2 GLU A  91      40.832 -12.005  85.359  0.97 28.06           H
ATOM   1401  HB3 GLU A  91      39.617 -12.595  86.192  0.97 28.06           H
ATOM   1402  HG2 GLU A  91      40.941 -14.437  86.785  0.91 28.58           H
ATOM   1403  HG3 GLU A  91      42.158 -13.803  85.990  0.91 28.58           H
ATOM   1404  N   GLY A  92      38.029 -13.694  82.877  1.00 25.42           N
ATOM   1405  CA  GLY A  92      36.692 -13.440  82.387  0.88 27.32           C
ATOM   1406  C   GLY A  92      36.605 -12.768  81.038  0.95 25.60           C
ATOM   1407  O   GLY A  92      35.547 -12.218  80.705  0.77 23.84           O
ATOM   1408  H   GLY A  92      38.443 -14.310  82.441  1.00 25.42           H
ATOM   1409  HA2 GLY A  92      36.215 -14.283  82.329  0.88 27.32           H
ATOM   1410  HA3 GLY A  92      36.227 -12.879  83.027  0.88 27.32           H
ATOM   1411  N   PHE A  93      37.682 -12.763  80.255  0.88 21.82           N
ATOM   1412  CA  PHE A  93      37.619 -12.203  78.903  0.96 22.33           C
ATOM   1413  C   PHE A  93      37.190 -13.334  77.984  0.63 22.01           C
ATOM   1414  O   PHE A  93      38.003 -14.095  77.475  1.00 22.42           O
ATOM   1415  CB  PHE A  93      38.943 -11.582  78.481  0.84 21.09           C
ATOM   1416  CG  PHE A  93      38.809 -10.738  77.258  0.90 18.21           C
ATOM   1417  CD1 PHE A  93      38.430  -9.408  77.349  0.81 19.30           C
ATOM   1418  CD2 PHE A  93      38.958 -11.295  76.007  0.92 18.67           C
ATOM   1419  CE1 PHE A  93      38.275  -8.636  76.201  1.00 20.30           C
ATOM   1420  CE2 PHE A  93      38.810 -10.513  74.861  0.90 19.21           C
ATOM   1421  CZ  PHE A  93      38.460  -9.194  74.969  1.00 20.31           C
ATOM   1422  H   PHE A  93      38.452 -13.072  80.478  0.88 21.82           H
ATOM   1423  HA  PHE A  93      36.938 -11.513  78.874  0.96 22.33           H
ATOM   1424  HB2 PHE A  93      39.274 -11.020  79.200  0.84 21.09           H
ATOM   1425  HB3 PHE A  93      39.580 -12.289  78.291  0.84 21.09           H
ATOM   1426  HD1 PHE A  93      38.308  -9.020  78.185  0.81 19.30           H
ATOM   1427  HD2 PHE A  93      39.202 -12.189  75.927  0.92 18.67           H
ATOM   1428  HE1 PHE A  93      38.041  -7.739  76.273  1.00 20.30           H
ATOM   1429  HE2 PHE A  93      38.931 -10.894  74.021  0.90 19.21           H
ATOM   1430  HZ  PHE A  93      38.356  -8.677  74.204  1.00 20.31           H
ATOM   1431  N   LYS A  94      35.877 -13.455  77.799  1.00 21.93           N
ATOM   1432  CA  LYS A  94      35.275 -14.592  77.140  1.00 23.10           C
ATOM   1433  C   LYS A  94      35.583 -14.579  75.650  0.97 22.39           C
ATOM   1434  O   LYS A  94      35.955 -13.539  75.097  1.00 23.10           O
ATOM   1435  CB  LYS A  94      33.751 -14.588  77.344  1.00 23.29           C
ATOM   1436  CG  LYS A  94      33.258 -14.176  78.755  0.66 30.18           C
ATOM   1437  CD  LYS A  94      33.772 -15.104  79.833  0.51 28.89           C
ATOM   1438  CE  LYS A  94      33.380 -14.656  81.240  0.00 30.60           C
ATOM   1439  NZ  LYS A  94      33.456 -13.186  81.419  0.68 35.48           N
ATOM   1440  H   LYS A  94      35.304 -12.869  78.059  1.00 21.93           H
ATOM   1441  HA  LYS A  94      35.633 -15.410  77.519  1.00 23.10           H
ATOM   1442  HB2 LYS A  94      33.359 -13.969  76.709  1.00 23.29           H
ATOM   1443  HB3 LYS A  94      33.417 -15.482  77.171  1.00 23.29           H
ATOM   1444  HG2 LYS A  94      33.573 -13.280  78.952  0.66 30.18           H
ATOM   1445  HG3 LYS A  94      32.289 -14.200  78.772  0.66 30.18           H
ATOM   1446  HD2 LYS A  94      33.405 -15.990  79.688  0.51 28.89           H
ATOM   1447  HD3 LYS A  94      34.741 -15.135  79.788  0.51 28.89           H
ATOM   1448  HE2 LYS A  94      32.467 -14.932  81.416  0.00 30.60           H
ATOM   1449  HE3 LYS A  94      33.980 -15.067  81.881  0.00 30.60           H
ATOM   1450  HZ1 LYS A  94      33.220 -12.969  82.249  0.68 35.48           H
ATOM   1451  HZ2 LYS A  94      34.287 -12.904  81.271  0.68 35.48           H
ATOM   1452  HZ3 LYS A  94      32.907 -12.782  80.847  0.68 35.48           H
ATOM   1453  N   PRO A  95      35.442 -15.736  74.985  0.55 23.12           N
ATOM   1454  CA  PRO A  95      35.633 -15.785  73.523  0.91 23.54           C
ATOM   1455  C   PRO A  95      34.747 -14.834  72.752  0.88 24.87           C
ATOM   1456  O   PRO A  95      35.115 -14.453  71.640  0.80 26.18           O
ATOM   1457  CB  PRO A  95      35.304 -17.242  73.172  0.89 25.33           C
ATOM   1458  CG  PRO A  95      35.566 -17.993  74.378  1.00 23.58           C
ATOM   1459  CD  PRO A  95      35.313 -17.092  75.555  1.00 21.89           C
ATOM   1460  HA  PRO A  95      36.560 -15.607  73.301  0.91 23.54           H
ATOM   1461  HB2 PRO A  95      34.370 -17.314  72.920  0.89 25.33           H
ATOM   1462  HB3 PRO A  95      35.878 -17.541  72.450  0.89 25.33           H
ATOM   1463  HG2 PRO A  95      34.972 -18.759  74.410  1.00 23.58           H
ATOM   1464  HG3 PRO A  95      36.490 -18.287  74.374  1.00 23.58           H
ATOM   1465  HD2 PRO A  95      34.417 -17.229  75.900  1.00 21.89           H
ATOM   1466  HD3 PRO A  95      35.984 -17.235  76.241  1.00 21.89           H
ATOM   1467  N   THR A  96      33.599 -14.446  73.298  0.80 24.46           N
ATOM   1468  CA  THR A  96      32.662 -13.552  72.629  0.54 26.95           C
ATOM   1469  C   THR A  96      32.884 -12.100  73.027  0.85 26.95           C
ATOM   1470  O   THR A  96      32.211 -11.216  72.498  0.88 27.83           O
ATOM   1471  CB  THR A  96      31.190 -13.965  72.937  0.95 29.99           C
ATOM   1472  OG1 THR A  96      30.993 -14.193  74.341  0.92 29.23           O
ATOM   1473  CG2 THR A  96      30.797 -15.227  72.186  0.66 33.41           C
ATOM   1474  H   THR A  96      33.334 -14.695  74.077  0.80 24.46           H
ATOM   1475  HA  THR A  96      32.795 -13.620  71.671  0.54 26.95           H
ATOM   1476  HB  THR A  96      30.599 -13.252  72.649  0.95 29.99           H
ATOM   1477  HG1 THR A  96      31.165 -13.493  74.772  0.92 29.23           H
ATOM   1478 HG21 THR A  96      29.880 -15.463  72.393  0.66 33.41           H
ATOM   1479 HG22 THR A  96      30.877 -15.082  71.230  0.66 33.41           H
ATOM   1480 HG23 THR A  96      31.378 -15.960  72.443  0.66 33.41           H
ATOM   1481  N   ASP A  97      33.803 -11.835  73.956  0.84 24.78           N
ATOM   1482  CA  ASP A  97      34.064 -10.479  74.424  1.00 22.45           C
ATOM   1483  C   ASP A  97      34.936  -9.728  73.422  1.00 21.33           C
ATOM   1484  O   ASP A  97      35.551 -10.316  72.547  0.94 20.22           O
ATOM   1485  CB  ASP A  97      34.740 -10.504  75.812  0.92 22.23           C
ATOM   1486  CG  ASP A  97      33.723 -10.650  76.974  0.74 23.92           C
ATOM   1487  OD1 ASP A  97      32.552 -10.323  76.759  0.96 24.52           O
ATOM   1488  OD2 ASP A  97      34.097 -11.059  78.094  1.00 23.26           O
ATOM   1489  H   ASP A  97      34.293 -12.433  74.334  0.84 24.78           H
ATOM   1490  HA  ASP A  97      33.223 -10.004  74.507  1.00 22.45           H
ATOM   1491  HB2 ASP A  97      35.351 -11.256  75.852  0.92 22.23           H
ATOM   1492  HB3 ASP A  97      35.226  -9.675  75.941  0.92 22.23           H
ATOM   1493  N   LYS A  98      34.994  -8.410  73.577  1.00 19.29           N
ATOM   1494  CA  LYS A  98      35.682  -7.537  72.647  0.93 20.29           C
ATOM   1495  C   LYS A  98      36.398  -6.433  73.417  0.76 19.16           C
ATOM   1496  O   LYS A  98      35.871  -5.873  74.382  1.00 21.26           O
ATOM   1497  CB  LYS A  98      34.698  -6.959  71.617  1.00 22.42           C
ATOM   1498  CG  LYS A  98      35.304  -5.870  70.756  0.88 20.33           C
ATOM   1499  CD  LYS A  98      34.372  -5.305  69.707  0.74 22.13           C
ATOM   1500  CE  LYS A  98      35.093  -4.249  68.864  1.00 27.78           C
ATOM   1501  NZ  LYS A  98      34.199  -3.756  67.789  0.79 30.46           N
ATOM   1502  H   LYS A  98      34.632  -7.991  74.235  1.00 19.29           H
ATOM   1503  HA  LYS A  98      36.351  -8.050  72.167  0.93 20.29           H
ATOM   1504  HB2 LYS A  98      34.402  -7.673  71.031  1.00 22.42           H
ATOM   1505  HB3 LYS A  98      33.939  -6.580  72.087  1.00 22.42           H
ATOM   1506  HG2 LYS A  98      35.578  -5.137  71.330  0.88 20.33           H
ATOM   1507  HG3 LYS A  98      36.078  -6.232  70.297  0.88 20.33           H
ATOM   1508  HD2 LYS A  98      34.077  -6.018  69.119  0.74 22.13           H
ATOM   1509  HD3 LYS A  98      33.612  -4.887  70.141  0.74 22.13           H
ATOM   1510  HE2 LYS A  98      35.340  -3.498  69.427  1.00 27.78           H
ATOM   1511  HE3 LYS A  98      35.880  -4.641  68.455  1.00 27.78           H
ATOM   1512  HZ1 LYS A  98      34.620  -3.142  67.301  0.79 30.46           H
ATOM   1513  HZ2 LYS A  98      33.958  -4.430  67.261  0.79 30.46           H
ATOM   1514  HZ3 LYS A  98      33.468  -3.392  68.144  0.79 30.46           H
ATOM   1515  N   HIS A  99      37.616  -6.192  73.050  0.86 20.21           N
ATOM   1516  CA  HIS A  99      38.411  -5.183  73.739  0.97 18.59           C
ATOM   1517  C   HIS A  99      38.091  -3.798  73.162  0.98 18.07           C
ATOM   1518  O   HIS A  99      37.842  -3.679  71.963  0.97 18.14           O
ATOM   1519  CB  HIS A  99      39.909  -5.530  73.581  1.00 18.39           C
ATOM   1520  CG  HIS A  99      40.819  -4.544  74.215  1.00 19.66           C
ATOM   1521  ND1 HIS A  99      41.078  -4.534  75.563  0.97 20.01           N
ATOM   1522  CD2 HIS A  99      41.502  -3.506  73.686  0.64 21.01           C
ATOM   1523  CE1 HIS A  99      41.914  -3.540  75.839  0.91 20.38           C
ATOM   1524  NE2 HIS A  99      42.198  -2.912  74.712  1.00 20.90           N
ATOM   1525  H   HIS A  99      38.023  -6.589  72.405  0.86 20.21           H
ATOM   1526  HA  HIS A  99      38.191  -5.184  74.684  0.97 18.59           H
ATOM   1527  HB2 HIS A  99      40.075  -6.394  73.990  1.00 18.39           H
ATOM   1528  HB3 HIS A  99      40.124  -5.567  72.635  1.00 18.39           H
ATOM   1529  HD2 HIS A  99      41.528  -3.262  72.789  0.64 21.01           H
ATOM   1530  HE1 HIS A  99      42.249  -3.329  76.681  0.91 20.38           H
ATOM   1531  HE2 HIS A  99      42.709  -2.225  74.637  1.00 20.90           H
ATOM   1532  N   PRO A 100      38.046  -2.742  73.976  1.00 18.32           N
ATOM   1533  CA  PRO A 100      37.643  -1.400  73.453  1.00 19.88           C
ATOM   1534  C   PRO A 100      38.653  -0.835  72.473  1.00 21.18           C
ATOM   1535  O   PRO A 100      39.831  -1.227  72.497  0.88 21.45           O
ATOM   1536  CB  PRO A 100      37.576  -0.532  74.722  1.00 17.50           C
ATOM   1537  CG  PRO A 100      38.469  -1.262  75.739  0.89 20.16           C
ATOM   1538  CD  PRO A 100      38.196  -2.716  75.435  1.00 20.76           C
ATOM   1539  HA  PRO A 100      36.768  -1.441  73.038  1.00 19.88           H
ATOM   1540  HB2 PRO A 100      37.922   0.354  74.533  1.00 17.50           H
ATOM   1541  HB3 PRO A 100      36.660  -0.485  75.039  1.00 17.50           H
ATOM   1542  HG2 PRO A 100      39.401  -1.041  75.584  0.89 20.16           H
ATOM   1543  HG3 PRO A 100      38.200  -1.036  76.643  0.89 20.16           H
ATOM   1544  HD2 PRO A 100      38.948  -3.265  75.707  1.00 20.76           H
ATOM   1545  HD3 PRO A 100      37.374  -3.002  75.864  1.00 20.76           H
ATOM   1546  N   PRO A 101      38.250   0.134  71.643  0.61 20.17           N
ATOM   1547  CA  PRO A 101      39.233   0.843  70.827  0.93 22.16           C
ATOM   1548  C   PRO A 101      40.221   1.609  71.695  0.56 21.25           C
ATOM   1549  O   PRO A 101      39.954   1.943  72.850  1.00 20.64           O
ATOM   1550  CB  PRO A 101      38.398   1.809  69.976  0.88 23.23           C
ATOM   1551  CG  PRO A 101      36.988   1.530  70.239  1.00 23.51           C
ATOM   1552  CD  PRO A 101      36.907   0.741  71.528  0.82 22.29           C
ATOM   1553  HA  PRO A 101      39.710   0.226  70.250  0.93 22.16           H
ATOM   1554  HB2 PRO A 101      38.612   2.722  70.228  0.88 23.23           H
ATOM   1555  HB3 PRO A 101      38.600   1.664  69.039  0.88 23.23           H
ATOM   1556  HG2 PRO A 101      36.508   2.369  70.328  1.00 23.51           H
ATOM   1557  HG3 PRO A 101      36.623   1.012  69.504  1.00 23.51           H
ATOM   1558  HD2 PRO A 101      36.738   1.333  72.278  0.82 22.29           H
ATOM   1559  HD3 PRO A 101      36.229   0.050  71.460  0.82 22.29           H
ATOM   1560  N   THR A 102      41.375   1.914  71.101  0.97 20.98           N
ATOM   1561  CA  THR A 102      42.414   2.653  71.819  1.00 22.42           C
ATOM   1562  C   THR A 102      41.923   3.995  72.324  0.85 22.58           C
ATOM   1563  O   THR A 102      41.310   4.763  71.579  0.69 20.29           O
ATOM   1564  CB  THR A 102      43.612   2.872  70.902  0.78 23.92           C
ATOM   1565  OG1 THR A 102      43.965   1.632  70.284  0.76 22.45           O
ATOM   1566  CG2 THR A 102      44.724   3.359  71.688  1.00 24.09           C
ATOM   1567  H   THR A 102      41.580   1.709  70.291  0.97 20.98           H
ATOM   1568  HA  THR A 102      42.707   2.130  72.582  1.00 22.42           H
ATOM   1569  HB  THR A 102      43.394   3.530  70.224  0.78 23.92           H
ATOM   1570  HG1 THR A 102      44.625   1.742  69.777  0.76 22.45           H
ATOM   1571 HG21 THR A 102      45.495   3.503  71.117  1.00 24.09           H
ATOM   1572 HG22 THR A 102      44.486   4.197  72.114  1.00 24.09           H
ATOM   1573 HG23 THR A 102      44.955   2.711  72.372  1.00 24.09           H
ATOM   1574  N   ASP A 103      42.228   4.291  73.589  1.00 20.50           N
ATOM   1575  CA  ASP A 103      41.913   5.594  74.166  1.00 22.77           C
ATOM   1576  C   ASP A 103      42.865   5.877  75.327  0.95 24.11           C
ATOM   1577  O   ASP A 103      42.757   5.250  76.383  0.93 24.30           O
ATOM   1578  CB  ASP A 103      40.456   5.622  74.628  0.84 22.55           C
ATOM   1579  CG  ASP A 103      39.994   6.992  75.090  0.68 25.69           C
ATOM   1580  OD1 ASP A 103      40.694   7.980  74.851  1.00 26.46           O
ATOM   1581  OD2 ASP A 103      38.909   7.072  75.715  0.40 27.25           O
ATOM   1582  H   ASP A 103      42.618   3.751  74.133  1.00 20.50           H
ATOM   1583  HA  ASP A 103      42.035   6.282  73.494  1.00 22.77           H
ATOM   1584  HB2 ASP A 103      39.888   5.350  73.891  0.84 22.55           H
ATOM   1585  HB3 ASP A 103      40.351   5.007  75.371  0.84 22.55           H
ATOM   1586  N   PHE A 104      43.759   6.835  75.140  0.87 27.15           N
ATOM   1587  CA  PHE A 104      44.649   7.266  76.211  1.00 27.80           C
ATOM   1588  C   PHE A 104      43.971   8.270  77.119  0.67 27.78           C
ATOM   1589  O   PHE A 104      44.439   8.487  78.239  0.84 26.52           O
ATOM   1590  CB  PHE A 104      45.941   7.843  75.616  0.94 28.27           C
ATOM   1591  CG  PHE A 104      46.707   6.872  74.756  0.95 28.32           C
ATOM   1592  CD1 PHE A 104      47.352   5.795  75.314  0.97 27.60           C
ATOM   1593  CD2 PHE A 104      46.773   7.038  73.381  0.78 29.69           C
ATOM   1594  CE1 PHE A 104      48.053   4.900  74.524  0.95 28.70           C
ATOM   1595  CE2 PHE A 104      47.493   6.144  72.590  0.95 30.83           C
ATOM   1596  CZ  PHE A 104      48.122   5.078  73.167  0.65 28.72           C
ATOM   1597  H   PHE A 104      43.873   7.255  74.399  0.87 27.15           H
ATOM   1598  HA  PHE A 104      44.888   6.494  76.748  1.00 27.80           H
ATOM   1599  HB2 PHE A 104      45.716   8.610  75.068  0.94 28.27           H
ATOM   1600  HB3 PHE A 104      46.523   8.118  76.342  0.94 28.27           H
ATOM   1601  HD1 PHE A 104      47.314   5.664  76.234  0.97 27.60           H
ATOM   1602  HD2 PHE A 104      46.348   7.764  72.984  0.78 29.69           H
ATOM   1603  HE1 PHE A 104      48.487   4.177  74.918  0.95 28.70           H
ATOM   1604  HE2 PHE A 104      47.531   6.264  71.668  0.95 30.83           H
ATOM   1605  HZ  PHE A 104      48.596   4.475  72.641  0.65 28.72           H
ATOM   1606  N   GLY A 105      42.826   8.820  76.694  0.86 28.59           N
ATOM   1607  CA  GLY A 105      42.022   9.599  77.588  0.79 29.35           C
ATOM   1608  C   GLY A 105      42.555  11.002  77.806  1.00 30.02           C
ATOM   1609  O   GLY A 105      43.446  11.491  77.110  0.82 31.92           O
ATOM   1610  H   GLY A 105      42.510   8.748  75.898  0.86 28.59           H
ATOM   1611  HA2 GLY A 105      41.122   9.668  77.231  0.79 29.35           H
ATOM   1612  HA3 GLY A 105      41.976   9.154  78.448  0.79 29.35           H
ATOM   1613  N   ASP A 106      41.978  11.643  78.817  0.68 31.13           N
ATOM   1614  CA  ASP A 106      42.255  13.036  79.181  0.89 31.13           C
ATOM   1615  C   ASP A 106      43.442  13.021  80.135  0.91 30.08           C
ATOM   1616  O   ASP A 106      43.291  12.761  81.336  0.93 29.88           O
ATOM   1617  CB  ASP A 106      41.010  13.669  79.805  0.88 33.30           C
ATOM   1618  CG  ASP A 106      41.122  15.190  79.978  1.00 32.66           C
ATOM   1619  OD1 ASP A 106      42.134  15.779  79.573  0.84 36.32           O
ATOM   1620  OD2 ASP A 106      40.175  15.780  80.534  0.32 34.97           O
ATOM   1621  H   ASP A 106      41.394  11.277  79.332  0.68 31.13           H
ATOM   1622  HA  ASP A 106      42.498  13.540  78.389  0.89 31.13           H
ATOM   1623  HB2 ASP A 106      40.247  13.490  79.235  0.88 33.30           H
ATOM   1624  HB3 ASP A 106      40.866  13.280  80.682  0.88 33.30           H
ATOM   1625  N   ILE A 107      44.631  13.275  79.583  1.00 31.49           N
ATOM   1626  CA  ILE A 107      45.871  13.189  80.356  0.94 31.77           C
ATOM   1627  C   ILE A 107      45.861  14.172  81.524  0.58 32.41           C
ATOM   1628  O   ILE A 107      46.500  13.932  82.553  1.00 32.58           O
ATOM   1629  CB  ILE A 107      47.087  13.403  79.430  0.67 32.88           C
ATOM   1630  CG1 ILE A 107      48.390  13.187  80.202  0.63 32.09           C
ATOM   1631  CG2 ILE A 107      47.086  14.821  78.824  0.55 33.02           C
ATOM   1632  CD1 ILE A 107      48.438  11.896  80.939  0.74 30.20           C
ATOM   1633  H   ILE A 107      44.745  13.499  78.761  1.00 31.49           H
ATOM   1634  HA  ILE A 107      45.941  12.296  80.728  0.94 31.77           H
ATOM   1635  HB  ILE A 107      47.044  12.757  78.708  0.67 32.88           H
ATOM   1636 HG12 ILE A 107      49.130  13.200  79.576  0.63 32.09           H
ATOM   1637 HG13 ILE A 107      48.493  13.903  80.849  0.63 32.09           H
ATOM   1638 HG21 ILE A 107      47.862  14.919  78.250  0.55 33.02           H
ATOM   1639 HG22 ILE A 107      46.274  14.943  78.307  0.55 33.02           H
ATOM   1640 HG23 ILE A 107      47.122  15.471  79.543  0.55 33.02           H
ATOM   1641 HD11 ILE A 107      49.288  11.829  81.402  0.74 30.20           H
ATOM   1642 HD12 ILE A 107      47.710  11.871  81.579  0.74 30.20           H
ATOM   1643 HD13 ILE A 107      48.348  11.168  80.305  0.74 30.20           H
ATOM   1644  N   ASN A 108      45.104  15.258  81.419  0.59 33.46           N
ATOM   1645  CA  ASN A 108      45.080  16.243  82.494  0.90 33.24           C
ATOM   1646  C   ASN A 108      44.235  15.822  83.693  0.78 33.23           C
ATOM   1647  O   ASN A 108      44.330  16.465  84.745  0.71 34.50           O
ATOM   1648  CB  ASN A 108      44.611  17.599  81.945  0.47 34.87           C
ATOM   1649  CG  ASN A 108      45.753  18.401  81.329  0.68 36.88           C
ATOM   1650  OD1 ASN A 108      46.333  19.275  81.975  0.22 38.00           O
ATOM   1651  ND2 ASN A 108      46.102  18.080  80.085  0.42 38.05           N
ATOM   1652  H   ASN A 108      44.601  15.446  80.747  0.59 33.46           H
ATOM   1653  HA  ASN A 108      45.988  16.363  82.813  0.90 33.24           H
ATOM   1654  HB2 ASN A 108      43.943  17.450  81.259  0.47 34.87           H
ATOM   1655  HB3 ASN A 108      44.233  18.121  82.670  0.47 34.87           H
ATOM   1656 HD21 ASN A 108      46.740  18.504  79.695  0.42 38.05           H
ATOM   1657 HD22 ASN A 108      45.688  17.450  79.671  0.42 38.05           H
ATOM   1658  N   THR A 109      43.458  14.748  83.605  0.75 32.49           N
ATOM   1659  CA  THR A 109      42.865  14.206  84.818  0.57 31.44           C
ATOM   1660  C   THR A 109      43.808  13.264  85.561  0.87 30.02           C
ATOM   1661  O   THR A 109      43.464  12.791  86.647  0.74 28.73           O
ATOM   1662  CB  THR A 109      41.558  13.481  84.500  0.47 31.98           C
ATOM   1663  OG1 THR A 109      41.851  12.236  83.867  0.67 29.55           O
ATOM   1664  CG2 THR A 109      40.686  14.316  83.575  0.53 33.28           C
ATOM   1665  H   THR A 109      43.263  14.327  82.881  0.75 32.49           H
ATOM   1666  HA  THR A 109      42.656  14.942  85.415  0.57 31.44           H
ATOM   1667  HB  THR A 109      41.068  13.320  85.322  0.47 31.98           H
ATOM   1668  HG1 THR A 109      42.275  12.369  83.155  0.67 29.55           H
ATOM   1669 HG21 THR A 109      39.861  13.844  83.382  0.53 33.28           H
ATOM   1670 HG22 THR A 109      40.474  15.163  83.996  0.53 33.28           H
ATOM   1671 HG23 THR A 109      41.154  14.485  82.743  0.53 33.28           H
ATOM   1672  N   ILE A 110      44.991  12.994  85.021  0.85 29.12           N
ATOM   1673  CA  ILE A 110      45.968  12.170  85.714  0.88 28.42           C
ATOM   1674  C   ILE A 110      46.760  13.036  86.690  0.92 27.75           C
ATOM   1675  O   ILE A 110      47.151  14.166  86.378  0.77 29.73           O
ATOM   1676  CB  ILE A 110      46.894  11.470  84.705  1.00 28.77           C
ATOM   1677  CG1 ILE A 110      46.095  10.530  83.789  1.00 26.84           C
ATOM   1678  CG2 ILE A 110      47.981  10.700  85.429  1.00 28.26           C
ATOM   1679  CD1 ILE A 110      45.353   9.403  84.494  0.88 26.30           C
ATOM   1680  H   ILE A 110      45.251  13.277  84.252  0.85 29.12           H
ATOM   1681  HA  ILE A 110      45.504  11.487  86.224  0.88 28.42           H
ATOM   1682  HB  ILE A 110      47.314  12.149  84.154  1.00 28.77           H
ATOM   1683 HG12 ILE A 110      45.437  11.056  83.309  1.00 26.84           H
ATOM   1684 HG13 ILE A 110      46.709  10.123  83.158  1.00 26.84           H
ATOM   1685 HG21 ILE A 110      48.552  10.268  84.774  1.00 28.26           H
ATOM   1686 HG22 ILE A 110      48.502  11.319  85.965  1.00 28.26           H
ATOM   1687 HG23 ILE A 110      47.569  10.033  86.000  1.00 28.26           H
ATOM   1688 HD11 ILE A 110      44.884   8.872  83.831  0.88 26.30           H
ATOM   1689 HD12 ILE A 110      45.994   8.851  84.968  0.88 26.30           H
ATOM   1690 HD13 ILE A 110      44.719   9.787  85.120  0.88 26.30           H
ATOM   1691  N   VAL A 111      47.043  12.481  87.863  0.81 28.04           N
ATOM   1692  CA  VAL A 111      47.623  13.237  88.966  1.00 29.04           C
ATOM   1693  C   VAL A 111      48.894  12.547  89.449  0.73 31.07           C
ATOM   1694  O   VAL A 111      49.194  11.406  89.091  0.83 30.14           O
ATOM   1695  CB  VAL A 111      46.617  13.408  90.127  1.00 27.41           C
ATOM   1696  CG1 VAL A 111      45.301  13.931  89.603  0.93 28.48           C
ATOM   1697  CG2 VAL A 111      46.384  12.100  90.869  0.86 30.26           C
ATOM   1698  H   VAL A 111      46.906  11.652  88.048  0.81 28.04           H
ATOM   1699  HA  VAL A 111      47.865  14.121  88.648  1.00 29.04           H
ATOM   1700  HB  VAL A 111      46.968  14.055  90.759  1.00 27.41           H
ATOM   1701 HG11 VAL A 111      44.684  14.032  90.345  0.93 28.48           H
ATOM   1702 HG12 VAL A 111      45.450  14.790  89.177  0.93 28.48           H
ATOM   1703 HG13 VAL A 111      44.945  13.299  88.959  0.93 28.48           H
ATOM   1704 HG21 VAL A 111      45.749  12.254  91.587  0.86 30.26           H
ATOM   1705 HG22 VAL A 111      46.031  11.444  90.249  0.86 30.26           H
ATOM   1706 HG23 VAL A 111      47.228  11.791  91.234  0.86 30.26           H
ATOM   1707  N   ASN A 112      49.661  13.279  90.252  0.77 29.87           N
ATOM   1708  CA  ASN A 112      50.822  12.714  90.928  1.00 29.70           C
ATOM   1709  C   ASN A 112      50.327  11.811  92.049  0.72 28.97           C
ATOM   1710  O   ASN A 112      49.530  12.241  92.889  0.68 28.68           O
ATOM   1711  CB  ASN A 112      51.709  13.846  91.459  0.92 31.67           C
ATOM   1712  CG  ASN A 112      53.029  13.371  91.982  0.99 29.32           C
ATOM   1713  OD1 ASN A 112      53.125  12.437  92.772  0.94 27.86           O
ATOM   1714  ND2 ASN A 112      54.070  14.038  91.553  0.82 27.82           N
ATOM   1715  H   ASN A 112      49.529  14.112  90.422  0.77 29.87           H
ATOM   1716  HA  ASN A 112      51.338  12.181  90.303  1.00 29.70           H
ATOM   1717  HB2 ASN A 112      51.882  14.473  90.739  0.92 31.67           H
ATOM   1718  HB3 ASN A 112      51.246  14.295  92.183  0.92 31.67           H
ATOM   1719 HD21 ASN A 112      54.860  13.818  91.814  0.82 27.82           H
ATOM   1720 HD22 ASN A 112      53.965  14.697  91.010  0.82 27.82           H
ATOM   1721  N   VAL A 113      50.744  10.544  92.031  1.00 25.57           N
ATOM   1722  CA  VAL A 113      50.204   9.587  92.996  1.00 27.75           C
ATOM   1723  C   VAL A 113      50.813   9.732  94.379  0.53 26.86           C
ATOM   1724  O   VAL A 113      50.277   9.156  95.328  1.00 27.64           O
ATOM   1725  CB  VAL A 113      50.391   8.126  92.553  0.89 26.09           C
ATOM   1726  CG1 VAL A 113      49.445   7.805  91.376  0.67 25.59           C
ATOM   1727  CG2 VAL A 113      51.853   7.838  92.187  0.77 24.01           C
ATOM   1728  H   VAL A 113      51.323  10.219  91.484  1.00 25.57           H
ATOM   1729  HA  VAL A 113      49.251   9.745  93.081  1.00 27.75           H
ATOM   1730  HB  VAL A 113      50.152   7.544  93.291  0.89 26.09           H
ATOM   1731 HG11 VAL A 113      49.576   6.881  91.110  0.67 25.59           H
ATOM   1732 HG12 VAL A 113      48.529   7.941  91.662  0.67 25.59           H
ATOM   1733 HG13 VAL A 113      49.652   8.396  90.635  0.67 25.59           H
ATOM   1734 HG21 VAL A 113      51.933   6.911  91.913  0.77 24.01           H
ATOM   1735 HG22 VAL A 113      52.116   8.423  91.458  0.77 24.01           H
ATOM   1736 HG23 VAL A 113      52.411   8.004  92.963  0.77 24.01           H
ATOM   1737  N   ASP A 114      51.921  10.452  94.538  0.97 26.98           N
ATOM   1738  CA  ASP A 114      52.516  10.657  95.860  1.00 27.67           C
ATOM   1739  C   ASP A 114      53.346  11.913  95.861  1.00 28.15           C
ATOM   1740  O   ASP A 114      54.579  11.865  95.896  0.86 28.88           O
ATOM   1741  CB  ASP A 114      53.367   9.475  96.286  1.00 25.63           C
ATOM   1742  CG  ASP A 114      54.012   9.676  97.652  0.86 27.35           C
ATOM   1743  OD1 ASP A 114      53.466  10.414  98.497  0.76 26.75           O
ATOM   1744  OD2 ASP A 114      55.095   9.110  97.870  0.89 27.15           O
ATOM   1745  H   ASP A 114      52.350  10.833  93.897  0.97 26.98           H
ATOM   1746  HA  ASP A 114      51.806  10.766  96.512  1.00 27.67           H
ATOM   1747  HB2 ASP A 114      52.808   8.683  96.331  1.00 25.63           H
ATOM   1748  HB3 ASP A 114      54.075   9.344  95.636  1.00 25.63           H
ATOM   1749  N   PRO A 115      52.702  13.075  95.862  0.49 30.41           N
ATOM   1750  CA  PRO A 115      53.465  14.316  95.971  1.00 32.45           C
ATOM   1751  C   PRO A 115      54.305  14.385  97.249  0.77 31.24           C
ATOM   1752  O   PRO A 115      55.271  15.145  97.278  0.79 35.70           O
ATOM   1753  CB  PRO A 115      52.385  15.406  95.931  0.91 32.58           C
ATOM   1754  CG  PRO A 115      51.127  14.735  95.521  1.00 33.42           C
ATOM   1755  CD  PRO A 115      51.254  13.307  95.945  1.00 30.19           C
ATOM   1756  HA  PRO A 115      54.048  14.418  95.202  1.00 32.45           H
ATOM   1757  HB2 PRO A 115      52.288  15.797  96.813  0.91 32.58           H
ATOM   1758  HB3 PRO A 115      52.634  16.084  95.284  0.91 32.58           H
ATOM   1759  HG2 PRO A 115      50.375  15.156  95.967  1.00 33.42           H
ATOM   1760  HG3 PRO A 115      51.028  14.795  94.558  1.00 33.42           H
ATOM   1761  HD2 PRO A 115      50.943  13.194  96.857  1.00 30.19           H
ATOM   1762  HD3 PRO A 115      50.780  12.726  95.330  1.00 30.19           H
ATOM   1763  N   SER A 116      54.000  13.569  98.274  0.95 30.26           N
ATOM   1764  CA  SER A 116      54.709  13.654  99.551  1.00 30.63           C
ATOM   1765  C   SER A 116      56.146  13.194  99.420  1.00 31.03           C
ATOM   1766  O   SER A 116      57.023  13.721 100.113  0.71 34.05           O
ATOM   1767  CB  SER A 116      53.985  12.830 100.622  0.88 31.62           C
ATOM   1768  OG  SER A 116      54.344  11.452 100.584  0.88 29.50           O
ATOM   1769  H   SER A 116      53.389  12.964  98.250  0.95 30.26           H
ATOM   1770  HA  SER A 116      54.719  14.579  99.843  1.00 30.63           H
ATOM   1771  HB2 SER A 116      54.213  13.187 101.494  0.88 31.62           H
ATOM   1772  HB3 SER A 116      53.029  12.906 100.478  0.88 31.62           H
ATOM   1773  HG  SER A 116      54.148  11.125  99.835  0.88 29.50           H
ATOM   1774  N   GLY A 117      56.418  12.261  98.505  0.71 30.05           N
ATOM   1775  CA  GLY A 117      57.724  11.636  98.399  1.00 29.21           C
ATOM   1776  C   GLY A 117      58.024  10.635  99.485  0.60 27.50           C
ATOM   1777  O   GLY A 117      59.133  10.083  99.525  0.94 26.26           O
ATOM   1778  H   GLY A 117      55.849  11.973  97.928  0.71 30.05           H
ATOM   1779  HA2 GLY A 117      57.789  11.182  97.545  1.00 29.21           H
ATOM   1780  HA3 GLY A 117      58.407  12.324  98.427  1.00 29.21           H
ATOM   1781  N   LYS A 118      57.077  10.400 100.379  0.93 26.87           N
ATOM   1782  CA  LYS A 118      57.298   9.541 101.526  0.90 24.74           C
ATOM   1783  C   LYS A 118      57.186   8.075 101.179  0.91 24.82           C
ATOM   1784  O   LYS A 118      57.744   7.257 101.898  0.83 23.96           O
ATOM   1785  CB  LYS A 118      56.277   9.864 102.622  0.96 26.93           C
ATOM   1786  CG  LYS A 118      56.307  11.290 103.073  0.80 28.15           C
ATOM   1787  CD  LYS A 118      55.640  11.411 104.443  0.97 27.84           C
ATOM   1788  CE  LYS A 118      54.179  11.319 104.389  0.96 30.47           C
ATOM   1789  NZ  LYS A 118      53.605  11.449 105.775  0.61 32.39           N
ATOM   1790  H   LYS A 118      56.285  10.733 100.341  0.93 26.87           H
ATOM   1791  HA  LYS A 118      58.186   9.703 101.880  0.90 24.74           H
ATOM   1792  HB2 LYS A 118      55.386   9.678 102.285  0.96 26.93           H
ATOM   1793  HB3 LYS A 118      56.459   9.305 103.394  0.96 26.93           H
ATOM   1794  HG2 LYS A 118      57.227  11.589 103.149  0.80 28.15           H
ATOM   1795  HG3 LYS A 118      55.819  11.842 102.441  0.80 28.15           H
ATOM   1796  HD2 LYS A 118      55.963  10.696 105.013  0.97 27.84           H
ATOM   1797  HD3 LYS A 118      55.870  12.270 104.829  0.97 27.84           H
ATOM   1798  HE2 LYS A 118      53.828  12.038 103.841  0.96 30.47           H
ATOM   1799  HE3 LYS A 118      53.921  10.457 104.028  0.96 30.47           H
ATOM   1800  HZ1 LYS A 118      52.717  11.393 105.742  0.61 32.39           H
ATOM   1801  HZ2 LYS A 118      53.917  10.798 106.296  0.61 32.39           H
ATOM   1802  HZ3 LYS A 118      53.833  12.234 106.126  0.61 32.39           H
ATOM   1803  N   TYR A 119      56.481   7.728 100.102  0.94 25.81           N
ATOM   1804  CA  TYR A 119      56.072   6.343  99.878  1.00 24.80           C
ATOM   1805  C   TYR A 119      56.540   5.805  98.542  0.73 25.70           C
ATOM   1806  O   TYR A 119      57.177   4.748  98.514  0.81 27.77           O
ATOM   1807  CB  TYR A 119      54.537   6.179  99.987  1.00 24.78           C
ATOM   1808  CG  TYR A 119      53.982   6.653 101.294  0.65 24.82           C
ATOM   1809  CD1 TYR A 119      54.194   5.936 102.474  0.75 25.53           C
ATOM   1810  CD2 TYR A 119      53.271   7.828 101.359  0.88 24.30           C
ATOM   1811  CE1 TYR A 119      53.685   6.379 103.656  0.70 26.96           C
ATOM   1812  CE2 TYR A 119      52.751   8.272 102.526  0.89 25.74           C
ATOM   1813  CZ  TYR A 119      52.967   7.563 103.680  0.93 26.41           C
ATOM   1814  OH  TYR A 119      52.424   8.059 104.849  0.91 27.32           O
ATOM   1815  H   TYR A 119      56.228   8.274  99.488  0.94 25.81           H
ATOM   1816  HA  TYR A 119      56.472   5.791 100.568  1.00 24.80           H
ATOM   1817  HB2 TYR A 119      54.116   6.692  99.280  1.00 24.78           H
ATOM   1818  HB3 TYR A 119      54.314   5.240  99.891  1.00 24.78           H
ATOM   1819  HD1 TYR A 119      54.678   5.142 102.450  0.75 25.53           H
ATOM   1820  HD2 TYR A 119      53.121   8.313 100.580  0.88 24.30           H
ATOM   1821  HE1 TYR A 119      53.824   5.897 104.439  0.70 26.96           H
ATOM   1822  HE2 TYR A 119      52.270   9.067 102.550  0.89 25.74           H
ATOM   1823  HH  TYR A 119      52.021   8.780 104.696  0.91 27.32           H
ATOM   1824  N   VAL A 120      56.262   6.503  97.438  0.86 25.01           N
ATOM   1825  CA  VAL A 120      56.573   5.998  96.103  1.00 25.09           C
ATOM   1826  C   VAL A 120      58.008   6.358  95.737  0.74 24.57           C
ATOM   1827  O   VAL A 120      58.346   7.537  95.605  0.85 23.65           O
ATOM   1828  CB  VAL A 120      55.596   6.548  95.062  0.68 24.70           C
ATOM   1829  CG1 VAL A 120      55.996   6.130  93.697  1.00 21.38           C
ATOM   1830  CG2 VAL A 120      54.177   6.052  95.352  0.81 24.15           C
ATOM   1831  H   VAL A 120      55.891   7.279  97.438  0.86 25.01           H
ATOM   1832  HA  VAL A 120      56.497   5.031  96.105  1.00 25.09           H
ATOM   1833  HB  VAL A 120      55.596   7.517  95.099  0.68 24.70           H
ATOM   1834 HG11 VAL A 120      55.362   6.491  93.058  1.00 21.38           H
ATOM   1835 HG12 VAL A 120      56.885   6.472  93.511  1.00 21.38           H
ATOM   1836 HG13 VAL A 120      55.998   5.162  93.652  1.00 21.38           H
ATOM   1837 HG21 VAL A 120      53.575   6.412  94.682  0.81 24.15           H
ATOM   1838 HG22 VAL A 120      54.169   5.083  95.319  0.81 24.15           H
ATOM   1839 HG23 VAL A 120      53.911   6.356  96.234  0.81 24.15           H
ATOM   1840  N   VAL A 121      58.828   5.332  95.511  1.00 22.44           N
ATOM   1841  CA  VAL A 121      60.213   5.516  95.096  0.94 24.57           C
ATOM   1842  C   VAL A 121      60.296   5.911  93.626  0.80 24.29           C
ATOM   1843  O   VAL A 121      60.954   6.892  93.271  1.00 21.46           O
ATOM   1844  CB  VAL A 121      61.019   4.234  95.389  0.96 26.15           C
ATOM   1845  CG1 VAL A 121      62.401   4.362  94.819  0.99 27.64           C
ATOM   1846  CG2 VAL A 121      61.076   3.999  96.903  1.00 27.01           C
ATOM   1847  H   VAL A 121      58.599   4.508  95.593  1.00 22.44           H
ATOM   1848  HA  VAL A 121      60.602   6.236  95.618  0.94 24.57           H
ATOM   1849  HB  VAL A 121      60.582   3.474  94.974  0.96 26.15           H
ATOM   1850 HG11 VAL A 121      62.897   3.550  95.009  0.99 27.64           H
ATOM   1851 HG12 VAL A 121      62.336   4.492  93.860  0.99 27.64           H
ATOM   1852 HG13 VAL A 121      62.842   5.123  95.227  0.99 27.64           H
ATOM   1853 HG21 VAL A 121      61.584   3.191  97.078  1.00 27.01           H
ATOM   1854 HG22 VAL A 121      61.507   4.759  97.324  1.00 27.01           H
ATOM   1855 HG23 VAL A 121      60.172   3.901  97.241  1.00 27.01           H
ATOM   1856  N   SER A 122      59.602   5.171  92.752  0.92 24.51           N
ATOM   1857  CA  SER A 122      59.606   5.436  91.325  0.66 23.75           C
ATOM   1858  C   SER A 122      58.280   4.969  90.739  1.00 21.69           C
ATOM   1859  O   SER A 122      57.642   4.075  91.289  0.98 24.65           O
ATOM   1860  CB  SER A 122      60.759   4.699  90.650  1.00 22.80           C
ATOM   1861  OG  SER A 122      60.743   3.343  91.069  0.98 23.03           O
ATOM   1862  H   SER A 122      59.115   4.499  92.975  0.92 24.51           H
ATOM   1863  HA  SER A 122      59.703   6.388  91.165  0.66 23.75           H
ATOM   1864  HB2 SER A 122      60.649   4.741  89.688  1.00 22.80           H
ATOM   1865  HB3 SER A 122      61.599   5.107  90.912  1.00 22.80           H
ATOM   1866  HG  SER A 122      60.015   2.984  90.852  0.98 23.03           H
ATOM   1867  N   THR A 123      57.885   5.584  89.625  1.00 24.16           N
ATOM   1868  CA  THR A 123      56.679   5.235  88.884  0.75 22.99           C
ATOM   1869  C   THR A 123      57.032   4.880  87.451  0.79 24.23           C
ATOM   1870  O   THR A 123      57.929   5.479  86.862  1.00 23.62           O
ATOM   1871  CB  THR A 123      55.687   6.397  88.892  0.87 22.48           C
ATOM   1872  OG1 THR A 123      55.358   6.721  90.239  1.00 21.60           O
ATOM   1873  CG2 THR A 123      54.405   6.045  88.126  0.90 23.25           C
ATOM   1874  H   THR A 123      58.320   6.234  89.268  1.00 24.16           H
ATOM   1875  HA  THR A 123      56.256   4.466  89.296  0.75 22.99           H
ATOM   1876  HB  THR A 123      56.094   7.168  88.467  0.87 22.48           H
ATOM   1877  HG1 THR A 123      56.051   6.943  90.659  1.00 21.60           H
ATOM   1878 HG21 THR A 123      53.791   6.796  88.144  0.90 23.25           H
ATOM   1879 HG22 THR A 123      54.617   5.834  87.203  0.90 23.25           H
ATOM   1880 HG23 THR A 123      53.975   5.277  88.534  0.90 23.25           H
ATOM   1881  N   HIS A 124      56.287   3.942  86.869  0.91 23.67           N
ATOM   1882  CA  HIS A 124      56.646   3.347  85.586  0.93 23.00           C
ATOM   1883  C   HIS A 124      55.375   3.014  84.819  0.98 22.47           C
ATOM   1884  O   HIS A 124      54.418   2.518  85.413  0.94 22.05           O
ATOM   1885  CB  HIS A 124      57.448   2.059  85.758  1.00 23.08           C
ATOM   1886  CG  HIS A 124      58.399   2.076  86.911  0.63 23.96           C
ATOM   1887  ND1 HIS A 124      59.743   2.326  86.752  0.62 25.46           N
ATOM   1888  CD2 HIS A 124      58.205   1.870  88.237  0.97 26.21           C
ATOM   1889  CE1 HIS A 124      60.333   2.292  87.933  0.93 24.60           C
ATOM   1890  NE2 HIS A 124      59.424   2.015  88.848  0.47 24.79           N
ATOM   1891  H   HIS A 124      55.559   3.629  87.203  0.91 23.67           H
ATOM   1892  HA  HIS A 124      57.171   3.976  85.066  0.93 23.00           H
ATOM   1893  HB2 HIS A 124      56.830   1.325  85.897  1.00 23.08           H
ATOM   1894  HB3 HIS A 124      57.965   1.905  84.952  1.00 23.08           H
ATOM   1895  HD1 HIS A 124      60.134   2.495  86.005  0.62 25.46           H
ATOM   1896  HD2 HIS A 124      57.396   1.680  88.655  0.97 26.21           H
ATOM   1897  HE1 HIS A 124      61.240   2.427  88.091  0.93 24.60           H
ATOM   1898  N   VAL A 125      55.380   3.248  83.509  1.00 23.40           N
ATOM   1899  CA  VAL A 125      54.302   2.797  82.620  0.82 22.31           C
ATOM   1900  C   VAL A 125      54.935   2.092  81.418  0.87 21.52           C
ATOM   1901  O   VAL A 125      55.704   2.704  80.655  1.00 22.58           O
ATOM   1902  CB  VAL A 125      53.381   3.942  82.188  1.00 23.92           C
ATOM   1903  CG1 VAL A 125      52.169   3.414  81.358  0.93 24.51           C
ATOM   1904  CG2 VAL A 125      52.889   4.700  83.422  1.00 21.82           C
ATOM   1905  H   VAL A 125      56.006   3.674  83.101  1.00 23.40           H
ATOM   1906  HA  VAL A 125      53.761   2.146  83.093  0.82 22.31           H
ATOM   1907  HB  VAL A 125      53.881   4.561  81.633  1.00 23.92           H
ATOM   1908 HG11 VAL A 125      51.610   4.164  81.104  0.93 24.51           H
ATOM   1909 HG12 VAL A 125      52.501   2.964  80.566  0.93 24.51           H
ATOM   1910 HG13 VAL A 125      51.661   2.792  81.903  0.93 24.51           H
ATOM   1911 HG21 VAL A 125      52.307   5.422  83.137  1.00 21.82           H
ATOM   1912 HG22 VAL A 125      52.401   4.088  83.994  1.00 21.82           H
ATOM   1913 HG23 VAL A 125      53.654   5.060  83.897  1.00 21.82           H
ATOM   1914  N   ARG A 126      54.649   0.800  81.282  1.00 30.00           N
ATOM   1915  CA  ARG A 126      55.186  -0.055  80.232  1.00 30.00           C
ATOM   1916  C   ARG A 126      54.094  -0.422  79.232  1.00 30.00           C
ATOM   1917  O   ARG A 126      52.977  -0.775  79.625  1.00 30.00           O
ATOM   1918  CB  ARG A 126      55.765  -1.358  80.840  1.00 30.00           C
ATOM   1919  CG  ARG A 126      56.229  -2.420  79.829  1.00 30.00           C
ATOM   1920  CD  ARG A 126      56.366  -3.832  80.496  1.00 30.00           C
ATOM   1921  NE  ARG A 126      57.416  -3.776  81.516  1.00 30.00           N
ATOM   1922  CZ  ARG A 126      57.692  -4.764  82.381  1.00 30.00           C
ATOM   1923  NH1 ARG A 126      56.999  -5.889  82.312  1.00 30.00           N
ATOM   1924  NH2 ARG A 126      58.683  -4.627  83.295  1.00 30.00           N
ATOM   1925  H   ARG A 126      54.119   0.380  81.813  1.00 30.00           H
ATOM   1926  HA  ARG A 126      55.895   0.411  79.761  1.00 30.00           H
ATOM   1927  HB2 ARG A 126      56.532  -1.125  81.387  1.00 30.00           H
ATOM   1928  HB3 ARG A 126      55.083  -1.765  81.396  1.00 30.00           H
ATOM   1929  HG2 ARG A 126      55.578  -2.485  79.113  1.00 30.00           H
ATOM   1930  HG3 ARG A 126      57.095  -2.167  79.474  1.00 30.00           H
ATOM   1931  HD2 ARG A 126      55.530  -4.077  80.922  1.00 30.00           H
ATOM   1932  HD3 ARG A 126      56.616  -4.488  79.827  1.00 30.00           H
ATOM   1933  HE  ARG A 126      57.889  -3.060  81.563  1.00 30.00           H
ATOM   1934 HH11 ARG A 126      56.372  -5.973  81.729  1.00 30.00           H
ATOM   1935 HH12 ARG A 126      57.169  -6.532  82.857  1.00 30.00           H
ATOM   1936 HH21 ARG A 126      59.134  -3.896  83.333  1.00 30.00           H
ATOM   1937 HH22 ARG A 126      58.856  -5.269  83.840  1.00 30.00           H
ATOM   1938  N   CYS A 127      54.441  -0.392  77.945  1.00 21.42           N
ATOM   1939  CA  CYS A 127      53.554  -0.963  76.945  1.00 20.74           C
ATOM   1940  C   CYS A 127      54.355  -1.795  75.954  0.52 20.21           C
ATOM   1941  O   CYS A 127      55.585  -1.782  75.940  1.00 21.85           O
ATOM   1942  CB  CYS A 127      52.742   0.130  76.236  1.00 21.72           C
ATOM   1943  SG  CYS A 127      53.563   1.172  75.029  0.97 25.49           S
ATOM   1944  HA  CYS A 127      52.927  -1.556  77.388  1.00 20.74           H
ATOM   1945  HB2 CYS A 127      52.005  -0.302  75.777  1.00 21.72           H
ATOM   1946  HB3 CYS A 127      52.385   0.720  76.918  1.00 21.72           H
ATOM   1947  HG  CYS A 127      52.770   1.958  74.589  0.97 25.49           H
ATOM   1948  N   GLY A 128      53.643  -2.517  75.111  1.00 20.71           N
ATOM   1949  CA  GLY A 128      54.284  -3.312  74.077  1.00 20.12           C
ATOM   1950  C   GLY A 128      53.566  -3.128  72.759  0.50 20.44           C
ATOM   1951  O   GLY A 128      52.366  -2.855  72.713  1.00 18.65           O
ATOM   1952  H   GLY A 128      52.784  -2.566  75.115  1.00 20.71           H
ATOM   1953  HA2 GLY A 128      55.208  -3.037  73.973  1.00 20.12           H
ATOM   1954  HA3 GLY A 128      54.261  -4.251  74.319  1.00 20.12           H
ATOM   1955  N   ARG A 129      54.311  -3.327  71.669  1.00 30.00           N
ATOM   1956  CA  ARG A 129      53.778  -3.209  70.311  1.00 30.00           C
ATOM   1957  C   ARG A 129      54.472  -4.186  69.364  1.00 30.00           C
ATOM   1958  O   ARG A 129      55.709  -4.344  69.393  1.00 30.00           O
ATOM   1959  CB  ARG A 129      53.927  -1.793  69.738  1.00 30.00           C
ATOM   1960  CG  ARG A 129      53.116  -0.711  70.436  1.00 30.00           C
ATOM   1961  CD  ARG A 129      51.597  -0.805  70.117  1.00 30.00           C
ATOM   1962  NE  ARG A 129      50.916   0.366  70.621  1.00 30.00           N
ATOM   1963  CZ  ARG A 129      50.345   0.462  71.814  1.00 30.00           C
ATOM   1964  NH1 ARG A 129      50.379  -0.540  72.672  1.00 30.00           N
ATOM   1965  NH2 ARG A 129      49.755   1.581  72.149  1.00 30.00           N
ATOM   1966  H   ARG A 129      55.145  -3.535  71.693  1.00 30.00           H
ATOM   1967  HA  ARG A 129      52.833  -3.427  70.325  1.00 30.00           H
ATOM   1968  HB2 ARG A 129      54.861  -1.537  69.793  1.00 30.00           H
ATOM   1969  HB3 ARG A 129      53.651  -1.809  68.808  1.00 30.00           H
ATOM   1970  HG2 ARG A 129      53.228  -0.800  71.395  1.00 30.00           H
ATOM   1971  HG3 ARG A 129      53.431   0.159  70.143  1.00 30.00           H
ATOM   1972  HD2 ARG A 129      51.469  -0.849  69.157  1.00 30.00           H
ATOM   1973  HD3 ARG A 129      51.223  -1.590  70.547  1.00 30.00           H
ATOM   1974  HE  ARG A 129      50.878   1.054  70.107  1.00 30.00           H
ATOM   1975 HH11 ARG A 129      50.766  -1.278  72.457  1.00 30.00           H
ATOM   1976 HH12 ARG A 129      50.006  -0.459  73.443  1.00 30.00           H
ATOM   1977 HH21 ARG A 129      49.734   2.239  71.595  1.00 30.00           H
ATOM   1978 HH22 ARG A 129      49.386   1.658  72.922  1.00 30.00           H
ATOM   1979  N   SER A 130      53.653  -4.814  68.504  1.00 18.12           N
ATOM   1980  CA  SER A 130      54.106  -5.500  67.299  0.81 20.27           C
ATOM   1981  C   SER A 130      53.915  -4.605  66.074  0.73 21.30           C
ATOM   1982  O   SER A 130      52.930  -3.873  65.974  0.95 20.67           O
ATOM   1983  CB  SER A 130      53.347  -6.808  67.109  1.00 20.18           C
ATOM   1984  OG  SER A 130      53.586  -7.711  68.196  0.91 19.65           O
ATOM   1985  H   SER A 130      52.800  -4.852  68.610  1.00 18.12           H
ATOM   1986  HA  SER A 130      55.050  -5.704  67.382  0.81 20.27           H
ATOM   1987  HB2 SER A 130      52.398  -6.617  67.063  1.00 20.18           H
ATOM   1988  HB3 SER A 130      53.641  -7.225  66.284  1.00 20.18           H
ATOM   1989  HG  SER A 130      53.335  -7.363  68.918  0.91 19.65           H
ATOM   1990  N   LEU A 131      54.862  -4.668  65.141  0.77 21.23           N
ATOM   1991  CA  LEU A 131      54.818  -3.849  63.935  1.00 21.98           C
ATOM   1992  C   LEU A 131      54.070  -4.595  62.839  1.00 22.42           C
ATOM   1993  O   LEU A 131      54.317  -5.786  62.597  0.87 23.70           O
ATOM   1994  CB  LEU A 131      56.230  -3.489  63.462  0.58 23.22           C
ATOM   1995  CG  LEU A 131      57.122  -2.835  64.519  0.92 23.94           C
ATOM   1996  CD1 LEU A 131      58.519  -2.713  64.012  0.90 27.18           C
ATOM   1997  CD2 LEU A 131      56.623  -1.470  64.967  0.81 24.23           C
ATOM   1998  H   LEU A 131      55.549  -5.185  65.185  0.77 21.23           H
ATOM   1999  HA  LEU A 131      54.341  -3.026  64.124  1.00 21.98           H
ATOM   2000  HB2 LEU A 131      56.673  -4.301  63.167  0.58 23.22           H
ATOM   2001  HB3 LEU A 131      56.158  -2.871  62.718  0.58 23.22           H
ATOM   2002  HG  LEU A 131      57.143  -3.409  65.301  0.92 23.94           H
ATOM   2003 HD11 LEU A 131      59.067  -2.297  64.696  0.90 27.18           H
ATOM   2004 HD12 LEU A 131      58.859  -3.598  63.809  0.90 27.18           H
ATOM   2005 HD13 LEU A 131      58.518  -2.166  63.211  0.90 27.18           H
ATOM   2006 HD21 LEU A 131      57.232  -1.115  65.634  0.81 24.23           H
ATOM   2007 HD22 LEU A 131      56.592  -0.878  64.199  0.81 24.23           H
ATOM   2008 HD23 LEU A 131      55.736  -1.567  65.347  0.81 24.23           H
ATOM   2009  N   LYS A 132      53.146  -3.897  62.190  1.00 24.93           N
ATOM   2010  CA  LYS A 132      52.300  -4.537  61.189  1.00 25.97           C
ATOM   2011  C   LYS A 132      53.146  -5.060  60.042  0.59 24.85           C
ATOM   2012  O   LYS A 132      54.094  -4.401  59.594  0.94 26.08           O
ATOM   2013  CB  LYS A 132      51.241  -3.558  60.664  0.93 26.79           C
ATOM   2014  CG  LYS A 132      50.202  -4.205  59.722  0.76 27.58           C
ATOM   2015  CD  LYS A 132      48.820  -3.638  59.925  0.34 30.01           C
ATOM   2016  CE  LYS A 132      48.030  -3.606  58.636  1.00 34.18           C
ATOM   2017  NZ  LYS A 132      47.161  -2.418  58.593  0.31 34.13           N
ATOM   2018  H   LYS A 132      52.990  -3.059  62.308  1.00 24.93           H
ATOM   2019  HA  LYS A 132      51.841  -5.289  61.594  1.00 25.97           H
ATOM   2020  HB2 LYS A 132      50.763  -3.182  61.419  0.93 26.79           H
ATOM   2021  HB3 LYS A 132      51.687  -2.851  60.172  0.93 26.79           H
ATOM   2022  HG2 LYS A 132      50.463  -4.043  58.802  0.76 27.58           H
ATOM   2023  HG3 LYS A 132      50.165  -5.159  59.896  0.76 27.58           H
ATOM   2024  HD2 LYS A 132      48.339  -4.191  60.561  0.34 30.01           H
ATOM   2025  HD3 LYS A 132      48.893  -2.730  60.258  0.34 30.01           H
ATOM   2026  HE2 LYS A 132      48.641  -3.567  57.884  1.00 34.18           H
ATOM   2027  HE3 LYS A 132      47.472  -4.397  58.580  1.00 34.18           H
ATOM   2028  HZ1 LYS A 132      46.700  -2.407  57.831  0.31 34.13           H
ATOM   2029  HZ2 LYS A 132      46.591  -2.433  59.276  0.31 34.13           H
ATOM   2030  HZ3 LYS A 132      47.654  -1.679  58.643  0.31 34.13           H
ATOM   2031  N   GLY A 133      52.825  -6.284  59.610  0.94 27.73           N
ATOM   2032  CA  GLY A 133      53.475  -6.925  58.482  0.81 27.90           C
ATOM   2033  C   GLY A 133      54.596  -7.870  58.848  0.33 28.12           C
ATOM   2034  O   GLY A 133      55.018  -8.672  58.002  0.73 27.46           O
ATOM   2035  H   GLY A 133      52.214  -6.770  59.971  0.94 27.73           H
ATOM   2036  HA2 GLY A 133      52.813  -7.426  57.980  0.81 27.90           H
ATOM   2037  HA3 GLY A 133      53.839  -6.241  57.899  0.81 27.90           H
ATOM   2038  N   TYR A 134      55.075  -7.821  60.072  1.00 26.32           N
ATOM   2039  CA  TYR A 134      56.165  -8.675  60.486  1.00 26.90           C
ATOM   2040  C   TYR A 134      55.626  -9.822  61.314  0.81 25.58           C
ATOM   2041  O   TYR A 134      54.698  -9.629  62.092  0.96 24.59           O
ATOM   2042  CB  TYR A 134      57.185  -7.900  61.312  1.00 25.18           C
ATOM   2043  CG  TYR A 134      58.018  -6.922  60.532  0.71 27.93           C
ATOM   2044  CD1 TYR A 134      59.178  -7.329  59.893  0.64 29.17           C
ATOM   2045  CD2 TYR A 134      57.651  -5.592  60.448  0.88 27.77           C
ATOM   2046  CE1 TYR A 134      59.941  -6.431  59.186  1.00 30.36           C
ATOM   2047  CE2 TYR A 134      58.399  -4.686  59.752  1.00 29.39           C
ATOM   2048  CZ  TYR A 134      59.554  -5.119  59.120  0.40 30.76           C
ATOM   2049  OH  TYR A 134      60.334  -4.256  58.412  0.74 34.53           O
ATOM   2050  H   TYR A 134      54.783  -7.297  60.688  1.00 26.32           H
ATOM   2051  HA  TYR A 134      56.610  -9.039  59.705  1.00 26.90           H
ATOM   2052  HB2 TYR A 134      56.714  -7.402  61.997  1.00 25.18           H
ATOM   2053  HB3 TYR A 134      57.791  -8.533  61.728  1.00 25.18           H
ATOM   2054  HD1 TYR A 134      59.441  -8.220  59.940  0.64 29.17           H
ATOM   2055  HD2 TYR A 134      56.877  -5.308  60.876  0.88 27.77           H
ATOM   2056  HE1 TYR A 134      60.718  -6.711  58.759  1.00 30.36           H
ATOM   2057  HE2 TYR A 134      58.138  -3.795  59.704  1.00 29.39           H
ATOM   2058  HH  TYR A 134      60.005  -3.483  58.438  0.74 34.53           H
ATOM   2059  N   PRO A 135      56.177 -11.018  61.144  1.00 27.67           N
ATOM   2060  CA  PRO A 135      55.857 -12.110  62.055  0.74 26.02           C
ATOM   2061  C   PRO A 135      56.371 -11.779  63.448  0.61 22.21           C
ATOM   2062  O   PRO A 135      57.086 -10.802  63.649  0.88 21.31           O
ATOM   2063  CB  PRO A 135      56.585 -13.314  61.448  1.00 28.86           C
ATOM   2064  CG  PRO A 135      57.274 -12.805  60.194  1.00 28.82           C
ATOM   2065  CD  PRO A 135      57.263 -11.355  60.211  1.00 29.35           C
ATOM   2066  HA  PRO A 135      54.902 -12.275  62.080  0.74 26.02           H
ATOM   2067  HB2 PRO A 135      57.237 -13.651  62.081  1.00 28.86           H
ATOM   2068  HB3 PRO A 135      55.940 -14.003  61.225  1.00 28.86           H
ATOM   2069  HG2 PRO A 135      58.188 -13.130  60.181  1.00 28.82           H
ATOM   2070  HG3 PRO A 135      56.795 -13.130  59.416  1.00 28.82           H
ATOM   2071  HD2 PRO A 135      58.109 -11.016  60.544  1.00 29.35           H
ATOM   2072  HD3 PRO A 135      57.067 -11.009  59.327  1.00 29.35           H
ATOM   2073  N   PHE A 136      55.983 -12.585  64.429  1.00 22.86           N
ATOM   2074  CA  PHE A 136      56.495 -12.385  65.783  0.89 23.90           C
ATOM   2075  C   PHE A 136      57.794 -13.191  65.938  0.75 23.66           C
ATOM   2076  O   PHE A 136      58.209 -13.910  65.026  0.84 23.61           O
ATOM   2077  CB  PHE A 136      55.429 -12.769  66.805  1.00 21.58           C
ATOM   2078  CG  PHE A 136      54.156 -11.923  66.754  1.00 22.06           C
ATOM   2079  CD1 PHE A 136      54.038 -10.802  65.930  0.94 22.41           C
ATOM   2080  CD2 PHE A 136      53.072 -12.267  67.548  0.83 23.12           C
ATOM   2081  CE1 PHE A 136      52.865 -10.047  65.907  0.62 24.47           C
ATOM   2082  CE2 PHE A 136      51.917 -11.525  67.534  0.97 21.57           C
ATOM   2083  CZ  PHE A 136      51.799 -10.413  66.717  0.81 23.04           C
ATOM   2084  H   PHE A 136      55.436 -13.243  64.342  1.00 22.86           H
ATOM   2085  HA  PHE A 136      56.706 -11.446  65.907  0.89 23.90           H
ATOM   2086  HB2 PHE A 136      55.173 -13.692  66.654  1.00 21.58           H
ATOM   2087  HB3 PHE A 136      55.806 -12.677  67.694  1.00 21.58           H
ATOM   2088  HD1 PHE A 136      54.753 -10.554  65.389  0.94 22.41           H
ATOM   2089  HD2 PHE A 136      53.132 -13.009  68.106  0.83 23.12           H
ATOM   2090  HE1 PHE A 136      52.799  -9.301  65.355  0.62 24.47           H
ATOM   2091  HE2 PHE A 136      51.203 -11.776  68.075  0.97 21.57           H
ATOM   2092  HZ  PHE A 136      51.012  -9.918  66.708  0.81 23.04           H
ATOM   2093  N   ASN A 137      58.463 -13.065  67.088  1.00 21.68           N
ATOM   2094  CA  ASN A 137      59.801 -13.627  67.229  0.82 23.59           C
ATOM   2095  C   ASN A 137      59.907 -15.114  66.913  0.97 25.47           C
ATOM   2096  O   ASN A 137      60.982 -15.518  66.432  0.64 25.34           O
ATOM   2097  CB  ASN A 137      60.378 -13.333  68.634  0.91 23.77           C
ATOM   2098  CG  ASN A 137      61.181 -12.033  68.670  1.00 22.50           C
ATOM   2099  OD1 ASN A 137      62.364 -12.007  68.344  0.36 23.16           O
ATOM   2100  ND2 ASN A 137      60.524 -10.930  69.040  0.44 23.65           N
ATOM   2101  H   ASN A 137      58.167 -12.664  67.789  1.00 21.68           H
ATOM   2102  HA  ASN A 137      60.375 -13.171  66.594  0.82 23.59           H
ATOM   2103  HB2 ASN A 137      59.647 -13.254  69.267  0.91 23.77           H
ATOM   2104  HB3 ASN A 137      60.966 -14.059  68.894  0.91 23.77           H
ATOM   2105 HD21 ASN A 137      60.935 -10.176  69.074  0.44 23.65           H
ATOM   2106 HD22 ASN A 137      59.690 -10.975  69.243  0.44 23.65           H
ATOM   2107  N   PRO A 138      58.897 -15.964  67.118  0.68 22.68           N
ATOM   2108  CA  PRO A 138      59.064 -17.363  66.696  0.88 23.27           C
ATOM   2109  C   PRO A 138      59.292 -17.567  65.209  0.96 24.97           C
ATOM   2110  O   PRO A 138      59.802 -18.633  64.834  0.64 26.17           O
ATOM   2111  CB  PRO A 138      57.752 -18.025  67.137  1.00 23.20           C
ATOM   2112  CG  PRO A 138      57.298 -17.227  68.228  0.89 23.61           C
ATOM   2113  CD  PRO A 138      57.666 -15.811  67.920  0.81 24.04           C
ATOM   2114  HA  PRO A 138      59.798 -17.768  67.184  0.88 23.27           H
ATOM   2115  HB2 PRO A 138      57.113 -18.006  66.407  1.00 23.20           H
ATOM   2116  HB3 PRO A 138      57.924 -18.936  67.423  1.00 23.20           H
ATOM   2117  HG2 PRO A 138      56.336 -17.315  68.311  0.89 23.61           H
ATOM   2118  HG3 PRO A 138      57.735 -17.520  69.043  0.89 23.61           H
ATOM   2119  HD2 PRO A 138      56.970 -15.384  67.397  0.81 24.04           H
ATOM   2120  HD3 PRO A 138      57.851 -15.322  68.737  0.81 24.04           H
ATOM   2121  N   CYS A 139      58.929 -16.609  64.343  0.70 25.16           N
ATOM   2122  CA  CYS A 139      58.953 -16.829  62.899  0.71 26.53           C
ATOM   2123  C   CYS A 139      59.651 -15.711  62.126  0.59 26.44           C
ATOM   2124  O   CYS A 139      59.518 -15.633  60.897  0.73 26.99           O
ATOM   2125  CB  CYS A 139      57.529 -16.998  62.363  1.00 26.05           C
ATOM   2126  SG  CYS A 139      56.713 -18.503  62.896  0.61 27.99           S
ATOM   2127  H   CYS A 139      58.665 -15.823  64.572  0.70 25.16           H
ATOM   2128  HA  CYS A 139      59.434 -17.652  62.721  0.71 26.53           H
ATOM   2129  HB2 CYS A 139      56.992 -16.249  62.666  1.00 26.05           H
ATOM   2130  HB3 CYS A 139      57.560 -17.007  61.394  1.00 26.05           H
ATOM   2131  HG  CYS A 139      56.646 -18.508  64.094  0.61 27.99           H
ATOM   2132  N   LEU A 140      60.363 -14.831  62.803  0.94 25.51           N
ATOM   2133  CA  LEU A 140      61.140 -13.816  62.126  0.84 26.75           C
ATOM   2134  C   LEU A 140      62.396 -14.447  61.556  0.40 26.81           C
ATOM   2135  O   LEU A 140      62.989 -15.331  62.177  0.83 25.20           O
ATOM   2136  CB  LEU A 140      61.513 -12.712  63.095  0.78 26.09           C
ATOM   2137  CG  LEU A 140      60.391 -11.766  63.494  0.59 24.48           C
ATOM   2138  CD1 LEU A 140      60.711 -11.095  64.822  0.92 24.31           C
ATOM   2139  CD2 LEU A 140      60.270 -10.729  62.397  1.00 21.38           C
ATOM   2140  H   LEU A 140      60.412 -14.799  63.661  0.94 25.51           H
ATOM   2141  HA  LEU A 140      60.623 -13.435  61.399  0.84 26.75           H
ATOM   2142  HB2 LEU A 140      61.850 -13.120  63.907  0.78 26.09           H
ATOM   2143  HB3 LEU A 140      62.213 -12.175  62.690  0.78 26.09           H
ATOM   2144  HG  LEU A 140      59.554 -12.250  63.571  0.59 24.48           H
ATOM   2145 HD11 LEU A 140      59.983 -10.498  65.057  0.92 24.31           H
ATOM   2146 HD12 LEU A 140      60.812 -11.778  65.504  0.92 24.31           H
ATOM   2147 HD13 LEU A 140      61.536 -10.593  64.732  0.92 24.31           H
ATOM   2148 HD21 LEU A 140      59.559 -10.109  62.625  1.00 21.38           H
ATOM   2149 HD22 LEU A 140      61.112 -10.253  62.319  1.00 21.38           H
ATOM   2150 HD23 LEU A 140      60.064 -11.176  61.561  1.00 21.38           H
ATOM   2151  N   THR A 141      62.789 -13.998  60.371  1.00 28.83           N
ATOM   2152  CA  THR A 141      64.040 -14.438  59.767  0.61 28.53           C
ATOM   2153  C   THR A 141      65.172 -13.508  60.157  0.94 27.20           C
ATOM   2154  O   THR A 141      64.958 -12.372  60.587  1.00 23.44           O
ATOM   2155  CB  THR A 141      63.937 -14.439  58.260  1.00 29.60           C
ATOM   2156  OG1 THR A 141      63.738 -13.088  57.829  0.94 29.68           O
ATOM   2157  CG2 THR A 141      62.757 -15.324  57.799  0.57 32.20           C
ATOM   2158  H   THR A 141      62.348 -13.435  59.894  1.00 28.83           H
ATOM   2159  HA  THR A 141      64.254 -15.335  60.068  0.61 28.53           H
ATOM   2160  HB  THR A 141      64.757 -14.788  57.876  1.00 29.60           H
ATOM   2161  HG1 THR A 141      63.676 -13.059  56.992  0.94 29.68           H
ATOM   2162 HG21 THR A 141      62.698 -15.320  56.831  0.57 32.20           H
ATOM   2163 HG22 THR A 141      62.888 -16.236  58.103  0.57 32.20           H
ATOM   2164 HG23 THR A 141      61.926 -14.986  58.168  0.57 32.20           H
ATOM   2165  N   GLU A 142      66.410 -13.961  59.922  1.00 27.59           N
ATOM   2166  CA  GLU A 142      67.532 -13.070  60.182  0.77 26.74           C
ATOM   2167  C   GLU A 142      67.352 -11.761  59.437  1.00 24.34           C
ATOM   2168  O   GLU A 142      67.541 -10.685  60.010  0.88 23.85           O
ATOM   2169  CB  GLU A 142      68.870 -13.717  59.803  0.87 28.97           C
ATOM   2170  CG  GLU A 142      70.037 -12.918  60.364  0.82 30.27           C
ATOM   2171  CD  GLU A 142      71.246 -13.777  60.734  0.54 30.58           C
ATOM   2172  OE1 GLU A 142      71.430 -14.814  60.080  0.73 29.26           O
ATOM   2173  OE2 GLU A 142      72.000 -13.418  61.679  0.61 33.44           O
ATOM   2174  H   GLU A 142      66.615 -14.742  59.626  1.00 27.59           H
ATOM   2175  HA  GLU A 142      67.558 -12.870  61.130  0.77 26.74           H
ATOM   2176  HB2 GLU A 142      68.909 -14.614  60.169  0.87 28.97           H
ATOM   2177  HB3 GLU A 142      68.953 -13.743  58.837  0.87 28.97           H
ATOM   2178  HG2 GLU A 142      70.323 -12.273  59.698  0.82 30.27           H
ATOM   2179  HG3 GLU A 142      69.744 -12.456  61.165  0.82 30.27           H
ATOM   2180  N   ALA A 143      66.952 -11.830  58.163  0.96 24.96           N
ATOM   2181  CA  ALA A 143      66.739 -10.622  57.353  0.81 26.60           C
ATOM   2182  C   ALA A 143      65.614  -9.726  57.892  0.90 26.92           C
ATOM   2183  O   ALA A 143      65.735  -8.491  57.867  0.98 27.45           O
ATOM   2184  CB  ALA A 143      66.433 -11.010  55.908  1.00 28.90           C
ATOM   2185  H   ALA A 143      66.797 -12.565  57.743  0.96 24.96           H
ATOM   2186  HA  ALA A 143      67.557 -10.101  57.353  0.81 26.60           H
ATOM   2187  HB1 ALA A 143      66.295 -10.204  55.387  1.00 28.90           H
ATOM   2188  HB2 ALA A 143      67.183 -11.511  55.550  1.00 28.90           H
ATOM   2189  HB3 ALA A 143      65.631 -11.557  55.891  1.00 28.90           H
ATOM   2190  N   ASN A 144      64.488 -10.314  58.319  0.77 26.49           N
ATOM   2191  CA  ASN A 144      63.445  -9.534  59.000  0.82 26.43           C
ATOM   2192  C   ASN A 144      64.036  -8.747  60.171  0.73 24.69           C
ATOM   2193  O   ASN A 144      63.922  -7.520  60.245  0.95 24.85           O
ATOM   2194  CB  ASN A 144      62.329 -10.449  59.546  0.84 26.44           C
ATOM   2195  CG  ASN A 144      61.470 -11.090  58.470  0.83 27.56           C
ATOM   2196  OD1 ASN A 144      60.904 -12.163  58.683  0.95 27.27           O
ATOM   2197  ND2 ASN A 144      61.339 -10.440  57.344  0.78 27.32           N
ATOM   2198  H   ASN A 144      64.305 -11.150  58.229  0.77 26.49           H
ATOM   2199  HA  ASN A 144      63.050  -8.906  58.374  0.82 26.43           H
ATOM   2200  HB2 ASN A 144      62.736 -11.161  60.064  0.84 26.44           H
ATOM   2201  HB3 ASN A 144      61.746  -9.922  60.115  0.84 26.44           H
ATOM   2202 HD21 ASN A 144      60.861 -10.770  56.710  0.78 27.32           H
ATOM   2203 HD22 ASN A 144      61.731  -9.682  57.238  0.78 27.32           H
ATOM   2204  N   TYR A 145      64.660  -9.460  61.113  0.67 23.73           N
ATOM   2205  CA  TYR A 145      65.261  -8.806  62.274  0.94 24.61           C
ATOM   2206  C   TYR A 145      66.125  -7.632  61.846  0.91 23.74           C
ATOM   2207  O   TYR A 145      65.974  -6.515  62.352  0.91 25.75           O
ATOM   2208  CB  TYR A 145      66.092  -9.805  63.062  1.00 20.79           C
ATOM   2209  CG  TYR A 145      65.351 -10.708  64.021  0.61 23.10           C
ATOM   2210  CD1 TYR A 145      64.786 -10.211  65.185  1.00 21.84           C
ATOM   2211  CD2 TYR A 145      65.267 -12.076  63.789  1.00 22.12           C
ATOM   2212  CE1 TYR A 145      64.113 -11.063  66.078  0.89 22.80           C
ATOM   2213  CE2 TYR A 145      64.628 -12.918  64.663  1.00 24.07           C
ATOM   2214  CZ  TYR A 145      64.038 -12.410  65.808  0.42 23.67           C
ATOM   2215  OH  TYR A 145      63.386 -13.262  66.683  0.97 23.88           O
ATOM   2216  H   TYR A 145      64.747 -10.316  61.102  0.67 23.73           H
ATOM   2217  HA  TYR A 145      64.558  -8.472  62.852  0.94 24.61           H
ATOM   2218  HB2 TYR A 145      66.554 -10.378  62.430  1.00 20.79           H
ATOM   2219  HB3 TYR A 145      66.745  -9.311  63.581  1.00 20.79           H
ATOM   2220  HD1 TYR A 145      64.831  -9.299  65.365  1.00 21.84           H
ATOM   2221  HD2 TYR A 145      65.654 -12.429  63.021  1.00 22.12           H
ATOM   2222  HE1 TYR A 145      63.726 -10.719  66.851  0.89 22.80           H
ATOM   2223  HE2 TYR A 145      64.573 -13.827  64.476  1.00 24.07           H
ATOM   2224  HH  TYR A 145      63.083 -12.828  67.335  0.97 23.88           H
ATOM   2225  N   LYS A 146      67.017  -7.866  60.884  0.76 25.62           N
ATOM   2226  CA  LYS A 146      67.914  -6.813  60.404  0.91 26.90           C
ATOM   2227  C   LYS A 146      67.123  -5.627  59.863  0.82 26.88           C
ATOM   2228  O   LYS A 146      67.379  -4.470  60.219  1.00 26.52           O
ATOM   2229  CB  LYS A 146      68.848  -7.355  59.303  0.74 29.37           C
ATOM   2230  CG  LYS A 146      70.100  -8.108  59.748  0.90 32.77           C
ATOM   2231  CD  LYS A 146      71.046  -8.420  58.545  1.00 31.32           C
ATOM   2232  CE  LYS A 146      72.296  -9.179  58.970  0.30 37.38           C
ATOM   2233  NZ  LYS A 146      73.132  -9.639  57.798  0.74 43.70           N
ATOM   2234  H   LYS A 146      67.124  -8.624  60.494  0.76 25.62           H
ATOM   2235  HA  LYS A 146      68.463  -6.500  61.140  0.91 26.90           H
ATOM   2236  HB2 LYS A 146      68.335  -7.962  58.747  0.74 29.37           H
ATOM   2237  HB3 LYS A 146      69.144  -6.604  58.765  0.74 29.37           H
ATOM   2238  HG2 LYS A 146      70.590  -7.565  60.385  0.90 32.77           H
ATOM   2239  HG3 LYS A 146      69.840  -8.949  60.154  0.90 32.77           H
ATOM   2240  HD2 LYS A 146      70.569  -8.963  57.899  1.00 31.32           H
ATOM   2241  HD3 LYS A 146      71.325  -7.585  58.136  1.00 31.32           H
ATOM   2242  HE2 LYS A 146      72.845  -8.599  59.521  0.30 37.38           H
ATOM   2243  HE3 LYS A 146      72.031  -9.963  59.476  0.30 37.38           H
ATOM   2244  HZ1 LYS A 146      73.850 -10.077  58.089  0.74 43.70           H
ATOM   2245  HZ2 LYS A 146      72.654 -10.181  57.278  0.74 43.70           H
ATOM   2246  HZ3 LYS A 146      73.396  -8.937  57.319  0.74 43.70           H
ATOM   2247  N   GLU A 147      66.158  -5.902  58.981  1.00 26.89           N
ATOM   2248  CA  GLU A 147      65.373  -4.836  58.362  0.91 28.63           C
ATOM   2249  C   GLU A 147      64.556  -4.087  59.398  0.85 27.53           C
ATOM   2250  O   GLU A 147      64.469  -2.851  59.364  1.00 26.19           O
ATOM   2251  CB  GLU A 147      64.461  -5.437  57.288  0.77 30.98           C
ATOM   2252  CG  GLU A 147      63.389  -4.496  56.743  1.00 31.41           C
ATOM   2253  CD  GLU A 147      62.230  -5.223  56.028  0.51 35.11           C
ATOM   2254  OE1 GLU A 147      62.237  -6.467  55.915  0.53 34.71           O
ATOM   2255  OE2 GLU A 147      61.279  -4.541  55.615  0.70 37.46           O
ATOM   2256  H   GLU A 147      65.941  -6.695  58.726  1.00 26.89           H
ATOM   2257  HA  GLU A 147      65.972  -4.205  57.934  0.91 28.63           H
ATOM   2258  HB2 GLU A 147      65.011  -5.717  56.540  0.77 30.98           H
ATOM   2259  HB3 GLU A 147      64.009  -6.208  57.665  0.77 30.98           H
ATOM   2260  HG2 GLU A 147      63.012  -3.991  57.481  1.00 31.41           H
ATOM   2261  HG3 GLU A 147      63.799  -3.892  56.105  1.00 31.41           H
ATOM   2262  N   MET A 148      63.946  -4.815  60.331  1.00 25.80           N
ATOM   2263  CA  MET A 148      63.178  -4.142  61.379  0.83 25.79           C
ATOM   2264  C   MET A 148      64.056  -3.221  62.211  0.83 25.44           C
ATOM   2265  O   MET A 148      63.654  -2.099  62.549  0.94 26.65           O
ATOM   2266  CB  MET A 148      62.505  -5.164  62.293  0.69 25.88           C
ATOM   2267  CG  MET A 148      61.582  -4.500  63.354  0.97 24.17           C
ATOM   2268  SD  MET A 148      61.030  -5.694  64.547  0.76 19.98           S
ATOM   2269  CE  MET A 148      60.120  -6.843  63.527  1.00 24.88           C
ATOM   2270  H   MET A 148      63.960  -5.674  60.382  1.00 25.80           H
ATOM   2271  HA  MET A 148      62.480  -3.613  60.962  0.83 25.79           H
ATOM   2272  HB2 MET A 148      61.963  -5.761  61.755  0.69 25.88           H
ATOM   2273  HB3 MET A 148      63.189  -5.667  62.762  0.69 25.88           H
ATOM   2274  HG2 MET A 148      62.073  -3.806  63.821  0.97 24.17           H
ATOM   2275  HG3 MET A 148      60.803  -4.125  62.914  0.97 24.17           H
ATOM   2276  HE1 MET A 148      59.767  -7.551  64.087  1.00 24.88           H
ATOM   2277  HE2 MET A 148      59.393  -6.371  63.092  1.00 24.88           H
ATOM   2278  HE3 MET A 148      60.719  -7.215  62.860  1.00 24.88           H
ATOM   2279  N   GLU A 149      65.241  -3.691  62.596  1.00 25.80           N
ATOM   2280  CA  GLU A 149      66.122  -2.849  63.389  0.93 27.48           C
ATOM   2281  C   GLU A 149      66.510  -1.596  62.618  1.00 27.19           C
ATOM   2282  O   GLU A 149      66.590  -0.505  63.189  0.86 26.80           O
ATOM   2283  CB  GLU A 149      67.357  -3.633  63.810  0.88 27.78           C
ATOM   2284  CG  GLU A 149      68.349  -2.841  64.631  0.82 29.30           C
ATOM   2285  CD  GLU A 149      69.604  -3.640  64.971  0.92 27.44           C
ATOM   2286  OE1 GLU A 149      69.954  -4.576  64.217  0.73 27.55           O
ATOM   2287  OE2 GLU A 149      70.222  -3.349  66.016  0.90 29.05           O
ATOM   2288  H   GLU A 149      65.550  -4.474  62.415  1.00 25.80           H
ATOM   2289  HA  GLU A 149      65.655  -2.573  64.192  0.93 27.48           H
ATOM   2290  HB2 GLU A 149      67.075  -4.394  64.343  0.88 27.78           H
ATOM   2291  HB3 GLU A 149      67.815  -3.944  63.014  0.88 27.78           H
ATOM   2292  HG2 GLU A 149      68.619  -2.056  64.128  0.82 29.30           H
ATOM   2293  HG3 GLU A 149      67.929  -2.573  65.463  0.82 29.30           H
ATOM   2294  N   ASP A 150      66.739  -1.733  61.318  1.00 28.15           N
ATOM   2295  CA  ASP A 150      67.084  -0.580  60.489  1.00 28.22           C
ATOM   2296  C   ASP A 150      65.966   0.454  60.479  1.00 27.99           C
ATOM   2297  O   ASP A 150      66.219   1.659  60.596  0.69 28.91           O
ATOM   2298  CB  ASP A 150      67.404  -1.070  59.076  0.78 30.82           C
ATOM   2299  CG  ASP A 150      68.086  -0.020  58.218  0.61 31.92           C
ATOM   2300  OD1 ASP A 150      68.455   1.064  58.730  0.52 31.45           O
ATOM   2301  OD2 ASP A 150      68.260  -0.308  57.023  0.55 34.89           O
ATOM   2302  H   ASP A 150      66.703  -2.479  60.891  1.00 28.15           H
ATOM   2303  HA  ASP A 150      67.880  -0.159  60.848  1.00 28.22           H
ATOM   2304  HB2 ASP A 150      67.994  -1.837  59.136  0.78 30.82           H
ATOM   2305  HB3 ASP A 150      66.577  -1.323  58.637  0.78 30.82           H
ATOM   2306  N   LYS A 151      64.710   0.007  60.368  1.00 28.69           N
ATOM   2307  CA  LYS A 151      63.618   0.962  60.347  1.00 27.63           C
ATOM   2308  C   LYS A 151      63.405   1.587  61.709  0.62 27.93           C
ATOM   2309  O   LYS A 151      63.187   2.801  61.803  1.00 25.57           O
ATOM   2310  CB  LYS A 151      62.342   0.287  59.850  1.00 29.90           C
ATOM   2311  CG  LYS A 151      62.489  -0.281  58.445  0.58 29.79           C
ATOM   2312  CD  LYS A 151      61.220  -1.010  58.029  0.44 32.24           C
ATOM   2313  CE  LYS A 151      61.325  -1.611  56.625  0.37 33.28           C
ATOM   2314  NZ  LYS A 151      62.158  -0.789  55.693  0.53 33.94           N
ATOM   2315  H   LYS A 151      64.477  -0.818  60.305  1.00 28.69           H
ATOM   2316  HA  LYS A 151      63.838   1.674  59.726  1.00 27.63           H
ATOM   2317  HB2 LYS A 151      62.118  -0.444  60.447  1.00 29.90           H
ATOM   2318  HB3 LYS A 151      61.624   0.938  59.837  1.00 29.90           H
ATOM   2319  HG2 LYS A 151      62.647   0.443  57.819  0.58 29.79           H
ATOM   2320  HG3 LYS A 151      63.226  -0.911  58.427  0.58 29.79           H
ATOM   2321  HD2 LYS A 151      61.051  -1.732  58.654  0.44 32.24           H
ATOM   2322  HD3 LYS A 151      60.479  -0.385  58.034  0.44 32.24           H
ATOM   2323  HE2 LYS A 151      61.729  -2.491  56.688  0.37 33.28           H
ATOM   2324  HE3 LYS A 151      60.435  -1.682  56.246  0.37 33.28           H
ATOM   2325  HZ1 LYS A 151      62.190  -1.176  54.892  0.53 33.94           H
ATOM   2326  HZ2 LYS A 151      61.805   0.024  55.608  0.53 33.94           H
ATOM   2327  HZ3 LYS A 151      62.985  -0.714  56.011  0.53 33.94           H
ATOM   2328  N   VAL A 152      63.472   0.773  62.773  1.00 26.22           N
ATOM   2329  CA  VAL A 152      63.262   1.269  64.135  1.00 29.31           C
ATOM   2330  C   VAL A 152      64.385   2.224  64.550  1.00 28.12           C
ATOM   2331  O   VAL A 152      64.137   3.311  65.087  0.85 28.36           O
ATOM   2332  CB  VAL A 152      63.123   0.059  65.091  1.00 29.35           C
ATOM   2333  CG1 VAL A 152      63.424   0.420  66.494  0.42 27.58           C
ATOM   2334  CG2 VAL A 152      61.729  -0.537  64.948  1.00 25.36           C
ATOM   2335  H   VAL A 152      63.637  -0.070  62.730  1.00 26.22           H
ATOM   2336  HA  VAL A 152      62.428   1.765  64.162  1.00 29.31           H
ATOM   2337  HB  VAL A 152      63.760  -0.621  64.822  1.00 29.35           H
ATOM   2338 HG11 VAL A 152      63.324  -0.367  67.052  0.42 27.58           H
ATOM   2339 HG12 VAL A 152      64.335   0.749  66.547  0.42 27.58           H
ATOM   2340 HG13 VAL A 152      62.806   1.110  66.782  0.42 27.58           H
ATOM   2341 HG21 VAL A 152      61.646  -1.294  65.548  1.00 25.36           H
ATOM   2342 HG22 VAL A 152      61.072   0.140  65.176  1.00 25.36           H
ATOM   2343 HG23 VAL A 152      61.602  -0.826  64.030  1.00 25.36           H
ATOM   2344  N   SER A 153      65.644   1.838  64.325  1.00 27.88           N
ATOM   2345  CA  SER A 153      66.720   2.748  64.709  0.87 30.21           C
ATOM   2346  C   SER A 153      66.619   4.060  63.936  1.00 30.26           C
ATOM   2347  O   SER A 153      66.857   5.131  64.491  1.00 30.14           O
ATOM   2348  CB  SER A 153      68.083   2.082  64.499  1.00 31.43           C
ATOM   2349  OG  SER A 153      68.261   1.689  63.159  0.73 27.51           O
ATOM   2350  H   SER A 153      65.891   1.094  63.971  1.00 27.88           H
ATOM   2351  HA  SER A 153      66.633   2.954  65.653  0.87 30.21           H
ATOM   2352  HB2 SER A 153      68.781   2.713  64.736  1.00 31.43           H
ATOM   2353  HB3 SER A 153      68.140   1.298  65.067  1.00 31.43           H
ATOM   2354  HG  SER A 153      67.664   1.141  62.939  0.73 27.51           H
ATOM   2355  N   ALA A 154      66.221   4.002  62.671  0.93 29.64           N
ATOM   2356  CA  ALA A 154      65.999   5.234  61.922  0.55 31.59           C
ATOM   2357  C   ALA A 154      64.992   6.145  62.631  0.61 29.76           C
ATOM   2358  O   ALA A 154      65.250   7.338  62.818  0.77 29.79           O
ATOM   2359  CB  ALA A 154      65.542   4.888  60.506  1.00 31.13           C
ATOM   2360  H   ALA A 154      66.074   3.279  62.229  0.93 29.64           H
ATOM   2361  HA  ALA A 154      66.839   5.716  61.854  0.55 31.59           H
ATOM   2362  HB1 ALA A 154      65.396   5.709  60.012  1.00 31.13           H
ATOM   2363  HB2 ALA A 154      66.230   4.359  60.073  1.00 31.13           H
ATOM   2364  HB3 ALA A 154      64.717   4.380  60.557  1.00 31.13           H
ATOM   2365  N   ILE A 155      63.857   5.599  63.071  0.84 29.75           N
ATOM   2366  CA  ILE A 155      62.863   6.423  63.763  1.00 28.16           C
ATOM   2367  C   ILE A 155      63.442   7.011  65.042  1.00 27.98           C
ATOM   2368  O   ILE A 155      63.286   8.199  65.334  0.87 27.19           O
ATOM   2369  CB  ILE A 155      61.589   5.612  64.058  0.64 29.35           C
ATOM   2370  CG1 ILE A 155      60.867   5.265  62.758  0.62 30.02           C
ATOM   2371  CG2 ILE A 155      60.676   6.411  64.984  0.90 30.77           C
ATOM   2372  CD1 ILE A 155      59.902   4.123  62.885  0.70 31.37           C
ATOM   2373  H   ILE A 155      63.641   4.771  62.984  0.84 29.75           H
ATOM   2374  HA  ILE A 155      62.616   7.162  63.186  1.00 28.16           H
ATOM   2375  HB  ILE A 155      61.841   4.788  64.504  0.64 29.35           H
ATOM   2376 HG12 ILE A 155      60.369   6.042  62.461  0.62 30.02           H
ATOM   2377 HG13 ILE A 155      61.527   5.023  62.090  0.62 30.02           H
ATOM   2378 HG21 ILE A 155      59.877   5.891  65.163  0.90 30.77           H
ATOM   2379 HG22 ILE A 155      61.147   6.591  65.813  0.90 30.77           H
ATOM   2380 HG23 ILE A 155      60.439   7.245  64.550  0.90 30.77           H
ATOM   2381 HD11 ILE A 155      59.486   3.964  62.023  0.70 31.37           H
ATOM   2382 HD12 ILE A 155      60.386   3.332  63.170  0.70 31.37           H
ATOM   2383 HD13 ILE A 155      59.226   4.352  63.542  0.70 31.37           H
ATOM   2384  N   PHE A 156      64.113   6.189  65.836  1.00 30.05           N
ATOM   2385  CA  PHE A 156      64.656   6.696  67.091  1.00 28.75           C
ATOM   2386  C   PHE A 156      65.584   7.886  66.857  0.77 29.30           C
ATOM   2387  O   PHE A 156      65.608   8.826  67.661  0.89 29.92           O
ATOM   2388  CB  PHE A 156      65.398   5.575  67.819  1.00 25.93           C
ATOM   2389  CG  PHE A 156      64.519   4.449  68.283  0.87 27.23           C
ATOM   2390  CD1 PHE A 156      63.153   4.586  68.345  1.00 27.20           C
ATOM   2391  CD2 PHE A 156      65.076   3.252  68.662  0.76 26.58           C
ATOM   2392  CE1 PHE A 156      62.358   3.548  68.784  0.62 26.74           C
ATOM   2393  CE2 PHE A 156      64.297   2.228  69.112  0.94 25.34           C
ATOM   2394  CZ  PHE A 156      62.936   2.372  69.159  1.00 25.37           C
ATOM   2395  H   PHE A 156      64.266   5.358  65.679  1.00 30.05           H
ATOM   2396  HA  PHE A 156      63.925   6.990  67.656  1.00 28.75           H
ATOM   2397  HB2 PHE A 156      66.063   5.202  67.219  1.00 25.93           H
ATOM   2398  HB3 PHE A 156      65.835   5.949  68.600  1.00 25.93           H
ATOM   2399  HD1 PHE A 156      62.760   5.389  68.090  1.00 27.20           H
ATOM   2400  HD2 PHE A 156      66.000   3.148  68.635  0.76 26.58           H
ATOM   2401  HE1 PHE A 156      61.434   3.649  68.822  0.62 26.74           H
ATOM   2402  HE2 PHE A 156      64.687   1.421  69.362  0.94 25.34           H
ATOM   2403  HZ  PHE A 156      62.405   1.669  69.455  1.00 25.37           H
ATOM   2404  N   GLY A 157      66.323   7.880  65.749  0.86 31.45           N
ATOM   2405  CA  GLY A 157      67.204   8.994  65.415  0.84 31.71           C
ATOM   2406  C   GLY A 157      66.499  10.324  65.259  0.32 32.93           C
ATOM   2407  O   GLY A 157      67.135  11.371  65.432  0.38 34.44           O
ATOM   2408  H   GLY A 157      66.331   7.241  65.174  0.86 31.45           H
ATOM   2409  HA2 GLY A 157      67.873   9.088  66.111  0.84 31.71           H
ATOM   2410  HA3 GLY A 157      67.661   8.797  64.582  0.84 31.71           H
ATOM   2411  N   THR A 158      65.206  10.312  64.925  0.95 33.15           N
ATOM   2412  CA  THR A 158      64.433  11.543  64.762  0.81 33.54           C
ATOM   2413  C   THR A 158      63.852  12.068  66.068  0.85 33.80           C
ATOM   2414  O   THR A 158      63.367  13.202  66.101  0.81 33.61           O
ATOM   2415  CB  THR A 158      63.294  11.338  63.751  0.66 34.53           C
ATOM   2416  OG1 THR A 158      62.280  10.495  64.313  0.71 32.25           O
ATOM   2417  CG2 THR A 158      63.831  10.714  62.453  0.64 32.78           C
ATOM   2418  H   THR A 158      64.750   9.596  64.785  0.95 33.15           H
ATOM   2419  HA  THR A 158      65.019  12.229  64.407  0.81 33.54           H
ATOM   2420  HB  THR A 158      62.905  12.199  63.533  0.66 34.53           H
ATOM   2421  HG1 THR A 158      62.605   9.747  64.511  0.71 32.25           H
ATOM   2422 HG21 THR A 158      63.106  10.588  61.821  0.64 32.78           H
ATOM   2423 HG22 THR A 158      64.497  11.296  62.056  0.64 32.78           H
ATOM   2424 HG23 THR A 158      64.237   9.853  62.642  0.64 32.78           H
ATOM   2425  N   PHE A 159      63.910  11.299  67.148  0.58 32.33           N
ATOM   2426  CA  PHE A 159      63.363  11.765  68.413  0.74 31.05           C
ATOM   2427  C   PHE A 159      64.029  13.067  68.857  0.29 32.37           C
ATOM   2428  O   PHE A 159      65.251  13.165  68.902  0.70 30.65           O
ATOM   2429  CB  PHE A 159      63.569  10.692  69.477  0.80 28.75           C
ATOM   2430  CG  PHE A 159      62.598   9.544  69.408  0.87 26.92           C
ATOM   2431  CD1 PHE A 159      61.476   9.573  68.578  0.65 29.96           C
ATOM   2432  CD2 PHE A 159      62.808   8.428  70.197  0.83 26.40           C
ATOM   2433  CE1 PHE A 159      60.590   8.508  68.544  0.28 29.26           C
ATOM   2434  CE2 PHE A 159      61.941   7.361  70.171  0.75 28.02           C
ATOM   2435  CZ  PHE A 159      60.814   7.398  69.346  1.00 29.90           C
ATOM   2436  H   PHE A 159      64.257  10.513  67.174  0.58 32.33           H
ATOM   2437  HA  PHE A 159      62.411  11.924  68.315  0.74 31.05           H
ATOM   2438  HB2 PHE A 159      64.462  10.328  69.381  0.80 28.75           H
ATOM   2439  HB3 PHE A 159      63.477  11.102  70.352  0.80 28.75           H
ATOM   2440  HD1 PHE A 159      61.318  10.319  68.045  0.65 29.96           H
ATOM   2441  HD2 PHE A 159      63.551   8.398  70.756  0.83 26.40           H
ATOM   2442  HE1 PHE A 159      59.846   8.539  67.987  0.28 29.26           H
ATOM   2443  HE2 PHE A 159      62.099   6.619  70.710  0.75 28.02           H
ATOM   2444  HZ  PHE A 159      60.228   6.676  69.321  1.00 29.90           H
ATOM   2445  N   GLU A 160      63.234  14.069  69.218  0.83 31.76           N
ATOM   2446  CA  GLU A 160      63.792  15.311  69.753  0.95 32.77           C
ATOM   2447  C   GLU A 160      63.132  15.614  71.088  0.00 32.25           C
ATOM   2448  O   GLU A 160      62.278  14.866  71.559  0.80 32.77           O
ATOM   2449  CB  GLU A 160      63.614  16.491  68.782  0.48 34.24           C
ATOM   2450  CG  GLU A 160      63.720  16.138  67.306  0.32 35.64           C
ATOM   2451  CD  GLU A 160      62.379  16.209  66.602  0.00 37.75           C
ATOM   2452  OE1 GLU A 160      61.447  15.498  67.034  0.15 37.18           O
ATOM   2453  OE2 GLU A 160      62.254  16.977  65.617  0.74 43.26           O
ATOM   2454  H   GLU A 160      62.375  14.057  69.166  0.83 31.76           H
ATOM   2455  HA  GLU A 160      64.742  15.190  69.908  0.95 32.77           H
ATOM   2456  HB2 GLU A 160      62.737  16.879  68.927  0.48 34.24           H
ATOM   2457  HB3 GLU A 160      64.297  17.153  68.973  0.48 34.24           H
ATOM   2458  HG2 GLU A 160      64.321  16.763  66.873  0.32 35.64           H
ATOM   2459  HG3 GLU A 160      64.059  15.233  67.220  0.32 35.64           H
ATOM   2460  N   GLY A 161      63.541  16.719  71.706  0.78 32.73           N
ATOM   2461  CA  GLY A 161      62.932  17.106  72.962  1.00 30.96           C
ATOM   2462  C   GLY A 161      63.377  16.166  74.058  0.80 30.88           C
ATOM   2463  O   GLY A 161      64.501  15.659  74.054  0.56 30.43           O
ATOM   2464  H   GLY A 161      64.156  17.249  71.422  0.78 32.73           H
ATOM   2465  HA2 GLY A 161      63.197  18.010  73.195  1.00 30.96           H
ATOM   2466  HA3 GLY A 161      61.966  17.070  72.888  1.00 30.96           H
ATOM   2467  N   GLU A 162      62.458  15.885  74.985  0.64 31.49           N
ATOM   2468  CA  GLU A 162      62.750  14.990  76.097  0.70 31.09           C
ATOM   2469  C   GLU A 162      62.985  13.538  75.663  0.34 29.37           C
ATOM   2470  O   GLU A 162      63.538  12.766  76.451  0.82 29.06           O
ATOM   2471  CB  GLU A 162      61.618  15.044  77.123  0.59 32.22           C
ATOM   2472  CG  GLU A 162      60.342  14.371  76.681  0.52 31.73           C
ATOM   2473  CD  GLU A 162      59.311  14.297  77.788  0.11 30.47           C
ATOM   2474  OE1 GLU A 162      58.126  14.106  77.471  0.88 29.56           O
ATOM   2475  OE2 GLU A 162      59.679  14.408  78.977  0.77 30.34           O
ATOM   2476  H   GLU A 162      61.658  16.202  74.989  0.64 31.49           H
ATOM   2477  HA  GLU A 162      63.559  15.298  76.535  0.70 31.09           H
ATOM   2478  HB2 GLU A 162      61.916  14.607  77.936  0.59 32.22           H
ATOM   2479  HB3 GLU A 162      61.412  15.974  77.308  0.59 32.22           H
ATOM   2480  HG2 GLU A 162      59.957  14.873  75.945  0.52 31.73           H
ATOM   2481  HG3 GLU A 162      60.543  13.466  76.397  0.52 31.73           H
ATOM   2482  N   LEU A 163      62.581  13.150  74.443  0.94 27.16           N
ATOM   2483  CA  LEU A 163      62.793  11.808  73.892  1.00 27.85           C
ATOM   2484  C   LEU A 163      64.153  11.629  73.216  0.49 27.76           C
ATOM   2485  O   LEU A 163      64.526  10.498  72.873  0.89 26.30           O
ATOM   2486  CB  LEU A 163      61.710  11.474  72.867  0.99 28.79           C
ATOM   2487  CG  LEU A 163      60.304  11.265  73.461  0.70 27.58           C
ATOM   2488  CD1 LEU A 163      59.335  10.718  72.431  0.96 29.75           C
ATOM   2489  CD2 LEU A 163      60.343  10.336  74.662  0.72 26.99           C
ATOM   2490  H   LEU A 163      62.166  13.671  73.899  0.94 27.16           H
ATOM   2491  HA  LEU A 163      62.731  11.161  74.612  1.00 27.85           H
ATOM   2492  HB2 LEU A 163      61.654  12.201  72.228  0.99 28.79           H
ATOM   2493  HB3 LEU A 163      61.959  10.656  72.409  0.99 28.79           H
ATOM   2494  HG  LEU A 163      59.962  12.122  73.762  0.70 27.58           H
ATOM   2495 HD11 LEU A 163      58.466  10.602  72.846  0.96 29.75           H
ATOM   2496 HD12 LEU A 163      59.270  11.346  71.695  0.96 29.75           H
ATOM   2497 HD13 LEU A 163      59.666   9.864  72.110  0.96 29.75           H
ATOM   2498 HD21 LEU A 163      59.443  10.229  75.008  0.72 26.99           H
ATOM   2499 HD22 LEU A 163      60.696   9.476  74.384  0.72 26.99           H
ATOM   2500 HD23 LEU A 163      60.915  10.725  75.342  0.72 26.99           H
ATOM   2501  N   LYS A 164      64.886  12.702  72.984  0.97 28.72           N
ATOM   2502  CA  LYS A 164      66.160  12.581  72.277  0.62 27.85           C
ATOM   2503  C   LYS A 164      67.151  11.789  73.124  1.00 26.70           C
ATOM   2504  O   LYS A 164      67.297  12.034  74.327  0.57 26.59           O
ATOM   2505  CB  LYS A 164      66.704  13.967  71.939  0.74 29.01           C
ATOM   2506  CG  LYS A 164      67.998  13.996  71.063  0.74 27.86           C
ATOM   2507  CD  LYS A 164      68.077  12.883  69.976  0.44 28.66           C
ATOM   2508  CE  LYS A 164      69.461  12.794  69.284  0.57 30.47           C
ATOM   2509  NZ  LYS A 164      70.602  12.685  70.263  0.49 30.76           N
ATOM   2510  H   LYS A 164      64.679  13.503  73.218  0.97 28.72           H
ATOM   2511  HA  LYS A 164      66.020  12.100  71.447  0.62 27.85           H
ATOM   2512  HB2 LYS A 164      66.017  14.455  71.458  0.74 29.01           H
ATOM   2513  HB3 LYS A 164      66.905  14.427  72.769  0.74 29.01           H
ATOM   2514  HG2 LYS A 164      68.046  14.852  70.610  0.74 27.86           H
ATOM   2515  HG3 LYS A 164      68.767  13.892  71.645  0.74 27.86           H
ATOM   2516  HD2 LYS A 164      67.896  12.025  70.392  0.44 28.66           H
ATOM   2517  HD3 LYS A 164      67.413  13.065  69.293  0.44 28.66           H
ATOM   2518  HE2 LYS A 164      69.479  12.009  68.715  0.57 30.47           H
ATOM   2519  HE3 LYS A 164      69.599  13.593  68.751  0.57 30.47           H
ATOM   2520  HZ1 LYS A 164      71.375  12.636  69.825  0.49 30.76           H
ATOM   2521  HZ2 LYS A 164      70.616  13.399  70.795  0.49 30.76           H
ATOM   2522  HZ3 LYS A 164      70.506  11.954  70.762  0.49 30.76           H
ATOM   2523  N   GLY A 165      67.778  10.798  72.496  0.76 26.39           N
ATOM   2524  CA  GLY A 165      68.710   9.894  73.141  1.00 26.01           C
ATOM   2525  C   GLY A 165      69.547   9.130  72.139  0.66 27.82           C
ATOM   2526  O   GLY A 165      69.880   9.649  71.073  0.85 27.22           O
ATOM   2527  H   GLY A 165      67.671  10.628  71.660  0.76 26.39           H
ATOM   2528  HA2 GLY A 165      69.304  10.398  73.719  1.00 26.01           H
ATOM   2529  HA3 GLY A 165      68.220   9.256  73.683  1.00 26.01           H
ATOM   2530  N   LYS A 166      69.843   7.876  72.453  0.88 27.35           N
ATOM   2531  CA  LYS A 166      70.801   7.067  71.720  0.65 25.64           C
ATOM   2532  C   LYS A 166      70.276   5.647  71.579  1.00 24.65           C
ATOM   2533  O   LYS A 166      69.692   5.085  72.513  0.84 24.74           O
ATOM   2534  CB  LYS A 166      72.181   7.056  72.437  1.00 26.95           C
ATOM   2535  CG  LYS A 166      73.305   6.514  71.597  0.49 27.75           C
ATOM   2536  CD  LYS A 166      74.684   6.796  72.270  0.69 26.41           C
ATOM   2537  CE  LYS A 166      75.817   6.515  71.335  0.23 28.59           C
ATOM   2538  NZ  LYS A 166      75.845   5.094  70.961  0.43 27.65           N
ATOM   2539  H   LYS A 166      69.486   7.458  73.115  0.88 27.35           H
ATOM   2540  HA  LYS A 166      70.922   7.438  70.832  0.65 25.64           H
ATOM   2541  HB2 LYS A 166      72.410   7.964  72.687  1.00 26.95           H
ATOM   2542  HB3 LYS A 166      72.114   6.504  73.233  1.00 26.95           H
ATOM   2543  HG2 LYS A 166      73.202   5.554  71.500  0.49 27.75           H
ATOM   2544  HG3 LYS A 166      73.294   6.945  70.728  0.49 27.75           H
ATOM   2545  HD2 LYS A 166      74.728   7.729  72.530  0.69 26.41           H
ATOM   2546  HD3 LYS A 166      74.782   6.225  73.048  0.69 26.41           H
ATOM   2547  HE2 LYS A 166      75.709   7.042  70.528  0.23 28.59           H
ATOM   2548  HE3 LYS A 166      76.656   6.733  71.771  0.23 28.59           H
ATOM   2549  HZ1 LYS A 166      76.523   4.939  70.406  0.43 27.65           H
ATOM   2550  HZ2 LYS A 166      75.946   4.590  71.688  0.43 27.65           H
ATOM   2551  HZ3 LYS A 166      75.084   4.871  70.558  0.43 27.65           H
ATOM   2552  N   TYR A 167      70.484   5.068  70.408  0.73 23.70           N
ATOM   2553  CA  TYR A 167      70.241   3.649  70.196  1.00 23.11           C
ATOM   2554  C   TYR A 167      71.537   2.873  70.382  0.54 24.59           C
ATOM   2555  O   TYR A 167      72.589   3.282  69.883  0.99 25.31           O
ATOM   2556  CB  TYR A 167      69.664   3.393  68.796  0.73 25.98           C
ATOM   2557  CG  TYR A 167      69.382   1.927  68.515  1.00 23.93           C
ATOM   2558  CD1 TYR A 167      68.374   1.257  69.187  0.85 25.55           C
ATOM   2559  CD2 TYR A 167      70.119   1.224  67.590  0.81 26.99           C
ATOM   2560  CE1 TYR A 167      68.114  -0.073  68.941  1.00 24.82           C
ATOM   2561  CE2 TYR A 167      69.861  -0.108  67.336  0.92 26.68           C
ATOM   2562  CZ  TYR A 167      68.863  -0.755  68.017  0.73 25.79           C
ATOM   2563  OH  TYR A 167      68.622  -2.088  67.758  0.94 28.31           O
ATOM   2564  H   TYR A 167      70.769   5.480  69.710  0.73 23.70           H
ATOM   2565  HA  TYR A 167      69.600   3.332  70.852  1.00 23.11           H
ATOM   2566  HB2 TYR A 167      68.829   3.879  68.707  0.73 25.98           H
ATOM   2567  HB3 TYR A 167      70.299   3.706  68.133  0.73 25.98           H
ATOM   2568  HD1 TYR A 167      67.865   1.713  69.818  0.85 25.55           H
ATOM   2569  HD2 TYR A 167      70.800   1.655  67.126  0.81 26.99           H
ATOM   2570  HE1 TYR A 167      67.435  -0.509  69.404  1.00 24.82           H
ATOM   2571  HE2 TYR A 167      70.371  -0.569  66.710  0.92 26.68           H
ATOM   2572  HH  TYR A 167      69.155  -2.368  67.173  0.94 28.31           H
ATOM   2573  N   TYR A 168      71.446   1.766  71.119  0.80 23.74           N
ATOM   2574  CA  TYR A 168      72.526   0.797  71.291  0.96 23.71           C
ATOM   2575  C   TYR A 168      72.152  -0.566  70.708  0.80 23.85           C
ATOM   2576  O   TYR A 168      71.379  -1.320  71.336  1.00 22.68           O
ATOM   2577  CB  TYR A 168      72.863   0.635  72.773  1.00 21.65           C
ATOM   2578  CG  TYR A 168      73.189   1.890  73.495  1.00 21.98           C
ATOM   2579  CD1 TYR A 168      72.199   2.737  73.956  1.00 21.72           C
ATOM   2580  CD2 TYR A 168      74.511   2.235  73.727  1.00 23.88           C
ATOM   2581  CE1 TYR A 168      72.515   3.902  74.650  0.84 24.28           C
ATOM   2582  CE2 TYR A 168      74.840   3.402  74.411  0.86 25.26           C
ATOM   2583  CZ  TYR A 168      73.848   4.222  74.872  0.71 26.54           C
ATOM   2584  OH  TYR A 168      74.203   5.366  75.540  0.67 27.85           O
ATOM   2585  H   TYR A 168      70.734   1.547  71.548  0.80 23.74           H
ATOM   2586  HA  TYR A 168      73.318   1.117  70.832  0.96 23.71           H
ATOM   2587  HB2 TYR A 168      72.102   0.232  73.218  1.00 21.65           H
ATOM   2588  HB3 TYR A 168      73.631   0.047  72.850  1.00 21.65           H
ATOM   2589  HD1 TYR A 168      71.307   2.517  73.816  1.00 21.72           H
ATOM   2590  HD2 TYR A 168      75.189   1.676  73.423  1.00 23.88           H
ATOM   2591  HE1 TYR A 168      71.840   4.464  74.957  0.84 24.28           H
ATOM   2592  HE2 TYR A 168      75.732   3.619  74.562  0.86 25.26           H
ATOM   2593  HH  TYR A 168      75.040   5.419  75.594  0.67 27.85           H
ATOM   2594  N   PRO A 169      72.690  -0.933  69.537  0.78 23.62           N
ATOM   2595  CA  PRO A 169      72.511  -2.308  69.028  1.00 22.24           C
ATOM   2596  C   PRO A 169      73.186  -3.324  69.928  0.90 23.83           C
ATOM   2597  O   PRO A 169      74.273  -3.086  70.441  1.00 22.36           O
ATOM   2598  CB  PRO A 169      73.169  -2.277  67.636  0.76 27.17           C
ATOM   2599  CG  PRO A 169      73.650  -0.874  67.408  0.92 27.14           C
ATOM   2600  CD  PRO A 169      73.537  -0.094  68.656  1.00 24.49           C
ATOM   2601  HA  PRO A 169      71.569  -2.521  68.940  1.00 22.24           H
ATOM   2602  HB2 PRO A 169      73.916  -2.896  67.620  0.76 27.17           H
ATOM   2603  HB3 PRO A 169      72.513  -2.522  66.965  0.76 27.17           H
ATOM   2604  HG2 PRO A 169      74.576  -0.904  67.122  0.92 27.14           H
ATOM   2605  HG3 PRO A 169      73.106  -0.466  66.716  0.92 27.14           H
ATOM   2606  HD2 PRO A 169      74.413   0.032  69.053  1.00 24.49           H
ATOM   2607  HD3 PRO A 169      73.103   0.756  68.482  1.00 24.49           H
ATOM   2608  N   LEU A 170      72.522  -4.463  70.144  1.00 22.18           N
ATOM   2609  CA  LEU A 170      73.189  -5.525  70.879  0.88 22.31           C
ATOM   2610  C   LEU A 170      74.307  -6.128  70.035  0.93 22.94           C
ATOM   2611  O   LEU A 170      75.298  -6.609  70.588  1.00 20.87           O
ATOM   2612  CB  LEU A 170      72.224  -6.619  71.323  1.00 23.36           C
ATOM   2613  CG  LEU A 170      71.777  -6.541  72.785  0.95 26.20           C
ATOM   2614  CD1 LEU A 170      71.214  -5.192  73.047  1.00 22.19           C
ATOM   2615  CD2 LEU A 170      70.758  -7.623  73.082  1.00 25.47           C
ATOM   2616  H   LEU A 170      71.720  -4.637  69.886  1.00 22.18           H
ATOM   2617  HA  LEU A 170      73.592  -5.145  71.675  0.88 22.31           H
ATOM   2618  HB2 LEU A 170      71.427  -6.569  70.772  1.00 23.36           H
ATOM   2619  HB3 LEU A 170      72.654  -7.479  71.195  1.00 23.36           H
ATOM   2620  HG  LEU A 170      72.543  -6.673  73.365  0.95 26.20           H
ATOM   2621 HD11 LEU A 170      70.930  -5.143  73.974  1.00 22.19           H
ATOM   2622 HD12 LEU A 170      71.897  -4.526  72.874  1.00 22.19           H
ATOM   2623 HD13 LEU A 170      70.454  -5.048  72.461  1.00 22.19           H
ATOM   2624 HD21 LEU A 170      70.489  -7.556  74.012  1.00 25.47           H
ATOM   2625 HD22 LEU A 170      69.989  -7.499  72.504  1.00 25.47           H
ATOM   2626 HD23 LEU A 170      71.161  -8.490  72.916  1.00 25.47           H
ATOM   2627  N   THR A 171      74.151  -6.106  68.714  1.00 22.72           N
ATOM   2628  CA  THR A 171      75.151  -6.647  67.802  0.84 23.99           C
ATOM   2629  C   THR A 171      76.399  -5.777  67.886  0.88 24.60           C
ATOM   2630  O   THR A 171      76.343  -4.569  67.620  0.98 23.05           O
ATOM   2631  CB  THR A 171      74.638  -6.676  66.359  0.55 25.00           C
ATOM   2632  OG1 THR A 171      73.450  -7.475  66.248  0.88 22.65           O
ATOM   2633  CG2 THR A 171      75.719  -7.266  65.443  1.00 25.77           C
ATOM   2634  H   THR A 171      73.463  -5.778  68.316  1.00 22.72           H
ATOM   2635  HA  THR A 171      75.382  -7.550  68.069  0.84 23.99           H
ATOM   2636  HB  THR A 171      74.448  -5.771  66.066  0.55 25.00           H
ATOM   2637  HG1 THR A 171      72.845  -7.160  66.738  0.88 22.65           H
ATOM   2638 HG21 THR A 171      75.401  -7.287  64.527  1.00 25.77           H
ATOM   2639 HG22 THR A 171      76.522  -6.723  65.485  1.00 25.77           H
ATOM   2640 HG23 THR A 171      75.933  -8.169  65.723  1.00 25.77           H
ATOM   2641  N   GLY A 172      77.515  -6.383  68.245  0.94 25.06           N
ATOM   2642  CA  GLY A 172      78.753  -5.626  68.331  1.00 24.84           C
ATOM   2643  C   GLY A 172      78.827  -4.717  69.534  0.56 24.12           C
ATOM   2644  O   GLY A 172      79.624  -3.775  69.535  1.00 22.91           O
ATOM   2645  H   GLY A 172      77.586  -7.217  68.441  0.94 25.06           H
ATOM   2646  HA2 GLY A 172      79.501  -6.242  68.370  1.00 24.84           H
ATOM   2647  HA3 GLY A 172      78.850  -5.081  67.534  1.00 24.84           H
ATOM   2648  N   MET A 173      77.982  -4.942  70.546  1.00 21.81           N
ATOM   2649  CA  MET A 173      78.060  -4.154  71.770  1.00 22.20           C
ATOM   2650  C   MET A 173      79.290  -4.562  72.571  0.87 23.01           C
ATOM   2651  O   MET A 173      79.490  -5.750  72.836  0.94 22.26           O
ATOM   2652  CB  MET A 173      76.824  -4.360  72.629  1.00 22.59           C
ATOM   2653  CG  MET A 173      76.839  -3.490  73.864  1.00 20.04           C
ATOM   2654  SD  MET A 173      75.318  -3.581  74.886  0.90 23.43           S
ATOM   2655  CE  MET A 173      74.178  -2.679  73.823  0.89 22.14           C
ATOM   2656  H   MET A 173      77.363  -5.539  70.546  1.00 21.81           H
ATOM   2657  HA  MET A 173      78.122  -3.213  71.544  1.00 22.20           H
ATOM   2658  HB2 MET A 173      76.035  -4.134  72.111  1.00 22.59           H
ATOM   2659  HB3 MET A 173      76.783  -5.286  72.913  1.00 22.59           H
ATOM   2660  HG2 MET A 173      77.584  -3.760  74.424  1.00 20.04           H
ATOM   2661  HG3 MET A 173      76.954  -2.566  73.591  1.00 20.04           H
ATOM   2662  HE1 MET A 173      73.307  -2.647  74.250  0.89 22.14           H
ATOM   2663  HE2 MET A 173      74.515  -1.779  73.691  0.89 22.14           H
ATOM   2664  HE3 MET A 173      74.112  -3.137  72.971  0.89 22.14           H
ATOM   2665  N   ASP A 174      80.075  -3.580  73.001  1.00 23.27           N
ATOM   2666  CA  ASP A 174      81.304  -3.844  73.751  0.85 22.36           C
ATOM   2667  C   ASP A 174      80.984  -3.960  75.242  0.76 23.26           C
ATOM   2668  O   ASP A 174      79.928  -3.535  75.697  1.00 23.35           O
ATOM   2669  CB  ASP A 174      82.354  -2.755  73.480  1.00 21.92           C
ATOM   2670  CG  ASP A 174      81.978  -1.387  74.013  1.00 23.70           C
ATOM   2671  OD1 ASP A 174      81.994  -1.171  75.246  0.85 24.24           O
ATOM   2672  OD2 ASP A 174      81.711  -0.499  73.184  0.42 24.47           O
ATOM   2673  H   ASP A 174      79.918  -2.744  72.872  1.00 23.27           H
ATOM   2674  HA  ASP A 174      81.674  -4.692  73.459  0.85 22.36           H
ATOM   2675  HB2 ASP A 174      83.189  -3.016  73.898  1.00 21.92           H
ATOM   2676  HB3 ASP A 174      82.479  -2.674  72.521  1.00 21.92           H
ATOM   2677  N   LYS A 175      81.892  -4.607  75.988  0.92 23.43           N
ATOM   2678  CA  LYS A 175      81.651  -4.922  77.392  0.94 24.06           C
ATOM   2679  C   LYS A 175      81.501  -3.671  78.258  0.77 23.35           C
ATOM   2680  O   LYS A 175      80.801  -3.718  79.276  1.00 23.63           O
ATOM   2681  CB  LYS A 175      82.781  -5.818  77.921  1.00 26.47           C
ATOM   2682  CG  LYS A 175      82.322  -6.805  78.977  1.00 28.89           C
ATOM   2683  CD  LYS A 175      83.413  -7.730  79.430  0.80 27.21           C
ATOM   2684  CE  LYS A 175      82.971  -8.515  80.653  0.64 27.35           C
ATOM   2685  NZ  LYS A 175      82.298  -9.778  80.364  1.00 27.71           N
ATOM   2686  H   LYS A 175      82.657  -4.872  75.698  0.92 23.43           H
ATOM   2687  HA  LYS A 175      80.824  -5.424  77.457  0.94 24.06           H
ATOM   2688  HB2 LYS A 175      83.153  -6.323  77.182  1.00 26.47           H
ATOM   2689  HB3 LYS A 175      83.467  -5.257  78.316  1.00 26.47           H
ATOM   2690  HG2 LYS A 175      82.006  -6.314  79.751  1.00 28.89           H
ATOM   2691  HG3 LYS A 175      81.605  -7.346  78.612  1.00 28.89           H
ATOM   2692  HD2 LYS A 175      83.620  -8.359  78.720  0.80 27.21           H
ATOM   2693  HD3 LYS A 175      84.200  -7.213  79.664  0.80 27.21           H
ATOM   2694  HE2 LYS A 175      83.753  -8.717  81.190  0.64 27.35           H
ATOM   2695  HE3 LYS A 175      82.357  -7.967  81.166  0.64 27.35           H
ATOM   2696  HZ1 LYS A 175      82.069 -10.181  81.123  1.00 27.71           H
ATOM   2697  HZ2 LYS A 175      81.565  -9.628  79.882  1.00 27.71           H
ATOM   2698  HZ3 LYS A 175      82.841 -10.313  79.904  1.00 27.71           H
ATOM   2699  N   ALA A 176      82.137  -2.550  77.877  0.97 22.89           N
ATOM   2700  CA  ALA A 176      82.005  -1.312  78.651  0.59 23.43           C
ATOM   2701  C   ALA A 176      80.619  -0.699  78.472  0.94 22.94           C
ATOM   2702  O   ALA A 176      80.029  -0.180  79.424  0.97 24.84           O
ATOM   2703  CB  ALA A 176      83.074  -0.292  78.223  1.00 24.22           C
ATOM   2704  H   ALA A 176      82.643  -2.485  77.184  0.97 22.89           H
ATOM   2705  HA  ALA A 176      82.131  -1.508  79.592  0.59 23.43           H
ATOM   2706  HB1 ALA A 176      82.967   0.517  78.748  1.00 24.22           H
ATOM   2707  HB2 ALA A 176      83.953  -0.673  78.378  1.00 24.22           H
ATOM   2708  HB3 ALA A 176      82.961  -0.093  77.281  1.00 24.22           H
ATOM   2709  N   THR A 177      80.137  -0.665  77.232  1.00 24.72           N
ATOM   2710  CA  THR A 177      78.767  -0.267  76.974  0.85 23.54           C
ATOM   2711  C   THR A 177      77.788  -1.141  77.759  0.86 22.09           C
ATOM   2712  O   THR A 177      76.889  -0.622  78.428  0.82 24.80           O
ATOM   2713  CB  THR A 177      78.495  -0.344  75.481  0.80 23.66           C
ATOM   2714  OG1 THR A 177      79.391   0.522  74.766  0.90 24.72           O
ATOM   2715  CG2 THR A 177      77.068   0.066  75.170  1.00 22.19           C
ATOM   2716  H   THR A 177      80.585  -0.869  76.527  1.00 24.72           H
ATOM   2717  HA  THR A 177      78.645   0.653  77.256  0.85 23.54           H
ATOM   2718  HB  THR A 177      78.622  -1.257  75.178  0.80 23.66           H
ATOM   2719  HG1 THR A 177      80.186   0.294  74.909  0.90 24.72           H
ATOM   2720 HG21 THR A 177      76.908   0.012  74.215  1.00 22.19           H
ATOM   2721 HG22 THR A 177      76.447  -0.522  75.628  1.00 22.19           H
ATOM   2722 HG23 THR A 177      76.913   0.977  75.465  1.00 22.19           H
ATOM   2723  N   GLN A 178      77.967  -2.467  77.708  1.00 22.29           N
ATOM   2724  CA  GLN A 178      77.104  -3.369  78.469  0.86 24.55           C
ATOM   2725  C   GLN A 178      77.096  -2.998  79.944  0.84 25.03           C
ATOM   2726  O   GLN A 178      76.052  -2.989  80.590  1.00 23.81           O
ATOM   2727  CB  GLN A 178      77.563  -4.819  78.314  1.00 22.37           C
ATOM   2728  CG  GLN A 178      77.216  -5.500  77.033  0.58 25.13           C
ATOM   2729  CD  GLN A 178      77.826  -6.882  76.940  0.63 26.04           C
ATOM   2730  OE1 GLN A 178      78.690  -7.255  77.733  0.59 28.55           O
ATOM   2731  NE2 GLN A 178      77.396  -7.643  75.949  0.93 28.10           N
ATOM   2732  H   GLN A 178      78.574  -2.862  77.245  1.00 22.29           H
ATOM   2733  HA  GLN A 178      76.196  -3.300  78.134  0.86 24.55           H
ATOM   2734  HB2 GLN A 178      78.529  -4.842  78.397  1.00 22.37           H
ATOM   2735  HB3 GLN A 178      77.168  -5.340  79.031  1.00 22.37           H
ATOM   2736  HG2 GLN A 178      76.252  -5.590  76.971  0.58 25.13           H
ATOM   2737  HG3 GLN A 178      77.550  -4.971  76.291  0.58 25.13           H
ATOM   2738 HE21 GLN A 178      76.803  -7.344  75.402  0.93 28.10           H
ATOM   2739 HE22 GLN A 178      77.710  -8.438  75.850  0.93 28.10           H
ATOM   2740  N   GLN A 179      78.270  -2.777  80.520  1.00 26.02           N
ATOM   2741  CA  GLN A 179      78.321  -2.456  81.939  0.94 23.56           C
ATOM   2742  C   GLN A 179      77.614  -1.143  82.220  0.89 24.73           C
ATOM   2743  O   GLN A 179      76.926  -1.003  83.232  0.99 26.44           O
ATOM   2744  CB  GLN A 179      79.774  -2.394  82.436  1.00 26.13           C
ATOM   2745  CG  GLN A 179      79.873  -2.221  83.940  1.00 29.03           C
ATOM   2746  CD  GLN A 179      79.233  -3.376  84.653  0.78 30.81           C
ATOM   2747  OE1 GLN A 179      79.425  -4.525  84.275  0.49 31.62           O
ATOM   2748  NE2 GLN A 179      78.453  -3.081  85.677  1.00 31.95           N
ATOM   2749  H   GLN A 179      79.033  -2.806  80.124  1.00 26.02           H
ATOM   2750  HA  GLN A 179      77.865  -3.153  82.436  0.94 23.56           H
ATOM   2751  HB2 GLN A 179      80.225  -3.219  82.199  1.00 26.13           H
ATOM   2752  HB3 GLN A 179      80.219  -1.640  82.018  1.00 26.13           H
ATOM   2753  HG2 GLN A 179      80.806  -2.181  84.199  1.00 29.03           H
ATOM   2754  HG3 GLN A 179      79.414  -1.408  84.201  1.00 29.03           H
ATOM   2755 HE21 GLN A 179      78.334  -2.260  85.904  1.00 31.95           H
ATOM   2756 HE22 GLN A 179      78.065  -3.710  86.117  1.00 31.95           H
ATOM   2757  N   GLN A 180      77.768  -0.173  81.324  0.91 24.72           N
ATOM   2758  CA  GLN A 180      77.058   1.093  81.460  0.95 25.51           C
ATOM   2759  C   GLN A 180      75.545   0.865  81.525  0.65 25.08           C
ATOM   2760  O   GLN A 180      74.856   1.452  82.354  0.91 24.17           O
ATOM   2761  CB  GLN A 180      77.433   1.980  80.270  1.00 25.07           C
ATOM   2762  CG  GLN A 180      76.696   3.280  80.103  0.78 28.13           C
ATOM   2763  CD  GLN A 180      77.073   3.970  78.790  0.00 31.34           C
ATOM   2764  OE1 GLN A 180      78.147   3.737  78.232  0.72 33.35           O
ATOM   2765  NE2 GLN A 180      76.180   4.804  78.283  0.68 35.19           N
ATOM   2766  H   GLN A 180      78.275  -0.222  80.632  0.91 24.72           H
ATOM   2767  HA  GLN A 180      77.338   1.536  82.276  0.95 25.51           H
ATOM   2768  HB2 GLN A 180      78.375   2.198  80.346  1.00 25.07           H
ATOM   2769  HB3 GLN A 180      77.290   1.468  79.459  1.00 25.07           H
ATOM   2770  HG2 GLN A 180      75.741   3.109  80.094  0.78 28.13           H
ATOM   2771  HG3 GLN A 180      76.924   3.874  80.836  0.78 28.13           H
ATOM   2772 HE21 GLN A 180      75.434   4.934  78.691  0.68 35.19           H
ATOM   2773 HE22 GLN A 180      76.345   5.216  77.547  0.68 35.19           H
ATOM   2774  N   LEU A 181      75.027  -0.025  80.686  0.91 23.19           N
ATOM   2775  CA  LEU A 181      73.588  -0.260  80.614  0.98 23.30           C
ATOM   2776  C   LEU A 181      73.086  -1.123  81.779  0.72 24.57           C
ATOM   2777  O   LEU A 181      71.968  -0.907  82.285  0.90 25.24           O
ATOM   2778  CB  LEU A 181      73.280  -0.905  79.264  1.00 20.04           C
ATOM   2779  CG  LEU A 181      73.480  -0.017  78.056  0.86 22.08           C
ATOM   2780  CD1 LEU A 181      73.308  -0.890  76.826  1.00 19.34           C
ATOM   2781  CD2 LEU A 181      72.527   1.155  78.075  0.86 24.73           C
ATOM   2782  H   LEU A 181      75.489  -0.509  80.145  0.91 23.19           H
ATOM   2783  HA  LEU A 181      73.127   0.593  80.652  0.98 23.30           H
ATOM   2784  HB2 LEU A 181      73.856  -1.678  79.155  1.00 20.04           H
ATOM   2785  HB3 LEU A 181      72.353  -1.190  79.265  1.00 20.04           H
ATOM   2786  HG  LEU A 181      74.386   0.329  78.059  0.86 22.08           H
ATOM   2787 HD11 LEU A 181      73.432  -0.346  76.033  1.00 19.34           H
ATOM   2788 HD12 LEU A 181      73.971  -1.599  76.848  1.00 19.34           H
ATOM   2789 HD13 LEU A 181      72.416  -1.271  76.832  1.00 19.34           H
ATOM   2790 HD21 LEU A 181      72.683   1.701  77.289  0.86 24.73           H
ATOM   2791 HD22 LEU A 181      71.617   0.821  78.071  0.86 24.73           H
ATOM   2792 HD23 LEU A 181      72.685   1.677  78.877  0.86 24.73           H
ATOM   2793  N   ILE A 182      73.899  -2.082  82.231  1.00 23.99           N
ATOM   2794  CA  ILE A 182      73.594  -2.826  83.450  1.00 24.69           C
ATOM   2795  C   ILE A 182      73.447  -1.883  84.635  1.00 26.91           C
ATOM   2796  O   ILE A 182      72.492  -2.000  85.416  0.70 26.36           O
ATOM   2797  CB  ILE A 182      74.651  -3.902  83.717  0.93 26.36           C
ATOM   2798  CG1 ILE A 182      74.596  -4.994  82.652  0.88 25.82           C
ATOM   2799  CG2 ILE A 182      74.433  -4.513  85.131  0.84 29.21           C
ATOM   2800  CD1 ILE A 182      75.851  -5.830  82.555  1.00 25.02           C
ATOM   2801  H   ILE A 182      74.632  -2.319  81.849  1.00 23.99           H
ATOM   2802  HA  ILE A 182      72.744  -3.277  83.330  1.00 24.69           H
ATOM   2803  HB  ILE A 182      75.528  -3.488  83.690  0.93 26.36           H
ATOM   2804 HG12 ILE A 182      73.859  -5.591  82.857  0.88 25.82           H
ATOM   2805 HG13 ILE A 182      74.450  -4.579  81.787  0.88 25.82           H
ATOM   2806 HG21 ILE A 182      75.108  -5.192  85.289  0.84 29.21           H
ATOM   2807 HG22 ILE A 182      74.511  -3.809  85.794  0.84 29.21           H
ATOM   2808 HG23 ILE A 182      73.549  -4.909  85.171  0.84 29.21           H
ATOM   2809 HD11 ILE A 182      75.733  -6.496  81.859  1.00 25.02           H
ATOM   2810 HD12 ILE A 182      76.599  -5.252  82.337  1.00 25.02           H
ATOM   2811 HD13 ILE A 182      76.007  -6.266  83.407  1.00 25.02           H
ATOM   2812  N   ASP A 183      74.357  -0.910  84.762  0.78 28.07           N
ATOM   2813  CA  ASP A 183      74.293   0.045  85.868  0.98 27.59           C
ATOM   2814  C   ASP A 183      72.999   0.834  85.846  0.80 27.63           C
ATOM   2815  O   ASP A 183      72.503   1.236  86.903  0.93 28.56           O
ATOM   2816  CB  ASP A 183      75.488   1.014  85.817  1.00 30.24           C
ATOM   2817  CG  ASP A 183      76.819   0.354  86.158  0.59 31.09           C
ATOM   2818  OD1 ASP A 183      76.851  -0.659  86.891  0.71 33.87           O
ATOM   2819  OD2 ASP A 183      77.848   0.866  85.679  0.73 30.80           O
ATOM   2820  H   ASP A 183      75.016  -0.784  84.223  0.78 28.07           H
ATOM   2821  HA  ASP A 183      74.335  -0.440  86.707  0.98 27.59           H
ATOM   2822  HB2 ASP A 183      75.558   1.379  84.921  1.00 30.24           H
ATOM   2823  HB3 ASP A 183      75.339   1.730  86.454  1.00 30.24           H
ATOM   2824  N   ASP A 184      72.435   1.056  84.657  0.64 27.41           N
ATOM   2825  CA  ASP A 184      71.165   1.744  84.479  0.60 27.70           C
ATOM   2826  C   ASP A 184      69.963   0.804  84.583  0.84 26.76           C
ATOM   2827  O   ASP A 184      68.832   1.275  84.561  0.84 26.18           O
ATOM   2828  CB  ASP A 184      71.139   2.447  83.112  0.52 27.08           C
ATOM   2829  CG  ASP A 184      72.194   3.550  82.975  0.55 28.57           C
ATOM   2830  OD1 ASP A 184      72.362   4.332  83.914  0.75 30.13           O
ATOM   2831  OD2 ASP A 184      72.824   3.662  81.900  0.68 28.70           O
ATOM   2832  H   ASP A 184      72.787   0.804  83.914  0.64 27.41           H
ATOM   2833  HA  ASP A 184      71.075   2.423  85.166  0.60 27.70           H
ATOM   2834  HB2 ASP A 184      71.304   1.789  82.418  0.52 27.08           H
ATOM   2835  HB3 ASP A 184      70.267   2.851  82.983  0.52 27.08           H
ATOM   2836  N   HIS A 185      70.189  -0.508  84.709  0.90 25.74           N
ATOM   2837  CA  HIS A 185      69.144  -1.524  84.626  1.00 26.86           C
ATOM   2838  C   HIS A 185      68.436  -1.512  83.268  0.73 25.91           C
ATOM   2839  O   HIS A 185      67.264  -1.879  83.158  0.76 25.39           O
ATOM   2840  CB  HIS A 185      68.141  -1.356  85.774  0.86 29.26           C
ATOM   2841  CG  HIS A 185      68.782  -1.432  87.129  0.46 28.88           C
ATOM   2842  ND1 HIS A 185      68.842  -2.600  87.856  0.74 30.26           N
ATOM   2843  CD2 HIS A 185      69.424  -0.497  87.871  0.84 29.52           C
ATOM   2844  CE1 HIS A 185      69.502  -2.385  88.980  0.64 29.91           C
ATOM   2845  NE2 HIS A 185      69.855  -1.114  89.019  0.38 30.54           N
ATOM   2846  H   HIS A 185      70.969  -0.841  84.848  0.90 25.74           H
ATOM   2847  HA  HIS A 185      69.558  -2.395  84.728  1.00 26.86           H
ATOM   2848  HB2 HIS A 185      67.713  -0.489  85.694  0.86 29.26           H
ATOM   2849  HB3 HIS A 185      67.476  -2.060  85.717  0.86 29.26           H
ATOM   2850  HD2 HIS A 185      69.552   0.395  87.643  0.84 29.52           H
ATOM   2851  HE1 HIS A 185      69.663  -3.015  89.645  0.64 29.91           H
ATOM   2852  HE2 HIS A 185      70.284  -0.733  89.661  0.38 30.54           H
ATOM   2853  N   PHE A 186      69.148  -1.109  82.223  0.97 26.33           N
ATOM   2854  CA  PHE A 186      68.601  -0.980  80.886  1.00 23.66           C
ATOM   2855  C   PHE A 186      68.980  -2.118  79.939  0.97 24.56           C
ATOM   2856  O   PHE A 186      68.544  -2.106  78.789  0.89 26.21           O
ATOM   2857  CB  PHE A 186      69.064   0.329  80.259  0.90 23.52           C
ATOM   2858  CG  PHE A 186      68.500   1.549  80.872  0.47 24.35           C
ATOM   2859  CD1 PHE A 186      67.404   1.512  81.734  0.90 23.94           C
ATOM   2860  CD2 PHE A 186      69.050   2.763  80.545  0.96 25.33           C
ATOM   2861  CE1 PHE A 186      66.911   2.668  82.266  0.74 23.69           C
ATOM   2862  CE2 PHE A 186      68.533   3.937  81.071  0.71 25.24           C
ATOM   2863  CZ  PHE A 186      67.480   3.881  81.929  1.00 22.82           C
ATOM   2864  H   PHE A 186      69.981  -0.898  82.269  0.97 26.33           H
ATOM   2865  HA  PHE A 186      67.634  -0.955  80.946  1.00 23.66           H
ATOM   2866  HB2 PHE A 186      70.029   0.383  80.335  0.90 23.52           H
ATOM   2867  HB3 PHE A 186      68.811   0.328  79.322  0.90 23.52           H
ATOM   2868  HD1 PHE A 186      67.022   0.695  81.963  0.90 23.94           H
ATOM   2869  HD2 PHE A 186      69.771   2.799  79.959  0.96 25.33           H
ATOM   2870  HE1 PHE A 186      66.185   2.640  82.847  0.74 23.69           H
ATOM   2871  HE2 PHE A 186      68.918   4.756  80.855  0.71 25.24           H
ATOM   2872  HZ  PHE A 186      67.138   4.667  82.290  1.00 22.82           H
ATOM   2873  N   LEU A 187      69.778  -3.086  80.373  0.95 23.71           N
ATOM   2874  CA  LEU A 187      70.262  -4.128  79.481  1.00 22.86           C
ATOM   2875  C   LEU A 187      69.367  -5.345  79.552  0.87 24.21           C
ATOM   2876  O   LEU A 187      68.914  -5.737  80.630  0.99 24.64           O
ATOM   2877  CB  LEU A 187      71.701  -4.533  79.827  0.72 23.30           C
ATOM   2878  CG  LEU A 187      72.440  -5.463  78.842  0.99 24.96           C
ATOM   2879  CD1 LEU A 187      72.912  -4.709  77.626  1.00 22.67           C
ATOM   2880  CD2 LEU A 187      73.639  -6.164  79.508  0.80 23.96           C
ATOM   2881  H   LEU A 187      70.056  -3.161  81.183  0.95 23.71           H
ATOM   2882  HA  LEU A 187      70.251  -3.798  78.570  1.00 22.86           H
ATOM   2883  HB2 LEU A 187      72.230  -3.723  79.902  0.72 23.30           H
ATOM   2884  HB3 LEU A 187      71.687  -4.984  80.686  0.72 23.30           H
ATOM   2885  HG  LEU A 187      71.825  -6.150  78.542  0.99 24.96           H
ATOM   2886 HD11 LEU A 187      73.370  -5.323  77.032  1.00 22.67           H
ATOM   2887 HD12 LEU A 187      72.144  -4.323  77.176  1.00 22.67           H
ATOM   2888 HD13 LEU A 187      73.518  -4.006  77.907  1.00 22.67           H
ATOM   2889 HD21 LEU A 187      74.072  -6.735  78.855  0.80 23.96           H
ATOM   2890 HD22 LEU A 187      74.262  -5.491  79.824  0.80 23.96           H
ATOM   2891 HD23 LEU A 187      73.319  -6.695  80.253  0.80 23.96           H
ATOM   2892  N   PHE A 188      69.108  -5.940  78.390  0.78 23.45           N
ATOM   2893  CA  PHE A 188      68.542  -7.271  78.338  0.79 22.51           C
ATOM   2894  C   PHE A 188      69.508  -8.215  77.635  0.78 22.78           C
ATOM   2895  O   PHE A 188      70.383  -7.796  76.864  1.00 23.05           O
ATOM   2896  CB  PHE A 188      67.157  -7.294  77.659  0.99 22.37           C
ATOM   2897  CG  PHE A 188      67.137  -6.931  76.198  1.00 22.19           C
ATOM   2898  CD1 PHE A 188      66.968  -5.617  75.812  1.00 21.81           C
ATOM   2899  CD2 PHE A 188      67.165  -7.914  75.212  1.00 20.31           C
ATOM   2900  CE1 PHE A 188      66.881  -5.280  74.463  0.75 21.28           C
ATOM   2901  CE2 PHE A 188      67.074  -7.570  73.869  0.96 22.12           C
ATOM   2902  CZ  PHE A 188      66.940  -6.258  73.508  1.00 18.98           C
ATOM   2903  H   PHE A 188      69.253  -5.587  77.619  0.78 23.45           H
ATOM   2904  HA  PHE A 188      68.427  -7.593  79.246  0.79 22.51           H
ATOM   2905  HB2 PHE A 188      66.791  -8.188  77.740  0.99 22.37           H
ATOM   2906  HB3 PHE A 188      66.580  -6.666  78.121  0.99 22.37           H
ATOM   2907  HD1 PHE A 188      66.925  -4.948  76.457  1.00 21.81           H
ATOM   2908  HD2 PHE A 188      67.254  -8.808  75.454  1.00 20.31           H
ATOM   2909  HE1 PHE A 188      66.792  -4.390  74.211  0.75 21.28           H
ATOM   2910  HE2 PHE A 188      67.118  -8.230  73.215  0.96 22.12           H
ATOM   2911  HZ  PHE A 188      66.892  -6.029  72.608  1.00 18.98           H
ATOM   2912  N   LYS A 189      69.325  -9.497  77.936  1.00 25.14           N
ATOM   2913  CA  LYS A 189      70.166 -10.609  77.505  0.41 27.70           C
ATOM   2914  C   LYS A 189      69.324 -11.624  76.741  0.78 26.91           C
ATOM   2915  O   LYS A 189      68.109 -11.470  76.573  0.99 25.57           O
ATOM   2916  CB  LYS A 189      70.846 -11.285  78.707  1.00 32.40           C
ATOM   2917  CG  LYS A 189      69.890 -11.978  79.647  0.55 32.65           C
ATOM   2918  CD  LYS A 189      70.586 -12.817  80.709  0.43 35.28           C
ATOM   2919  CE  LYS A 189      70.892 -12.007  81.933  1.00 37.51           C
ATOM   2920  NZ  LYS A 189      69.667 -11.351  82.521  0.42 37.97           N
ATOM   2921  H   LYS A 189      68.669  -9.763  78.425  1.00 25.14           H
ATOM   2922  HA  LYS A 189      70.857 -10.277  76.911  0.41 27.70           H
ATOM   2923  HB2 LYS A 189      71.471 -11.950  78.378  1.00 32.40           H
ATOM   2924  HB3 LYS A 189      71.323 -10.610  79.215  1.00 32.40           H
ATOM   2925  HG2 LYS A 189      69.355 -11.307  80.100  0.55 32.65           H
ATOM   2926  HG3 LYS A 189      69.316 -12.565  79.132  0.55 32.65           H
ATOM   2927  HD2 LYS A 189      70.007 -13.551  80.966  0.43 35.28           H
ATOM   2928  HD3 LYS A 189      71.421 -13.157  80.352  0.43 35.28           H
ATOM   2929  HE2 LYS A 189      71.274 -12.589  82.609  1.00 37.51           H
ATOM   2930  HE3 LYS A 189      71.524 -11.309  81.701  1.00 37.51           H
ATOM   2931  HZ1 LYS A 189      69.891 -10.881  83.244  0.42 37.97           H
ATOM   2932  HZ2 LYS A 189      69.299 -10.803  81.923  0.42 37.97           H
ATOM   2933  HZ3 LYS A 189      69.071 -11.970  82.751  0.42 37.97           H
ATOM   2934  N   GLU A 190      69.987 -12.678  76.275  1.00 26.16           N
ATOM   2935  CA  GLU A 190      69.284 -13.732  75.575  1.00 27.58           C
ATOM   2936  C   GLU A 190      68.250 -14.341  76.512  0.62 27.87           C
ATOM   2937  O   GLU A 190      68.434 -14.403  77.733  1.00 30.63           O
ATOM   2938  CB  GLU A 190      70.254 -14.799  75.061  1.00 27.79           C
ATOM   2939  CG  GLU A 190      69.758 -15.509  73.867  0.60 28.43           C
ATOM   2940  CD  GLU A 190      70.715 -16.547  73.407  1.00 30.58           C
ATOM   2941  OE1 GLU A 190      71.881 -16.496  73.854  0.84 34.21           O
ATOM   2942  OE2 GLU A 190      70.302 -17.405  72.597  0.56 29.92           O
ATOM   2943  H   GLU A 190      70.835 -12.801  76.352  1.00 26.16           H
ATOM   2944  HA  GLU A 190      68.818 -13.354  74.813  1.00 27.58           H
ATOM   2945  HB2 GLU A 190      71.094 -14.373  74.827  1.00 27.79           H
ATOM   2946  HB3 GLU A 190      70.399 -15.455  75.760  1.00 27.79           H
ATOM   2947  HG2 GLU A 190      68.918 -15.944  74.081  0.60 28.43           H
ATOM   2948  HG3 GLU A 190      69.632 -14.872  73.146  0.60 28.43           H
ATOM   2949  N   GLY A 191      67.139 -14.748  75.929  0.84 28.29           N
ATOM   2950  CA  GLY A 191      66.041 -15.258  76.708  0.95 26.78           C
ATOM   2951  C   GLY A 191      66.363 -16.557  77.410  0.63 26.94           C
ATOM   2952  O   GLY A 191      67.263 -17.305  77.043  1.00 26.48           O
ATOM   2953  H   GLY A 191      66.999 -14.739  75.081  0.84 28.29           H
ATOM   2954  HA2 GLY A 191      65.792 -14.603  77.378  0.95 26.78           H
ATOM   2955  HA3 GLY A 191      65.278 -15.407  76.127  0.95 26.78           H
ATOM   2956  N   ASP A 192      65.572 -16.831  78.436  0.87 24.57           N
ATOM   2957  CA  ASP A 192      65.688 -18.074  79.183  1.00 24.30           C
ATOM   2958  C   ASP A 192      65.033 -19.212  78.409  0.74 23.93           C
ATOM   2959  O   ASP A 192      64.611 -19.069  77.253  0.92 24.22           O
ATOM   2960  CB  ASP A 192      65.105 -17.902  80.584  0.71 25.12           C
ATOM   2961  CG  ASP A 192      63.617 -17.585  80.575  0.54 24.88           C
ATOM   2962  OD1 ASP A 192      62.961 -17.767  79.518  0.92 24.91           O
ATOM   2963  OD2 ASP A 192      63.122 -17.145  81.628  0.55 25.23           O
ATOM   2964  H   ASP A 192      64.953 -16.308  78.723  0.87 24.57           H
ATOM   2965  HA  ASP A 192      66.628 -18.289  79.281  1.00 24.30           H
ATOM   2966  HB2 ASP A 192      65.233 -18.725  81.081  0.71 25.12           H
ATOM   2967  HB3 ASP A 192      65.564 -17.172  81.029  0.71 25.12           H
ATOM   2968  N   ARG A 193      64.913 -20.362  79.080  1.00 30.00           N
ATOM   2969  CA  ARG A 193      64.532 -21.595  78.401  1.00 30.00           C
ATOM   2970  C   ARG A 193      63.099 -21.536  77.883  1.00 30.00           C
ATOM   2971  O   ARG A 193      62.749 -22.241  76.935  1.00 30.00           O
ATOM   2972  CB  ARG A 193      64.680 -22.772  79.342  1.00 30.00           C
ATOM   2973  CG  ARG A 193      63.696 -22.744  80.496  1.00 30.00           C
ATOM   2974  CD  ARG A 193      64.062 -23.735  81.592  1.00 30.00           C
ATOM   2975  NE  ARG A 193      63.446 -23.394  82.869  1.00 30.00           N
ATOM   2976  CZ  ARG A 193      62.262 -23.844  83.288  1.00 30.00           C
ATOM   2977  NH1 ARG A 193      61.533 -24.658  82.536  1.00 30.00           N
ATOM   2978  NH2 ARG A 193      61.798 -23.481  84.472  1.00 30.00           N
ATOM   2979  H   ARG A 193      65.048 -20.450  79.924  1.00 30.00           H
ATOM   2980  HA  ARG A 193      65.121 -21.737  77.643  1.00 30.00           H
ATOM   2981  HB2 ARG A 193      64.533 -23.592  78.845  1.00 30.00           H
ATOM   2982  HB3 ARG A 193      65.575 -22.767  79.714  1.00 30.00           H
ATOM   2983  HG2 ARG A 193      63.686 -21.855  80.884  1.00 30.00           H
ATOM   2984  HG3 ARG A 193      62.812 -22.973  80.166  1.00 30.00           H
ATOM   2985  HD2 ARG A 193      63.757 -24.620  81.336  1.00 30.00           H
ATOM   2986  HD3 ARG A 193      65.025 -23.735  81.712  1.00 30.00           H
ATOM   2987  HE  ARG A 193      63.878 -22.863  83.391  1.00 30.00           H
ATOM   2988 HH11 ARG A 193      61.822 -24.906  81.765  1.00 30.00           H
ATOM   2989 HH12 ARG A 193      60.771 -24.939  82.819  1.00 30.00           H
ATOM   2990 HH21 ARG A 193      62.257 -22.952  84.971  1.00 30.00           H
ATOM   2991 HH22 ARG A 193      61.032 -23.768  84.740  1.00 30.00           H
ATOM   2992  N   PHE A 194      62.256 -20.724  78.515  0.86 23.21           N
ATOM   2993  CA  PHE A 194      60.883 -20.572  78.035  0.80 23.05           C
ATOM   2994  C   PHE A 194      60.867 -19.889  76.671  0.95 21.90           C
ATOM   2995  O   PHE A 194      60.184 -20.339  75.733  0.97 22.32           O
ATOM   2996  CB  PHE A 194      60.056 -19.773  79.037  0.70 23.07           C
ATOM   2997  CG  PHE A 194      59.905 -20.442  80.372  0.73 24.57           C
ATOM   2998  CD1 PHE A 194      59.010 -21.480  80.540  1.00 25.56           C
ATOM   2999  CD2 PHE A 194      60.639 -20.017  81.463  0.83 25.60           C
ATOM   3000  CE1 PHE A 194      58.878 -22.102  81.773  0.72 26.67           C
ATOM   3001  CE2 PHE A 194      60.509 -20.635  82.694  0.80 26.39           C
ATOM   3002  CZ  PHE A 194      59.636 -21.667  82.852  0.85 26.06           C
ATOM   3003  H   PHE A 194      62.448 -20.257  79.211  0.86 23.21           H
ATOM   3004  HA  PHE A 194      60.479 -21.449  77.939  0.80 23.05           H
ATOM   3005  HB2 PHE A 194      60.485 -18.916  79.182  0.70 23.07           H
ATOM   3006  HB3 PHE A 194      59.168 -19.638  78.672  0.70 23.07           H
ATOM   3007  HD1 PHE A 194      58.508 -21.778  79.816  1.00 25.56           H
ATOM   3008  HD2 PHE A 194      61.245 -19.318  81.364  0.83 25.60           H
ATOM   3009  HE1 PHE A 194      58.278 -22.804  81.878  0.72 26.67           H
ATOM   3010  HE2 PHE A 194      61.015 -20.341  83.417  0.80 26.39           H
ATOM   3011  HZ  PHE A 194      59.544 -22.076  83.682  0.85 26.06           H
ATOM   3012  N   LEU A 195      61.652 -18.816  76.536  0.94 21.62           N
ATOM   3013  CA  LEU A 195      61.801 -18.158  75.251  0.86 22.18           C
ATOM   3014  C   LEU A 195      62.601 -19.001  74.277  0.67 23.21           C
ATOM   3015  O   LEU A 195      62.283 -19.026  73.090  1.00 21.90           O
ATOM   3016  CB  LEU A 195      62.443 -16.800  75.423  0.87 23.95           C
ATOM   3017  CG  LEU A 195      61.626 -15.746  76.154  0.92 23.20           C
ATOM   3018  CD1 LEU A 195      62.379 -14.422  76.121  0.86 26.12           C
ATOM   3019  CD2 LEU A 195      60.239 -15.588  75.549  0.77 22.53           C
ATOM   3020  H   LEU A 195      62.104 -18.457  77.174  0.94 21.62           H
ATOM   3021  HA  LEU A 195      60.920 -18.021  74.869  0.86 22.18           H
ATOM   3022  HB2 LEU A 195      63.269 -16.917  75.918  0.87 23.95           H
ATOM   3023  HB3 LEU A 195      62.644 -16.447  74.542  0.87 23.95           H
ATOM   3024  HG  LEU A 195      61.522 -16.011  77.081  0.92 23.20           H
ATOM   3025 HD11 LEU A 195      61.857 -13.750  76.588  0.86 26.12           H
ATOM   3026 HD12 LEU A 195      63.238 -14.536  76.558  0.86 26.12           H
ATOM   3027 HD13 LEU A 195      62.511 -14.156  75.198  0.86 26.12           H
ATOM   3028 HD21 LEU A 195      59.755 -14.909  76.044  0.77 22.53           H
ATOM   3029 HD22 LEU A 195      60.329 -15.321  74.621  0.77 22.53           H
ATOM   3030 HD23 LEU A 195      59.772 -16.436  75.607  0.77 22.53           H
ATOM   3031  N   GLN A 196      63.638 -19.705  74.736  1.00 24.17           N
ATOM   3032  CA  GLN A 196      64.422 -20.500  73.788  1.00 23.66           C
ATOM   3033  C   GLN A 196      63.541 -21.546  73.125  0.70 23.10           C
ATOM   3034  O   GLN A 196      63.524 -21.692  71.897  1.00 23.74           O
ATOM   3035  CB  GLN A 196      65.606 -21.199  74.475  1.00 24.43           C
ATOM   3036  CG  GLN A 196      66.631 -20.303  75.095  1.00 24.52           C
ATOM   3037  CD  GLN A 196      67.518 -19.592  74.103  1.00 25.43           C
ATOM   3038  OE1 GLN A 196      67.799 -20.085  73.008  0.79 26.98           O
ATOM   3039  NE2 GLN A 196      68.002 -18.424  74.507  0.99 26.03           N
ATOM   3040  H   GLN A 196      63.899 -19.740  75.554  1.00 24.17           H
ATOM   3041  HA  GLN A 196      64.774 -19.917  73.098  1.00 23.66           H
ATOM   3042  HB2 GLN A 196      65.256 -21.768  75.179  1.00 24.43           H
ATOM   3043  HB3 GLN A 196      66.061 -21.746  73.816  1.00 24.43           H
ATOM   3044  HG2 GLN A 196      66.175 -19.626  75.620  1.00 24.52           H
ATOM   3045  HG3 GLN A 196      67.201 -20.835  75.672  1.00 24.52           H
ATOM   3046 HE21 GLN A 196      67.802 -18.123  75.288  0.99 26.03           H
ATOM   3047 HE22 GLN A 196      68.515 -17.968  73.989  0.99 26.03           H
ATOM   3048  N   ALA A 197      62.788 -22.282  73.935  0.95 23.06           N
ATOM   3049  CA  ALA A 197      61.950 -23.346  73.408  1.00 22.48           C
ATOM   3050  C   ALA A 197      60.845 -22.806  72.493  0.61 23.37           C
ATOM   3051  O   ALA A 197      60.294 -23.553  71.674  0.96 26.25           O
ATOM   3052  CB  ALA A 197      61.389 -24.145  74.585  1.00 24.90           C
ATOM   3053  H   ALA A 197      62.746 -22.184  74.788  0.95 23.06           H
ATOM   3054  HA  ALA A 197      62.502 -23.945  72.881  1.00 22.48           H
ATOM   3055  HB1 ALA A 197      60.828 -24.859  74.243  1.00 24.90           H
ATOM   3056  HB2 ALA A 197      62.126 -24.519  75.093  1.00 24.90           H
ATOM   3057  HB3 ALA A 197      60.866 -23.553  75.147  1.00 24.90           H
ATOM   3058  N   ALA A 198      60.558 -21.515  72.569  1.00 21.63           N
ATOM   3059  CA  ALA A 198      59.586 -20.845  71.713  0.89 23.42           C
ATOM   3060  C   ALA A 198      60.182 -20.361  70.404  0.75 23.52           C
ATOM   3061  O   ALA A 198      59.473 -19.752  69.612  1.00 23.05           O
ATOM   3062  CB  ALA A 198      58.999 -19.645  72.457  1.00 23.40           C
ATOM   3063  H   ALA A 198      60.929 -20.983  73.133  1.00 21.63           H
ATOM   3064  HA  ALA A 198      58.864 -21.459  71.509  0.89 23.42           H
ATOM   3065  HB1 ALA A 198      58.354 -19.203  71.884  1.00 23.40           H
ATOM   3066  HB2 ALA A 198      58.564 -19.958  73.266  1.00 23.40           H
ATOM   3067  HB3 ALA A 198      59.716 -19.032  72.683  1.00 23.40           H
ATOM   3068  N   ASN A 199      61.479 -20.573  70.174  0.97 22.58           N
ATOM   3069  CA  ASN A 199      62.173 -20.084  68.991  0.87 22.10           C
ATOM   3070  C   ASN A 199      62.176 -18.563  68.892  1.00 21.94           C
ATOM   3071  O   ASN A 199      62.169 -18.006  67.787  0.87 22.26           O
ATOM   3072  CB  ASN A 199      61.591 -20.697  67.721  0.85 22.97           C
ATOM   3073  CG  ASN A 199      62.171 -22.043  67.428  0.32 26.77           C
ATOM   3074  OD1 ASN A 199      63.225 -22.419  67.927  0.98 26.84           O
ATOM   3075  ND2 ASN A 199      61.501 -22.768  66.591  1.00 28.07           N
ATOM   3076  H   ASN A 199      61.990 -21.012  70.709  0.97 22.58           H
ATOM   3077  HA  ASN A 199      63.099 -20.368  69.046  0.87 22.10           H
ATOM   3078  HB2 ASN A 199      60.632 -20.798  67.827  0.85 22.97           H
ATOM   3079  HB3 ASN A 199      61.784 -20.115  66.969  0.85 22.97           H
ATOM   3080 HD21 ASN A 199      61.783 -23.553  66.381  1.00 28.07           H
ATOM   3081 HD22 ASN A 199      60.775 -22.465  66.245  1.00 28.07           H
ATOM   3082  N   ALA A 200      62.186 -17.892  70.050  1.00 19.98           N
ATOM   3083  CA  ALA A 200      62.208 -16.432  70.144  0.79 22.79           C
ATOM   3084  C   ALA A 200      63.603 -15.822  70.155  0.73 24.50           C
ATOM   3085  O   ALA A 200      63.732 -14.593  70.059  0.72 24.27           O
ATOM   3086  CB  ALA A 200      61.501 -15.976  71.422  1.00 23.26           C
ATOM   3087  H   ALA A 200      62.180 -18.277  70.819  1.00 19.98           H
ATOM   3088  HA  ALA A 200      61.727 -16.062  69.387  0.79 22.79           H
ATOM   3089  HB1 ALA A 200      61.526 -15.007  71.468  1.00 23.26           H
ATOM   3090  HB2 ALA A 200      60.582 -16.283  71.401  1.00 23.26           H
ATOM   3091  HB3 ALA A 200      61.959 -16.355  72.188  1.00 23.26           H
ATOM   3092  N   CYS A 201      64.648 -16.622  70.297  1.00 24.01           N
ATOM   3093  CA  CYS A 201      65.990 -16.080  70.458  1.00 25.24           C
ATOM   3094  C   CYS A 201      66.904 -16.481  69.305  0.82 26.29           C
ATOM   3095  O   CYS A 201      68.133 -16.407  69.435  0.59 26.43           O
ATOM   3096  CB  CYS A 201      66.563 -16.522  71.806  0.96 24.83           C
ATOM   3097  SG  CYS A 201      65.560 -16.152  73.233  0.92 29.26           S
ATOM   3098  H   CYS A 201      64.609 -17.481  70.305  1.00 24.01           H
ATOM   3099  HA  CYS A 201      65.935 -15.111  70.465  1.00 25.24           H
ATOM   3100  HB2 CYS A 201      66.692 -17.483  71.783  0.96 24.83           H
ATOM   3101  HB3 CYS A 201      67.420 -16.085  71.933  0.96 24.83           H
ATOM   3102  HG  CYS A 201      66.119 -16.548  74.218  0.92 29.26           H
ATOM   3103  N   ARG A 202      66.325 -16.868  68.167  1.00 30.00           N
ATOM   3104  CA  ARG A 202      67.101 -17.209  66.981  1.00 30.00           C
ATOM   3105  C   ARG A 202      67.904 -16.010  66.491  1.00 30.00           C
ATOM   3106  O   ARG A 202      67.418 -14.863  66.500  1.00 30.00           O
ATOM   3107  CB  ARG A 202      66.195 -17.642  65.829  1.00 30.00           C
ATOM   3108  CG  ARG A 202      65.533 -18.973  65.980  1.00 30.00           C
ATOM   3109  CD  ARG A 202      64.359 -18.994  65.077  1.00 30.00           C
ATOM   3110  NE  ARG A 202      64.085 -20.376  64.759  1.00 30.00           N
ATOM   3111  CZ  ARG A 202      62.999 -20.799  64.128  1.00 30.00           C
ATOM   3112  NH1 ARG A 202      62.066 -19.933  63.712  1.00 30.00           N
ATOM   3113  NH2 ARG A 202      62.869 -22.112  63.929  1.00 30.00           N
ATOM   3114  H   ARG A 202      65.475 -16.940  68.058  1.00 30.00           H
ATOM   3115  HA  ARG A 202      67.713 -17.933  67.186  1.00 30.00           H
ATOM   3116  HB2 ARG A 202      65.493 -16.981  65.728  1.00 30.00           H
ATOM   3117  HB3 ARG A 202      66.726 -17.674  65.019  1.00 30.00           H
ATOM   3118  HG2 ARG A 202      66.145 -19.680  65.720  1.00 30.00           H
ATOM   3119  HG3 ARG A 202      65.231 -19.093  66.894  1.00 30.00           H
ATOM   3120  HD2 ARG A 202      63.588 -18.613  65.524  1.00 30.00           H
ATOM   3121  HD3 ARG A 202      64.561 -18.515  64.258  1.00 30.00           H
ATOM   3122  HE  ARG A 202      64.667 -20.964  64.995  1.00 30.00           H
ATOM   3123 HH11 ARG A 202      62.165 -19.092  63.857  1.00 30.00           H
ATOM   3124 HH12 ARG A 202      61.367 -20.220  63.301  1.00 30.00           H
ATOM   3125 HH21 ARG A 202      63.482 -22.651  64.200  1.00 30.00           H
ATOM   3126 HH22 ARG A 202      62.181 -22.418  63.513  1.00 30.00           H
ATOM   3127  N   TYR A 203      69.123 -16.302  65.990  0.69 25.21           N
ATOM   3128  CA  TYR A 203      69.991 -15.315  65.357  0.85 25.76           C
ATOM   3129  C   TYR A 203      70.380 -14.215  66.327  1.00 24.84           C
ATOM   3130  O   TYR A 203      70.661 -13.083  65.928  0.96 26.36           O
ATOM   3131  CB  TYR A 203      69.353 -14.698  64.110  1.00 23.93           C
ATOM   3132  CG  TYR A 203      68.552 -15.659  63.263  1.00 26.42           C
ATOM   3133  CD1 TYR A 203      69.160 -16.671  62.567  0.71 27.50           C
ATOM   3134  CD2 TYR A 203      67.184 -15.557  63.190  0.96 27.33           C
ATOM   3135  CE1 TYR A 203      68.444 -17.545  61.821  0.89 29.13           C
ATOM   3136  CE2 TYR A 203      66.446 -16.425  62.434  0.58 29.36           C
ATOM   3137  CZ  TYR A 203      67.078 -17.422  61.746  0.38 30.73           C
ATOM   3138  OH  TYR A 203      66.340 -18.298  60.991  0.22 33.41           O
ATOM   3139  H   TYR A 203      69.467 -17.090  66.010  0.69 25.21           H
ATOM   3140  HA  TYR A 203      70.807 -15.759  65.078  0.85 25.76           H
ATOM   3141  HB2 TYR A 203      68.756 -13.986  64.389  1.00 23.93           H
ATOM   3142  HB3 TYR A 203      70.056 -14.333  63.552  1.00 23.93           H
ATOM   3143  HD1 TYR A 203      70.084 -16.761  62.610  0.71 27.50           H
ATOM   3144  HD2 TYR A 203      66.753 -14.878  63.656  0.96 27.33           H
ATOM   3145  HE1 TYR A 203      68.878 -18.220  61.352  0.89 29.13           H
ATOM   3146  HE2 TYR A 203      65.521 -16.340  62.391  0.58 29.36           H
ATOM   3147  HH  TYR A 203      66.846 -18.861  60.626  0.22 33.41           H
ATOM   3148  N   TRP A 204      70.436 -14.556  67.596  0.90 24.23           N
ATOM   3149  CA  TRP A 204      70.802 -13.583  68.603  0.89 24.17           C
ATOM   3150  C   TRP A 204      72.224 -13.103  68.335  0.74 23.25           C
ATOM   3151  O   TRP A 204      73.087 -13.912  68.034  0.81 21.65           O
ATOM   3152  CB  TRP A 204      70.715 -14.206  69.998  0.91 26.20           C
ATOM   3153  CG  TRP A 204      70.682 -13.185  71.106  0.85 26.76           C
ATOM   3154  CD1 TRP A 204      71.765 -12.658  71.792  1.00 27.82           C
ATOM   3155  CD2 TRP A 204      69.525 -12.573  71.654  0.48 26.63           C
ATOM   3156  NE1 TRP A 204      71.323 -11.758  72.725  0.87 27.74           N
ATOM   3157  CE2 TRP A 204      69.958 -11.685  72.660  0.91 27.49           C
ATOM   3158  CE3 TRP A 204      68.154 -12.687  71.398  0.69 26.55           C
ATOM   3159  CZ2 TRP A 204      69.086 -10.923  73.392  1.00 25.62           C
ATOM   3160  CZ3 TRP A 204      67.283 -11.928  72.139  0.55 26.86           C
ATOM   3161  CH2 TRP A 204      67.754 -11.059  73.136  0.98 26.93           C
ATOM   3162  H   TRP A 204      70.268 -15.341  67.902  0.90 24.23           H
ATOM   3163  HA  TRP A 204      70.201 -12.823  68.562  0.89 24.17           H
ATOM   3164  HB2 TRP A 204      69.905 -14.736  70.056  0.91 26.20           H
ATOM   3165  HB3 TRP A 204      71.491 -14.773  70.137  0.91 26.20           H
ATOM   3166  HD1 TRP A 204      72.656 -12.877  71.637  1.00 27.82           H
ATOM   3167  HE1 TRP A 204      71.822 -11.307  73.260  0.87 27.74           H
ATOM   3168  HE3 TRP A 204      67.840 -13.265  70.741  0.69 26.55           H
ATOM   3169  HZ2 TRP A 204      69.391 -10.349  74.058  1.00 25.62           H
ATOM   3170  HZ3 TRP A 204      66.369 -11.991  71.979  0.55 26.86           H
ATOM   3171  HH2 TRP A 204      67.144 -10.551  73.620  0.98 26.93           H
ATOM   3172  N   PRO A 205      72.507 -11.799  68.433  0.82 22.21           N
ATOM   3173  CA  PRO A 205      71.652 -10.687  68.817  0.85 23.20           C
ATOM   3174  C   PRO A 205      71.142  -9.862  67.651  0.96 21.99           C
ATOM   3175  O   PRO A 205      70.814  -8.694  67.855  1.00 21.46           O
ATOM   3176  CB  PRO A 205      72.586  -9.863  69.704  0.59 23.56           C
ATOM   3177  CG  PRO A 205      73.917 -10.061  69.121  0.94 26.04           C
ATOM   3178  CD  PRO A 205      73.916 -11.367  68.366  0.98 24.55           C
ATOM   3179  HA  PRO A 205      70.901 -11.003  69.344  0.85 23.20           H
ATOM   3180  HB2 PRO A 205      72.330  -8.928  69.671  0.59 23.56           H
ATOM   3181  HB3 PRO A 205      72.555 -10.197  70.614  0.59 23.56           H
ATOM   3182  HG2 PRO A 205      74.111  -9.327  68.517  0.94 26.04           H
ATOM   3183  HG3 PRO A 205      74.575 -10.088  69.834  0.94 26.04           H
ATOM   3184  HD2 PRO A 205      74.183 -11.226  67.445  0.98 24.55           H
ATOM   3185  HD3 PRO A 205      74.489 -12.014  68.808  0.98 24.55           H
ATOM   3186  N   THR A 206      71.048 -10.447  66.464  1.00 22.05           N
ATOM   3187  CA  THR A 206      70.674  -9.681  65.276  1.00 24.23           C
ATOM   3188  C   THR A 206      69.269  -9.073  65.407  0.78 22.67           C
ATOM   3189  O   THR A 206      68.310  -9.759  65.737  1.00 21.20           O
ATOM   3190  CB  THR A 206      70.753 -10.585  64.047  1.00 25.10           C
ATOM   3191  OG1 THR A 206      72.088 -11.091  63.908  0.70 23.96           O
ATOM   3192  CG2 THR A 206      70.425  -9.794  62.807  1.00 25.09           C
ATOM   3193  H   THR A 206      71.194 -11.281  66.317  1.00 22.05           H
ATOM   3194  HA  THR A 206      71.306  -8.954  65.155  1.00 24.23           H
ATOM   3195  HB  THR A 206      70.125 -11.319  64.132  1.00 25.10           H
ATOM   3196  HG1 THR A 206      72.628 -10.455  63.816  0.70 23.96           H
ATOM   3197 HG21 THR A 206      70.475 -10.368  62.026  1.00 25.09           H
ATOM   3198 HG22 THR A 206      69.529  -9.429  62.873  1.00 25.09           H
ATOM   3199 HG23 THR A 206      71.056  -9.065  62.702  1.00 25.09           H
ATOM   3200  N   GLY A 207      69.151  -7.776  65.154  1.00 22.73           N
ATOM   3201  CA  GLY A 207      67.883  -7.081  65.270  0.76 25.57           C
ATOM   3202  C   GLY A 207      67.476  -6.687  66.675  0.89 22.83           C
ATOM   3203  O   GLY A 207      66.381  -6.109  66.840  0.86 21.73           O
ATOM   3204  H   GLY A 207      69.803  -7.270  64.910  1.00 22.73           H
ATOM   3205  HA2 GLY A 207      67.920  -6.273  64.735  0.76 25.57           H
ATOM   3206  HA3 GLY A 207      67.183  -7.647  64.907  0.76 25.57           H
ATOM   3207  N   ARG A 208      68.282  -7.010  67.694  1.00 30.00           N
ATOM   3208  CA  ARG A 208      67.998  -6.647  69.084  1.00 30.00           C
ATOM   3209  C   ARG A 208      68.803  -5.428  69.519  1.00 30.00           C
ATOM   3210  O   ARG A 208      69.994  -5.293  69.183  1.00 30.00           O
ATOM   3211  CB  ARG A 208      68.303  -7.789  70.052  1.00 30.00           C
ATOM   3212  CG  ARG A 208      67.262  -8.883  70.086  1.00 30.00           C
ATOM   3213  CD  ARG A 208      67.280  -9.713  68.806  1.00 30.00           C
ATOM   3214  NE  ARG A 208      66.592 -10.978  68.965  1.00 30.00           N
ATOM   3215  CZ  ARG A 208      66.811 -12.051  68.210  1.00 30.00           C
ATOM   3216  NH1 ARG A 208      67.720 -12.011  67.224  1.00 30.00           N
ATOM   3217  NH2 ARG A 208      66.139 -13.174  68.458  1.00 30.00           N
ATOM   3218  H   ARG A 208      69.016  -7.448  67.600  1.00 30.00           H
ATOM   3219  HA  ARG A 208      67.057  -6.429  69.165  1.00 30.00           H
ATOM   3220  HB2 ARG A 208      69.146  -8.194  69.797  1.00 30.00           H
ATOM   3221  HB3 ARG A 208      68.374  -7.424  70.948  1.00 30.00           H
ATOM   3222  HG2 ARG A 208      67.442  -9.474  70.834  1.00 30.00           H
ATOM   3223  HG3 ARG A 208      66.382  -8.485  70.177  1.00 30.00           H
ATOM   3224  HD2 ARG A 208      66.840  -9.217  68.099  1.00 30.00           H
ATOM   3225  HD3 ARG A 208      68.200  -9.899  68.561  1.00 30.00           H
ATOM   3226  HE  ARG A 208      66.003 -11.039  69.588  1.00 30.00           H
ATOM   3227 HH11 ARG A 208      68.159 -11.287  67.072  1.00 30.00           H
ATOM   3228 HH12 ARG A 208      67.860 -12.708  66.739  1.00 30.00           H
ATOM   3229 HH21 ARG A 208      65.556 -13.195  69.091  1.00 30.00           H
ATOM   3230 HH22 ARG A 208      66.271 -13.871  67.972  1.00 30.00           H
ATOM   3231  N   GLY A 209      68.147  -4.564  70.307  1.00 22.19           N
ATOM   3232  CA  GLY A 209      68.765  -3.305  70.697  1.00 22.56           C
ATOM   3233  C   GLY A 209      67.988  -2.555  71.754  0.81 21.18           C
ATOM   3234  O   GLY A 209      66.821  -2.858  72.046  0.85 23.13           O
ATOM   3235  H   GLY A 209      67.356  -4.688  70.622  1.00 22.19           H
ATOM   3236  HA2 GLY A 209      69.655  -3.479  71.040  1.00 22.56           H
ATOM   3237  HA3 GLY A 209      68.846  -2.734  69.917  1.00 22.56           H
ATOM   3238  N   ILE A 210      68.656  -1.518  72.277  0.99 20.82           N
ATOM   3239  CA  ILE A 210      68.188  -0.704  73.394  1.00 20.09           C
ATOM   3240  C   ILE A 210      68.249   0.765  72.991  0.81 21.80           C
ATOM   3241  O   ILE A 210      69.260   1.226  72.451  1.00 22.70           O
ATOM   3242  CB  ILE A 210      69.035  -0.951  74.658  1.00 20.52           C
ATOM   3243  CG1 ILE A 210      68.913  -2.398  75.108  1.00 21.12           C
ATOM   3244  CG2 ILE A 210      68.653   0.014  75.814  1.00 20.70           C
ATOM   3245  CD1 ILE A 210      70.174  -2.939  75.779  0.91 23.97           C
ATOM   3246  H   ILE A 210      69.421  -1.260  71.980  0.99 20.82           H
ATOM   3247  HA  ILE A 210      67.266  -0.930  73.593  1.00 20.09           H
ATOM   3248  HB  ILE A 210      69.964  -0.788  74.429  1.00 20.52           H
ATOM   3249 HG12 ILE A 210      68.185  -2.467  75.745  1.00 21.12           H
ATOM   3250 HG13 ILE A 210      68.728  -2.952  74.334  1.00 21.12           H
ATOM   3251 HG21 ILE A 210      69.211  -0.180  76.583  1.00 20.70           H
ATOM   3252 HG22 ILE A 210      68.797   0.928  75.522  1.00 20.70           H
ATOM   3253 HG23 ILE A 210      67.719  -0.119  76.040  1.00 20.70           H
ATOM   3254 HD11 ILE A 210      70.023  -3.862  76.037  0.91 23.97           H
ATOM   3255 HD12 ILE A 210      70.912  -2.888  75.151  0.91 23.97           H
ATOM   3256 HD13 ILE A 210      70.369  -2.403  76.563  0.91 23.97           H
ATOM   3257  N   TYR A 211      67.172   1.501  73.261  0.96 22.11           N
ATOM   3258  CA  TYR A 211      67.140   2.948  73.135  0.96 22.56           C
ATOM   3259  C   TYR A 211      66.758   3.580  74.475  1.00 21.39           C
ATOM   3260  O   TYR A 211      65.917   3.056  75.206  0.95 21.55           O
ATOM   3261  CB  TYR A 211      66.146   3.384  72.046  1.00 22.58           C
ATOM   3262  CG  TYR A 211      66.123   4.875  71.858  0.72 23.33           C
ATOM   3263  CD1 TYR A 211      65.284   5.664  72.620  0.84 24.73           C
ATOM   3264  CD2 TYR A 211      66.954   5.494  70.929  1.00 23.79           C
ATOM   3265  CE1 TYR A 211      65.285   7.032  72.468  0.70 25.29           C
ATOM   3266  CE2 TYR A 211      66.964   6.829  70.777  0.91 26.18           C
ATOM   3267  CZ  TYR A 211      66.137   7.606  71.559  1.00 26.64           C
ATOM   3268  OH  TYR A 211      66.158   8.967  71.351  0.80 26.21           O
ATOM   3269  H   TYR A 211      66.426   1.168  73.528  0.96 22.11           H
ATOM   3270  HA  TYR A 211      68.022   3.268  72.888  0.96 22.56           H
ATOM   3271  HB2 TYR A 211      66.401   2.978  71.202  1.00 22.58           H
ATOM   3272  HB3 TYR A 211      65.254   3.098  72.297  1.00 22.58           H
ATOM   3273  HD1 TYR A 211      64.726   5.269  73.251  0.84 24.73           H
ATOM   3274  HD2 TYR A 211      67.530   4.974  70.417  1.00 23.79           H
ATOM   3275  HE1 TYR A 211      64.722   7.563  72.985  0.70 25.29           H
ATOM   3276  HE2 TYR A 211      67.528   7.225  70.153  0.91 26.18           H
ATOM   3277  HH  TYR A 211      65.593   9.342  71.847  0.80 26.21           H
ATOM   3278  N   HIS A 212      67.361   4.720  74.784  1.00 21.50           N
ATOM   3279  CA  HIS A 212      66.997   5.494  75.963  0.88 23.15           C
ATOM   3280  C   HIS A 212      67.319   6.969  75.745  0.51 24.59           C
ATOM   3281  O   HIS A 212      68.253   7.337  75.025  0.94 26.67           O
ATOM   3282  CB  HIS A 212      67.657   4.951  77.245  1.00 22.31           C
ATOM   3283  CG  HIS A 212      69.115   5.304  77.417  0.91 23.00           C
ATOM   3284  ND1 HIS A 212      69.539   6.577  77.739  1.00 21.00           N
ATOM   3285  CD2 HIS A 212      70.232   4.535  77.400  0.51 23.85           C
ATOM   3286  CE1 HIS A 212      70.858   6.588  77.869  0.49 25.49           C
ATOM   3287  NE2 HIS A 212      71.305   5.360  77.681  0.94 26.91           N
ATOM   3288  H   HIS A 212      67.994   5.072  74.319  1.00 21.50           H
ATOM   3289  HA  HIS A 212      66.037   5.425  76.084  0.88 23.15           H
ATOM   3290  HB2 HIS A 212      67.179   5.306  78.011  1.00 22.31           H
ATOM   3291  HB3 HIS A 212      67.590   3.984  77.240  1.00 22.31           H
ATOM   3292  HD1 HIS A 212      69.027   7.263  77.822  1.00 21.00           H
ATOM   3293  HD2 HIS A 212      70.270   3.623  77.223  0.51 23.85           H
ATOM   3294  HE1 HIS A 212      71.379   7.332  78.070  0.49 25.49           H
ATOM   3295  N   ASN A 213      66.510   7.811  76.363  1.00 25.09           N
ATOM   3296  CA  ASN A 213      66.653   9.234  76.190  0.88 24.53           C
ATOM   3297  C   ASN A 213      67.740   9.703  77.140  1.00 24.88           C
ATOM   3298  O   ASN A 213      68.182   8.974  78.032  0.95 26.30           O
ATOM   3299  CB  ASN A 213      65.303   9.963  76.390  1.00 25.29           C
ATOM   3300  CG  ASN A 213      64.820   9.953  77.836  0.92 23.21           C
ATOM   3301  OD1 ASN A 213      65.259   9.146  78.657  0.94 24.23           O
ATOM   3302  ND2 ASN A 213      63.894  10.852  78.143  0.95 25.78           N
ATOM   3303  H   ASN A 213      65.870   7.579  76.889  1.00 25.09           H
ATOM   3304  HA  ASN A 213      66.954   9.411  75.285  0.88 24.53           H
ATOM   3305  HB2 ASN A 213      65.401  10.888  76.115  1.00 25.29           H
ATOM   3306  HB3 ASN A 213      64.627   9.527  75.847  1.00 25.29           H
ATOM   3307 HD21 ASN A 213      63.584  10.893  78.944  0.95 25.78           H
ATOM   3308 HD22 ASN A 213      63.604  11.393  77.541  0.95 25.78           H
ATOM   3309  N   ASP A 214      68.260  10.892  76.865  1.00 25.41           N
ATOM   3310  CA  ASP A 214      69.381  11.390  77.654  0.72 27.35           C
ATOM   3311  C   ASP A 214      69.002  11.469  79.133  0.83 26.15           C
ATOM   3312  O   ASP A 214      69.824  11.182  80.013  1.00 27.50           O
ATOM   3313  CB  ASP A 214      69.822  12.756  77.118  0.84 30.00           C
ATOM   3314  CG  ASP A 214      70.387  12.698  75.698  0.75 30.16           C
ATOM   3315  OD1 ASP A 214      70.920  11.649  75.300  0.83 27.67           O
ATOM   3316  OD2 ASP A 214      70.315  13.718  74.982  0.46 30.75           O
ATOM   3317  H   ASP A 214      67.991  11.421  76.243  1.00 25.41           H
ATOM   3318  HA  ASP A 214      70.127  10.777  77.566  0.72 27.35           H
ATOM   3319  HB2 ASP A 214      69.056  13.352  77.110  0.84 30.00           H
ATOM   3320  HB3 ASP A 214      70.512  13.113  77.699  0.84 30.00           H
ATOM   3321  N   ALA A 215      67.752  11.830  79.423  0.55 25.90           N
ATOM   3322  CA  ALA A 215      67.311  11.978  80.803  1.00 24.97           C
ATOM   3323  C   ALA A 215      67.196  10.646  81.520  0.96 23.72           C
ATOM   3324  O   ALA A 215      67.051  10.631  82.740  0.75 22.80           O
ATOM   3325  CB  ALA A 215      65.973  12.727  80.855  0.62 25.31           C
ATOM   3326  H   ALA A 215      67.143  11.993  78.838  0.55 25.90           H
ATOM   3327  HA  ALA A 215      67.965  12.512  81.280  1.00 24.97           H
ATOM   3328  HB1 ALA A 215      65.697  12.815  81.781  0.62 25.31           H
ATOM   3329  HB2 ALA A 215      66.087  13.605  80.459  0.62 25.31           H
ATOM   3330  HB3 ALA A 215      65.309  12.222  80.359  0.62 25.31           H
ATOM   3331  N   LYS A 216      67.314   9.530  80.807  1.00 23.66           N
ATOM   3332  CA  LYS A 216      67.085   8.201  81.380  0.71 22.50           C
ATOM   3333  C   LYS A 216      65.717   8.099  82.059  0.76 21.56           C
ATOM   3334  O   LYS A 216      65.559   7.451  83.095  1.00 21.73           O
ATOM   3335  CB  LYS A 216      68.188   7.821  82.348  0.82 22.85           C
ATOM   3336  CG  LYS A 216      69.567   7.712  81.696  1.00 24.27           C
ATOM   3337  CD  LYS A 216      70.617   7.412  82.706  0.94 26.69           C
ATOM   3338  CE  LYS A 216      72.030   7.361  82.020  1.00 28.72           C
ATOM   3339  NZ  LYS A 216      73.110   7.256  82.985  0.57 30.76           N
ATOM   3340  H   LYS A 216      67.528   9.513  79.975  1.00 23.66           H
ATOM   3341  HA  LYS A 216      67.098   7.553  80.659  0.71 22.50           H
ATOM   3342  HB2 LYS A 216      68.241   8.495  83.044  0.82 22.85           H
ATOM   3343  HB3 LYS A 216      67.976   6.959  82.741  0.82 22.85           H
ATOM   3344  HG2 LYS A 216      69.558   6.994  81.043  1.00 24.27           H
ATOM   3345  HG3 LYS A 216      69.787   8.554  81.268  1.00 24.27           H
ATOM   3346  HD2 LYS A 216      70.627   8.109  83.380  0.94 26.69           H
ATOM   3347  HD3 LYS A 216      70.439   6.549  83.112  0.94 26.69           H
ATOM   3348  HE2 LYS A 216      72.071   6.587  81.437  1.00 28.72           H
ATOM   3349  HE3 LYS A 216      72.163   8.172  81.506  1.00 28.72           H
ATOM   3350  HZ1 LYS A 216      73.893   7.229  82.563  0.57 30.76           H
ATOM   3351  HZ2 LYS A 216      73.099   7.959  83.531  0.57 30.76           H
ATOM   3352  HZ3 LYS A 216      73.016   6.514  83.467  0.57 30.76           H
ATOM   3353  N   THR A 217      64.714   8.714  81.447  0.85 21.97           N
ATOM   3354  CA  THR A 217      63.313   8.526  81.849  1.00 23.31           C
ATOM   3355  C   THR A 217      62.490   7.838  80.773  0.76 24.04           C
ATOM   3356  O   THR A 217      61.265   7.802  80.865  1.00 22.23           O
ATOM   3357  CB  THR A 217      62.683   9.864  82.180  1.00 21.35           C
ATOM   3358  OG1 THR A 217      62.874  10.728  81.075  0.74 22.35           O
ATOM   3359  CG2 THR A 217      63.309  10.477  83.433  1.00 21.98           C
ATOM   3360  H   THR A 217      64.814   9.255  80.786  0.85 21.97           H
ATOM   3361  HA  THR A 217      63.284   7.975  82.647  1.00 23.31           H
ATOM   3362  HB  THR A 217      61.733   9.745  82.337  1.00 21.35           H
ATOM   3363  HG1 THR A 217      62.511  10.403  80.390  0.74 22.35           H
ATOM   3364 HG21 THR A 217      62.893  11.332  83.627  1.00 21.98           H
ATOM   3365 HG22 THR A 217      63.181   9.885  84.191  1.00 21.98           H
ATOM   3366 HG23 THR A 217      64.259  10.614  83.296  1.00 21.98           H
ATOM   3367  N   PHE A 218      63.140   7.298  79.754  0.82 22.36           N
ATOM   3368  CA  PHE A 218      62.466   6.659  78.645  1.00 21.48           C
ATOM   3369  C   PHE A 218      63.369   5.587  78.062  0.88 24.07           C
ATOM   3370  O   PHE A 218      64.533   5.860  77.738  0.97 23.80           O
ATOM   3371  CB  PHE A 218      62.114   7.686  77.570  1.00 22.63           C
ATOM   3372  CG  PHE A 218      61.477   7.097  76.346  0.64 23.29           C
ATOM   3373  CD1 PHE A 218      60.181   6.619  76.378  1.00 24.49           C
ATOM   3374  CD2 PHE A 218      62.176   7.037  75.160  0.91 23.42           C
ATOM   3375  CE1 PHE A 218      59.589   6.091  75.234  1.00 23.41           C
ATOM   3376  CE2 PHE A 218      61.602   6.536  74.008  0.91 25.34           C
ATOM   3377  CZ  PHE A 218      60.300   6.054  74.044  0.76 22.93           C
ATOM   3378  H   PHE A 218      63.997   7.290  79.684  0.82 22.36           H
ATOM   3379  HA  PHE A 218      61.648   6.241  78.956  1.00 21.48           H
ATOM   3380  HB2 PHE A 218      61.492   8.330  77.945  1.00 22.63           H
ATOM   3381  HB3 PHE A 218      62.926   8.138  77.292  1.00 22.63           H
ATOM   3382  HD1 PHE A 218      59.698   6.653  77.172  1.00 24.49           H
ATOM   3383  HD2 PHE A 218      63.044   7.370  75.127  0.91 23.42           H
ATOM   3384  HE1 PHE A 218      58.715   5.773  75.266  1.00 23.41           H
ATOM   3385  HE2 PHE A 218      62.092   6.502  73.218  0.91 25.34           H
ATOM   3386  HZ  PHE A 218      59.913   5.696  73.279  0.76 22.93           H
ATOM   3387  N   LEU A 219      62.816   4.397  77.878  1.00 23.44           N
ATOM   3388  CA  LEU A 219      63.565   3.223  77.448  0.74 21.60           C
ATOM   3389  C   LEU A 219      62.708   2.377  76.519  0.74 21.87           C
ATOM   3390  O   LEU A 219      61.515   2.189  76.765  0.89 23.52           O
ATOM   3391  CB  LEU A 219      64.009   2.395  78.656  0.91 21.59           C
ATOM   3392  CG  LEU A 219      64.604   0.992  78.493  1.00 22.63           C
ATOM   3393  CD1 LEU A 219      66.117   1.092  78.182  1.00 19.47           C
ATOM   3394  CD2 LEU A 219      64.370   0.200  79.743  1.00 20.74           C
ATOM   3395  H   LEU A 219      61.980   4.239  77.999  1.00 23.44           H
ATOM   3396  HA  LEU A 219      64.356   3.505  76.963  0.74 21.60           H
ATOM   3397  HB2 LEU A 219      64.677   2.917  79.128  0.91 21.59           H
ATOM   3398  HB3 LEU A 219      63.236   2.294  79.232  0.91 21.59           H
ATOM   3399  HG  LEU A 219      64.167   0.538  77.755  1.00 22.63           H
ATOM   3400 HD11 LEU A 219      66.478   0.197  78.082  1.00 19.47           H
ATOM   3401 HD12 LEU A 219      66.237   1.591  77.359  1.00 19.47           H
ATOM   3402 HD13 LEU A 219      66.560   1.548  78.914  1.00 19.47           H
ATOM   3403 HD21 LEU A 219      64.749  -0.685  79.631  1.00 20.74           H
ATOM   3404 HD22 LEU A 219      64.797   0.652  80.487  1.00 20.74           H
ATOM   3405 HD23 LEU A 219      63.415   0.134  79.900  1.00 20.74           H
ATOM   3406  N   VAL A 220      63.335   1.856  75.465  0.99 21.02           N
ATOM   3407  CA  VAL A 220      62.712   0.951  74.511  1.00 21.76           C
ATOM   3408  C   VAL A 220      63.610  -0.265  74.346  0.63 21.16           C
ATOM   3409  O   VAL A 220      64.819  -0.132  74.117  0.86 22.35           O
ATOM   3410  CB  VAL A 220      62.498   1.623  73.148  1.00 20.92           C
ATOM   3411  CG1 VAL A 220      61.864   0.682  72.214  1.00 19.35           C
ATOM   3412  CG2 VAL A 220      61.750   2.963  73.272  1.00 18.97           C
ATOM   3413  H   VAL A 220      64.158   2.023  75.278  0.99 21.02           H
ATOM   3414  HA  VAL A 220      61.853   0.658  74.851  1.00 21.76           H
ATOM   3415  HB  VAL A 220      63.372   1.828  72.782  1.00 20.92           H
ATOM   3416 HG11 VAL A 220      61.737   1.123  71.360  1.00 19.35           H
ATOM   3417 HG12 VAL A 220      62.440  -0.091  72.106  1.00 19.35           H
ATOM   3418 HG13 VAL A 220      61.007   0.407  72.577  1.00 19.35           H
ATOM   3419 HG21 VAL A 220      61.640   3.346  72.388  1.00 18.97           H
ATOM   3420 HG22 VAL A 220      60.882   2.804  73.675  1.00 18.97           H
ATOM   3421 HG23 VAL A 220      62.268   3.563  73.831  1.00 18.97           H
ATOM   3422  N   TRP A 221      63.026  -1.442  74.433  0.92 21.77           N
ATOM   3423  CA  TRP A 221      63.709  -2.661  74.039  1.00 20.36           C
ATOM   3424  C   TRP A 221      63.172  -3.138  72.698  0.59 20.31           C
ATOM   3425  O   TRP A 221      61.949  -3.281  72.513  1.00 22.02           O
ATOM   3426  CB  TRP A 221      63.521  -3.737  75.096  1.00 20.58           C
ATOM   3427  CG  TRP A 221      64.285  -3.529  76.360  0.94 19.93           C
ATOM   3428  CD1 TRP A 221      65.185  -2.529  76.646  0.87 21.04           C
ATOM   3429  CD2 TRP A 221      64.241  -4.364  77.504  1.00 20.39           C
ATOM   3430  NE1 TRP A 221      65.699  -2.707  77.910  0.93 22.43           N
ATOM   3431  CE2 TRP A 221      65.125  -3.821  78.457  0.84 20.72           C
ATOM   3432  CE3 TRP A 221      63.546  -5.525  77.821  0.69 23.44           C
ATOM   3433  CZ2 TRP A 221      65.319  -4.397  79.695  0.91 23.02           C
ATOM   3434  CZ3 TRP A 221      63.743  -6.095  79.062  1.00 21.97           C
ATOM   3435  CH2 TRP A 221      64.624  -5.533  79.976  0.84 23.06           C
ATOM   3436  H   TRP A 221      62.224  -1.566  74.719  0.92 21.77           H
ATOM   3437  HA  TRP A 221      64.658  -2.484  73.946  1.00 20.36           H
ATOM   3438  HB2 TRP A 221      62.580  -3.779  75.327  1.00 20.58           H
ATOM   3439  HB3 TRP A 221      63.802  -4.587  74.722  1.00 20.58           H
ATOM   3440  HD1 TRP A 221      65.415  -1.837  76.068  0.87 21.04           H
ATOM   3441  HE1 TRP A 221      66.268  -2.192  78.299  0.93 22.43           H
ATOM   3442  HE3 TRP A 221      62.955  -5.907  77.212  0.69 23.44           H
ATOM   3443  HZ2 TRP A 221      65.908  -4.027  80.313  0.91 23.02           H
ATOM   3444  HZ3 TRP A 221      63.280  -6.869  79.289  1.00 21.97           H
ATOM   3445  HH2 TRP A 221      64.734  -5.937  80.806  0.84 23.06           H
ATOM   3446  N   VAL A 222      64.089  -3.374  71.773  1.00 20.89           N
ATOM   3447  CA  VAL A 222      63.791  -3.842  70.428  0.86 20.28           C
ATOM   3448  C   VAL A 222      64.100  -5.331  70.362  0.45 20.49           C
ATOM   3449  O   VAL A 222      65.259  -5.745  70.495  1.00 19.53           O
ATOM   3450  CB  VAL A 222      64.589  -3.066  69.375  1.00 20.08           C
ATOM   3451  CG1 VAL A 222      64.180  -3.507  67.982  1.00 15.42           C
ATOM   3452  CG2 VAL A 222      64.349  -1.593  69.535  1.00 20.88           C
ATOM   3453  H   VAL A 222      64.931  -3.264  71.909  1.00 20.89           H
ATOM   3454  HA  VAL A 222      62.846  -3.718  70.247  0.86 20.28           H
ATOM   3455  HB  VAL A 222      65.537  -3.240  69.490  1.00 20.08           H
ATOM   3456 HG11 VAL A 222      64.694  -3.007  67.329  1.00 15.42           H
ATOM   3457 HG12 VAL A 222      64.358  -4.456  67.887  1.00 15.42           H
ATOM   3458 HG13 VAL A 222      63.233  -3.334  67.861  1.00 15.42           H
ATOM   3459 HG21 VAL A 222      64.860  -1.115  68.863  1.00 20.88           H
ATOM   3460 HG22 VAL A 222      63.402  -1.413  69.421  1.00 20.88           H
ATOM   3461 HG23 VAL A 222      64.632  -1.321  70.422  1.00 20.88           H
ATOM   3462  N   ASN A 223      63.036  -6.112  70.156  1.00 18.97           N
ATOM   3463  CA  ASN A 223      63.062  -7.553  69.883  0.92 20.64           C
ATOM   3464  C   ASN A 223      63.584  -8.378  71.057  0.75 21.25           C
ATOM   3465  O   ASN A 223      64.155  -9.466  70.866  0.95 21.00           O
ATOM   3466  CB  ASN A 223      63.825  -7.859  68.581  1.00 18.19           C
ATOM   3467  CG  ASN A 223      62.994  -7.532  67.330  0.58 20.26           C
ATOM   3468  OD1 ASN A 223      61.831  -7.890  67.245  1.00 19.59           O
ATOM   3469  ND2 ASN A 223      63.578  -6.810  66.381  1.00 20.37           N
ATOM   3470  H   ASN A 223      62.233  -5.805  70.172  1.00 18.97           H
ATOM   3471  HA  ASN A 223      62.146  -7.836  69.737  0.92 20.64           H
ATOM   3472  HB2 ASN A 223      64.634  -7.325  68.553  1.00 18.19           H
ATOM   3473  HB3 ASN A 223      64.047  -8.803  68.557  1.00 18.19           H
ATOM   3474 HD21 ASN A 223      63.144  -6.607  65.667  1.00 20.37           H
ATOM   3475 HD22 ASN A 223      64.390  -6.544  66.481  1.00 20.37           H
ATOM   3476  N   GLU A 224      63.280  -7.915  72.275  1.00 21.04           N
ATOM   3477  CA  GLU A 224      63.590  -8.677  73.493  0.94 22.04           C
ATOM   3478  C   GLU A 224      62.587  -9.799  73.745  0.37 22.60           C
ATOM   3479  O   GLU A 224      62.955 -10.879  74.216  0.50 22.96           O
ATOM   3480  CB  GLU A 224      63.609  -7.739  74.694  0.91 22.46           C
ATOM   3481  CG  GLU A 224      63.858  -8.426  76.057  1.00 22.82           C
ATOM   3482  CD  GLU A 224      62.594  -8.826  76.819  0.44 23.65           C
ATOM   3483  OE1 GLU A 224      61.511  -8.243  76.619  0.78 23.58           O
ATOM   3484  OE2 GLU A 224      62.695  -9.735  77.650  0.82 25.14           O
ATOM   3485  H   GLU A 224      62.893  -7.162  72.424  1.00 21.04           H
ATOM   3486  HA  GLU A 224      64.471  -9.074  73.405  0.94 22.04           H
ATOM   3487  HB2 GLU A 224      64.313  -7.085  74.563  0.91 22.46           H
ATOM   3488  HB3 GLU A 224      62.752  -7.288  74.746  0.91 22.46           H
ATOM   3489  HG2 GLU A 224      64.376  -9.232  75.906  1.00 22.82           H
ATOM   3490  HG3 GLU A 224      64.360  -7.817  76.622  1.00 22.82           H
ATOM   3491  N   GLU A 225      61.311  -9.520  73.537  1.00 21.41           N
ATOM   3492  CA  GLU A 225      60.227 -10.495  73.623  0.84 20.44           C
ATOM   3493  C   GLU A 225      59.193 -10.089  72.581  0.63 20.13           C
ATOM   3494  O   GLU A 225      58.859 -10.878  71.694  0.85 21.92           O
ATOM   3495  CB  GLU A 225      59.632 -10.573  75.033  0.63 23.60           C
ATOM   3496  CG  GLU A 225      58.306 -11.240  75.068  0.79 24.45           C
ATOM   3497  CD  GLU A 225      57.822 -11.566  76.463  0.21 25.08           C
ATOM   3498  OE1 GLU A 225      58.477 -12.370  77.139  0.75 27.26           O
ATOM   3499  OE2 GLU A 225      56.774 -11.039  76.880  0.57 24.67           O
ATOM   3500  H   GLU A 225      61.032  -8.732  73.335  1.00 21.41           H
ATOM   3501  HA  GLU A 225      60.567 -11.372  73.388  0.84 20.44           H
ATOM   3502  HB2 GLU A 225      60.235 -11.077  75.602  0.63 23.60           H
ATOM   3503  HB3 GLU A 225      59.524  -9.674  75.380  0.63 23.60           H
ATOM   3504  HG2 GLU A 225      57.652 -10.655  74.656  0.79 24.45           H
ATOM   3505  HG3 GLU A 225      58.362 -12.072  74.571  0.79 24.45           H
ATOM   3506  N   ASP A 226      58.758  -8.835  72.627  0.87 19.81           N
ATOM   3507  CA  ASP A 226      57.987  -8.227  71.546  0.64 20.73           C
ATOM   3508  C   ASP A 226      58.914  -7.416  70.643  0.63 20.41           C
ATOM   3509  O   ASP A 226      60.084  -7.172  70.950  1.00 19.95           O
ATOM   3510  CB  ASP A 226      56.867  -7.331  72.104  0.89 21.13           C
ATOM   3511  CG  ASP A 226      55.666  -8.110  72.574  0.56 21.53           C
ATOM   3512  OD1 ASP A 226      55.115  -8.918  71.786  0.99 21.88           O
ATOM   3513  OD2 ASP A 226      55.290  -7.909  73.744  0.84 21.90           O
ATOM   3514  H   ASP A 226      58.899  -8.303  73.288  0.87 19.81           H
ATOM   3515  HA  ASP A 226      57.579  -8.927  71.013  0.64 20.73           H
ATOM   3516  HB2 ASP A 226      57.212  -6.829  72.859  0.89 21.13           H
ATOM   3517  HB3 ASP A 226      56.575  -6.723  71.407  0.89 21.13           H
ATOM   3518  N   HIS A 227      58.393  -7.054  69.478  1.00 18.48           N
ATOM   3519  CA  HIS A 227      59.116  -6.164  68.582  0.94 19.05           C
ATOM   3520  C   HIS A 227      59.579  -4.911  69.319  0.87 19.84           C
ATOM   3521  O   HIS A 227      60.749  -4.526  69.240  1.00 21.52           O
ATOM   3522  CB  HIS A 227      58.258  -5.786  67.396  1.00 19.41           C
ATOM   3523  CG  HIS A 227      57.866  -6.943  66.522  1.00 18.66           C
ATOM   3524  ND1 HIS A 227      56.793  -6.889  65.664  0.84 17.59           N
ATOM   3525  CD2 HIS A 227      58.418  -8.165  66.348  1.00 19.42           C
ATOM   3526  CE1 HIS A 227      56.690  -8.036  65.014  1.00 18.85           C
ATOM   3527  NE2 HIS A 227      57.655  -8.831  65.420  0.78 18.74           N
ATOM   3528  H   HIS A 227      57.626  -7.308  69.184  1.00 18.48           H
ATOM   3529  HA  HIS A 227      59.903  -6.623  68.249  0.94 19.05           H
ATOM   3530  HB2 HIS A 227      57.443  -5.374  67.722  1.00 19.41           H
ATOM   3531  HB3 HIS A 227      58.748  -5.154  66.847  1.00 19.41           H
ATOM   3532  HD2 HIS A 227      59.161  -8.503  66.795  1.00 19.42           H
ATOM   3533  HE1 HIS A 227      56.039  -8.247  64.385  1.00 18.85           H
ATOM   3534  HE2 HIS A 227      57.798  -9.630  65.135  0.78 18.74           H
ATOM   3535  N   LEU A 228      58.665  -4.280  70.057  1.00 19.49           N
ATOM   3536  CA  LEU A 228      58.937  -3.079  70.828  0.87 20.77           C
ATOM   3537  C   LEU A 228      58.375  -3.233  72.222  0.84 20.49           C
ATOM   3538  O   LEU A 228      57.158  -3.430  72.381  0.98 19.29           O
ATOM   3539  CB  LEU A 228      58.308  -1.831  70.217  1.00 19.76           C
ATOM   3540  CG  LEU A 228      58.804  -1.443  68.858  1.00 20.63           C
ATOM   3541  CD1 LEU A 228      57.980  -0.262  68.428  1.00 23.53           C
ATOM   3542  CD2 LEU A 228      60.230  -1.100  68.918  1.00 21.99           C
ATOM   3543  H   LEU A 228      57.850  -4.544  70.126  1.00 19.49           H
ATOM   3544  HA  LEU A 228      59.895  -2.943  70.893  0.87 20.77           H
ATOM   3545  HB2 LEU A 228      57.352  -1.975  70.145  1.00 19.76           H
ATOM   3546  HB3 LEU A 228      58.477  -1.082  70.810  1.00 19.76           H
ATOM   3547  HG  LEU A 228      58.673  -2.172  68.230  1.00 20.63           H
ATOM   3548 HD11 LEU A 228      58.270   0.022  67.548  1.00 23.53           H
ATOM   3549 HD12 LEU A 228      57.046  -0.523  68.401  1.00 23.53           H
ATOM   3550 HD13 LEU A 228      58.104   0.458  69.067  1.00 23.53           H
ATOM   3551 HD21 LEU A 228      60.533  -0.853  68.031  1.00 21.99           H
ATOM   3552 HD22 LEU A 228      60.350  -0.356  69.529  1.00 21.99           H
ATOM   3553 HD23 LEU A 228      60.727  -1.871  69.234  1.00 21.99           H
ATOM   3554  N   ARG A 229      59.227  -3.040  73.214  1.00 30.00           N
ATOM   3555  CA  ARG A 229      58.800  -2.761  74.580  1.00 30.00           C
ATOM   3556  C   ARG A 229      59.170  -1.321  74.926  1.00 30.00           C
ATOM   3557  O   ARG A 229      60.344  -0.948  74.888  1.00 30.00           O
ATOM   3558  CB  ARG A 229      59.419  -3.747  75.571  1.00 30.00           C
ATOM   3559  CG  ARG A 229      59.133  -3.402  77.024  1.00 30.00           C
ATOM   3560  CD  ARG A 229      60.081  -4.050  77.993  1.00 30.00           C
ATOM   3561  NE  ARG A 229      59.932  -5.511  78.029  1.00 30.00           N
ATOM   3562  CZ  ARG A 229      59.746  -6.253  79.126  1.00 30.00           C
ATOM   3563  NH1 ARG A 229      59.669  -5.696  80.336  1.00 30.00           N
ATOM   3564  NH2 ARG A 229      59.637  -7.582  79.003  1.00 30.00           N
ATOM   3565  H   ARG A 229      60.082  -3.065  73.121  1.00 30.00           H
ATOM   3566  HA  ARG A 229      57.835  -2.846  74.635  1.00 30.00           H
ATOM   3567  HB2 ARG A 229      59.061  -4.632  75.399  1.00 30.00           H
ATOM   3568  HB3 ARG A 229      60.382  -3.751  75.449  1.00 30.00           H
ATOM   3569  HG2 ARG A 229      59.203  -2.441  77.138  1.00 30.00           H
ATOM   3570  HG3 ARG A 229      58.235  -3.695  77.245  1.00 30.00           H
ATOM   3571  HD2 ARG A 229      60.992  -3.847  77.729  1.00 30.00           H
ATOM   3572  HD3 ARG A 229      59.908  -3.707  78.883  1.00 30.00           H
ATOM   3573  HE  ARG A 229      59.967  -5.926  77.277  1.00 30.00           H
ATOM   3574 HH11 ARG A 229      59.741  -4.844  80.422  1.00 30.00           H
ATOM   3575 HH12 ARG A 229      59.548  -6.190  81.030  1.00 30.00           H
ATOM   3576 HH21 ARG A 229      59.684  -7.948  78.226  1.00 30.00           H
ATOM   3577 HH22 ARG A 229      59.513  -8.070  79.701  1.00 30.00           H
ATOM   3578  N   ILE A 230      58.167  -0.522  75.281  1.00 22.35           N
ATOM   3579  CA  ILE A 230      58.315   0.918  75.461  1.00 21.08           C
ATOM   3580  C   ILE A 230      57.967   1.258  76.907  0.65 22.71           C
ATOM   3581  O   ILE A 230      56.835   1.021  77.355  1.00 19.84           O
ATOM   3582  CB  ILE A 230      57.442   1.687  74.460  0.75 21.53           C
ATOM   3583  CG1 ILE A 230      57.660   1.130  73.059  0.88 20.34           C
ATOM   3584  CG2 ILE A 230      57.755   3.176  74.468  1.00 24.45           C
ATOM   3585  CD1 ILE A 230      56.618   1.555  72.053  0.99 21.11           C
ATOM   3586  H   ILE A 230      57.367  -0.801  75.427  1.00 22.35           H
ATOM   3587  HA  ILE A 230      59.240   1.165  75.307  1.00 21.08           H
ATOM   3588  HB  ILE A 230      56.511   1.564  74.702  0.75 21.53           H
ATOM   3589 HG12 ILE A 230      58.523   1.431  72.735  0.88 20.34           H
ATOM   3590 HG13 ILE A 230      57.647   0.161  73.104  0.88 20.34           H
ATOM   3591 HG21 ILE A 230      57.183   3.621  73.823  1.00 24.45           H
ATOM   3592 HG22 ILE A 230      57.590   3.528  75.356  1.00 24.45           H
ATOM   3593 HG23 ILE A 230      58.686   3.303  74.229  1.00 24.45           H
ATOM   3594 HD11 ILE A 230      56.830   1.159  71.194  0.99 21.11           H
ATOM   3595 HD12 ILE A 230      55.748   1.250  72.353  0.99 21.11           H
ATOM   3596 HD13 ILE A 230      56.625   2.522  71.983  0.99 21.11           H
ATOM   3597  N   ILE A 231      58.941   1.811  77.634  1.00 22.17           N
ATOM   3598  CA  ILE A 231      58.784   2.162  79.041  1.00 21.19           C
ATOM   3599  C   ILE A 231      59.100   3.639  79.271  0.67 23.33           C
ATOM   3600  O   ILE A 231      60.115   4.167  78.779  1.00 25.91           O
ATOM   3601  CB  ILE A 231      59.662   1.276  79.934  0.95 23.24           C
ATOM   3602  CG1 ILE A 231      59.509  -0.192  79.556  0.68 24.88           C
ATOM   3603  CG2 ILE A 231      59.351   1.468  81.411  1.00 24.90           C
ATOM   3604  CD1 ILE A 231      60.069  -1.169  80.616  0.39 27.58           C
ATOM   3605  H   ILE A 231      59.721   1.997  77.323  1.00 22.17           H
ATOM   3606  HA  ILE A 231      57.860   2.015  79.297  1.00 21.19           H
ATOM   3607  HB  ILE A 231      60.587   1.528  79.788  0.95 23.24           H
ATOM   3608 HG12 ILE A 231      58.566  -0.388  79.439  0.68 24.88           H
ATOM   3609 HG13 ILE A 231      59.984  -0.351  78.725  0.68 24.88           H
ATOM   3610 HG21 ILE A 231      59.929   0.889  81.933  1.00 24.90           H
ATOM   3611 HG22 ILE A 231      59.509   2.395  81.648  1.00 24.90           H
ATOM   3612 HG23 ILE A 231      58.422   1.239  81.570  1.00 24.90           H
ATOM   3613 HD11 ILE A 231      59.937  -2.079  80.307  0.39 27.58           H
ATOM   3614 HD12 ILE A 231      61.015  -0.994  80.737  0.39 27.58           H
ATOM   3615 HD13 ILE A 231      59.597  -1.031  81.452  0.39 27.58           H
ATOM   3616  N   SER A 232      58.244   4.285  80.055  0.95 23.09           N
ATOM   3617  CA  SER A 232      58.455   5.626  80.586  1.00 22.92           C
ATOM   3618  C   SER A 232      58.479   5.525  82.113  0.58 23.14           C
ATOM   3619  O   SER A 232      57.636   4.845  82.715  1.00 23.55           O
ATOM   3620  CB  SER A 232      57.360   6.591  80.112  0.80 24.17           C
ATOM   3621  OG  SER A 232      57.516   7.890  80.672  0.98 22.53           O
ATOM   3622  H   SER A 232      57.495   3.946  80.306  0.95 23.09           H
ATOM   3623  HA  SER A 232      59.314   5.963  80.286  1.00 22.92           H
ATOM   3624  HB2 SER A 232      57.403   6.660  79.145  0.80 24.17           H
ATOM   3625  HB3 SER A 232      56.497   6.238  80.377  0.80 24.17           H
ATOM   3626  HG  SER A 232      56.906   8.397  80.397  0.98 22.53           H
ATOM   3627  N   MET A 233      59.437   6.195  82.744  1.00 25.33           N
ATOM   3628  CA  MET A 233      59.628   6.040  84.185  1.00 24.69           C
ATOM   3629  C   MET A 233      60.460   7.180  84.753  1.00 26.39           C
ATOM   3630  O   MET A 233      61.100   7.937  84.019  1.00 24.22           O
ATOM   3631  CB  MET A 233      60.287   4.719  84.507  1.00 21.51           C
ATOM   3632  CG  MET A 233      61.801   4.585  84.047  1.00 28.21           C
ATOM   3633  SD  MET A 233      62.034   4.536  82.236  1.00 31.71           S
ATOM   3634  CE  MET A 233      63.855   4.508  82.162  1.00 24.96           C
ATOM   3635  H   MET A 233      59.985   6.741  82.368  1.00 25.33           H
ATOM   3636  HA  MET A 233      58.758   6.047  84.615  1.00 24.69           H
ATOM   3637  HB2 MET A 233      60.262   4.590  85.468  1.00 21.51           H
ATOM   3638  HB3 MET A 233      59.786   4.012  84.072  1.00 21.51           H
ATOM   3639  HG2 MET A 233      62.298   5.345  84.388  1.00 28.21           H
ATOM   3640  HG3 MET A 233      62.166   3.764  84.413  1.00 28.21           H
ATOM   3641  HE1 MET A 233      64.133   4.481  81.233  1.00 24.96           H
ATOM   3642  HE2 MET A 233      64.200   5.309  82.587  1.00 24.96           H
ATOM   3643  HE3 MET A 233      64.178   3.721  82.627  1.00 24.96           H
ATOM   3644  N   GLN A 234      60.424   7.302  86.079  1.00 24.94           N
ATOM   3645  CA  GLN A 234      61.209   8.317  86.781  0.84 25.57           C
ATOM   3646  C   GLN A 234      61.013   8.173  88.284  0.65 25.32           C
ATOM   3647  O   GLN A 234      60.110   7.476  88.753  0.98 25.87           O
ATOM   3648  CB  GLN A 234      60.874   9.743  86.323  0.58 26.43           C
ATOM   3649  CG  GLN A 234      59.450  10.211  86.570  1.00 24.86           C
ATOM   3650  CD  GLN A 234      59.144  11.558  85.914  0.89 26.71           C
ATOM   3651  OE1 GLN A 234      59.379  11.755  84.731  0.97 26.29           O
ATOM   3652  NE2 GLN A 234      58.606  12.485  86.691  0.78 29.75           N
ATOM   3653  H   GLN A 234      59.949   6.807  86.598  1.00 24.94           H
ATOM   3654  HA  GLN A 234      62.148   8.164  86.592  0.84 25.57           H
ATOM   3655  HB2 GLN A 234      61.463  10.358  86.787  0.58 26.43           H
ATOM   3656  HB3 GLN A 234      61.035   9.802  85.369  0.58 26.43           H
ATOM   3657  HG2 GLN A 234      58.835   9.554  86.206  1.00 24.86           H
ATOM   3658  HG3 GLN A 234      59.309  10.303  87.525  1.00 24.86           H
ATOM   3659 HE21 GLN A 234      58.446  12.314  87.518  0.78 29.75           H
ATOM   3660 HE22 GLN A 234      58.416  13.259  86.368  0.78 29.75           H
ATOM   3661  N   LYS A 235      61.904   8.828  89.036  1.00 24.34           N
ATOM   3662  CA  LYS A 235      61.772   8.874  90.477  0.80 25.59           C
ATOM   3663  C   LYS A 235      60.544   9.702  90.830  1.00 23.11           C
ATOM   3664  O   LYS A 235      60.142  10.602  90.089  0.93 25.43           O
ATOM   3665  CB  LYS A 235      63.011   9.488  91.151  1.00 28.28           C
ATOM   3666  CG  LYS A 235      64.316   8.740  90.885  0.83 29.48           C
ATOM   3667  CD  LYS A 235      64.662   7.719  91.972  0.80 29.61           C
ATOM   3668  CE  LYS A 235      66.161   7.653  92.199  0.36 32.92           C
ATOM   3669  NZ  LYS A 235      66.523   6.532  93.098  0.42 31.52           N
ATOM   3670  H   LYS A 235      62.587   9.250  88.728  1.00 24.34           H
ATOM   3671  HA  LYS A 235      61.648   7.975  90.820  0.80 25.59           H
ATOM   3672  HB2 LYS A 235      63.121  10.396  90.828  1.00 28.28           H
ATOM   3673  HB3 LYS A 235      62.868   9.498  92.110  1.00 28.28           H
ATOM   3674  HG2 LYS A 235      64.239   8.265  90.043  0.83 29.48           H
ATOM   3675  HG3 LYS A 235      65.042   9.382  90.836  0.83 29.48           H
ATOM   3676  HD2 LYS A 235      64.238   7.980  92.805  0.80 29.61           H
ATOM   3677  HD3 LYS A 235      64.355   6.841  91.698  0.80 29.61           H
ATOM   3678  HE2 LYS A 235      66.607   7.518  91.349  0.36 32.92           H
ATOM   3679  HE3 LYS A 235      66.460   8.480  92.608  0.36 32.92           H
ATOM   3680  HZ1 LYS A 235      67.404   6.511  93.217  0.42 31.52           H
ATOM   3681  HZ2 LYS A 235      66.126   6.635  93.888  0.42 31.52           H
ATOM   3682  HZ3 LYS A 235      66.261   5.760  92.741  0.42 31.52           H
ATOM   3683  N   GLY A 236      59.927   9.355  91.941  0.92 24.36           N
ATOM   3684  CA  GLY A 236      58.732  10.043  92.392  0.74 24.43           C
ATOM   3685  C   GLY A 236      57.457   9.420  91.838  0.88 24.57           C
ATOM   3686  O   GLY A 236      57.419   8.263  91.410  1.00 23.07           O
ATOM   3687  H   GLY A 236      60.181   8.717  92.459  0.92 24.36           H
ATOM   3688  HA2 GLY A 236      58.691  10.017  93.361  0.74 24.43           H
ATOM   3689  HA3 GLY A 236      58.768  10.971  92.110  0.74 24.43           H
ATOM   3690  N   GLY A 237      56.402  10.224  91.833  0.78 25.07           N
ATOM   3691  CA  GLY A 237      55.081   9.736  91.469  0.91 27.21           C
ATOM   3692  C   GLY A 237      54.341  10.535  90.430  0.49 26.44           C
ATOM   3693  O   GLY A 237      53.107  10.511  90.392  0.98 25.58           O
ATOM   3694  H   GLY A 237      56.425  11.059  92.038  0.78 25.07           H
ATOM   3695  HA2 GLY A 237      55.166   8.829  91.136  0.91 27.21           H
ATOM   3696  HA3 GLY A 237      54.530   9.708  92.266  0.91 27.21           H
ATOM   3697  N   ASP A 238      55.072  11.217  89.554  1.00 25.52           N
ATOM   3698  CA  ASP A 238      54.449  12.097  88.560  0.84 28.40           C
ATOM   3699  C   ASP A 238      53.929  11.265  87.384  0.72 27.07           C
ATOM   3700  O   ASP A 238      54.427  11.317  86.255  1.00 26.66           O
ATOM   3701  CB  ASP A 238      55.435  13.158  88.093  0.83 28.80           C
ATOM   3702  CG  ASP A 238      54.797  14.201  87.205  0.47 30.53           C
ATOM   3703  OD1 ASP A 238      53.580  14.114  86.961  1.00 31.22           O
ATOM   3704  OD2 ASP A 238      55.516  15.112  86.739  0.96 33.45           O
ATOM   3705  H   ASP A 238      55.930  11.190  89.511  1.00 25.52           H
ATOM   3706  HA  ASP A 238      53.693  12.549  88.967  0.84 28.40           H
ATOM   3707  HB2 ASP A 238      55.804  13.610  88.869  0.83 28.80           H
ATOM   3708  HB3 ASP A 238      56.145  12.730  87.590  0.83 28.80           H
ATOM   3709  N   LEU A 239      52.861  10.519  87.668  0.77 27.27           N
ATOM   3710  CA  LEU A 239      52.244   9.684  86.644  1.00 24.83           C
ATOM   3711  C   LEU A 239      51.803  10.499  85.446  1.00 24.44           C
ATOM   3712  O   LEU A 239      51.831  10.004  84.313  0.90 23.85           O
ATOM   3713  CB  LEU A 239      51.084   8.915  87.255  1.00 24.49           C
ATOM   3714  CG  LEU A 239      50.341   7.861  86.406  0.66 25.01           C
ATOM   3715  CD1 LEU A 239      51.208   6.695  85.967  1.00 23.20           C
ATOM   3716  CD2 LEU A 239      49.264   7.312  87.221  1.00 23.44           C
ATOM   3717  H   LEU A 239      52.480  10.480  88.438  0.77 27.27           H
ATOM   3718  HA  LEU A 239      52.897   9.036  86.335  1.00 24.83           H
ATOM   3719  HB2 LEU A 239      51.419   8.452  88.039  1.00 24.49           H
ATOM   3720  HB3 LEU A 239      50.419   9.563  87.535  1.00 24.49           H
ATOM   3721  HG  LEU A 239      49.957   8.280  85.621  0.66 25.01           H
ATOM   3722 HD11 LEU A 239      50.670   6.082  85.442  1.00 23.20           H
ATOM   3723 HD12 LEU A 239      51.943   7.033  85.431  1.00 23.20           H
ATOM   3724 HD13 LEU A 239      51.552   6.243  86.753  1.00 23.20           H
ATOM   3725 HD21 LEU A 239      48.785   6.646  86.703  1.00 23.44           H
ATOM   3726 HD22 LEU A 239      49.646   6.903  88.014  1.00 23.44           H
ATOM   3727 HD23 LEU A 239      48.663   8.030  87.474  1.00 23.44           H
ATOM   3728  N   LYS A 240      51.409  11.755  85.645  0.91 27.93           N
ATOM   3729  CA  LYS A 240      50.956  12.539  84.502  0.92 28.40           C
ATOM   3730  C   LYS A 240      52.078  12.728  83.489  0.73 26.46           C
ATOM   3731  O   LYS A 240      51.937  12.397  82.304  1.00 26.86           O
ATOM   3732  CB  LYS A 240      50.417  13.889  84.961  0.71 30.09           C
ATOM   3733  CG  LYS A 240      49.882  14.751  83.803  1.00 31.63           C
ATOM   3734  CD  LYS A 240      49.064  15.914  84.332  0.74 33.60           C
ATOM   3735  CE  LYS A 240      48.885  16.980  83.289  0.69 35.16           C
ATOM   3736  NZ  LYS A 240      48.226  18.182  83.874  0.35 35.53           N
ATOM   3737  H   LYS A 240      51.395  12.163  86.402  0.91 27.93           H
ATOM   3738  HA  LYS A 240      50.234  12.064  84.061  0.92 28.40           H
ATOM   3739  HB2 LYS A 240      49.689  13.742  85.585  0.71 30.09           H
ATOM   3740  HB3 LYS A 240      51.131  14.382  85.395  0.71 30.09           H
ATOM   3741  HG2 LYS A 240      50.627  15.106  83.294  1.00 31.63           H
ATOM   3742  HG3 LYS A 240      49.312  14.209  83.235  1.00 31.63           H
ATOM   3743  HD2 LYS A 240      48.186  15.596  84.595  0.74 33.60           H
ATOM   3744  HD3 LYS A 240      49.520  16.306  85.093  0.74 33.60           H
ATOM   3745  HE2 LYS A 240      49.753  17.244  82.945  0.69 35.16           H
ATOM   3746  HE3 LYS A 240      48.325  16.641  82.574  0.69 35.16           H
ATOM   3747  HZ1 LYS A 240      48.125  18.808  83.249  0.35 35.53           H
ATOM   3748  HZ2 LYS A 240      47.426  17.963  84.197  0.35 35.53           H
ATOM   3749  HZ3 LYS A 240      48.724  18.511  84.534  0.35 35.53           H
ATOM   3750  N   THR A 241      53.199  13.285  83.934  0.85 29.00           N
ATOM   3751  CA  THR A 241      54.310  13.495  83.021  0.85 27.45           C
ATOM   3752  C   THR A 241      54.755  12.181  82.390  0.98 25.26           C
ATOM   3753  O   THR A 241      55.054  12.135  81.192  1.00 26.10           O
ATOM   3754  CB  THR A 241      55.467  14.151  83.757  0.69 27.57           C
ATOM   3755  OG1 THR A 241      55.019  15.364  84.378  0.85 27.63           O
ATOM   3756  CG2 THR A 241      56.576  14.452  82.767  1.00 29.42           C
ATOM   3757  H   THR A 241      53.339  13.545  84.742  0.85 29.00           H
ATOM   3758  HA  THR A 241      54.029  14.091  82.309  0.85 27.45           H
ATOM   3759  HB  THR A 241      55.810  13.545  84.433  0.69 27.57           H
ATOM   3760  HG1 THR A 241      55.656  15.730  84.786  0.85 27.63           H
ATOM   3761 HG21 THR A 241      57.322  14.872  83.223  1.00 29.42           H
ATOM   3762 HG22 THR A 241      56.882  13.631  82.351  1.00 29.42           H
ATOM   3763 HG23 THR A 241      56.250  15.052  82.077  1.00 29.42           H
ATOM   3764  N   ILE A 242      54.743  11.099  83.173  1.00 23.84           N
ATOM   3765  CA  ILE A 242      55.264   9.811  82.720  1.00 24.20           C
ATOM   3766  C   ILE A 242      54.391   9.254  81.614  0.54 24.55           C
ATOM   3767  O   ILE A 242      54.865   8.866  80.544  1.00 22.44           O
ATOM   3768  CB  ILE A 242      55.358   8.840  83.910  0.80 24.53           C
ATOM   3769  CG1 ILE A 242      56.482   9.279  84.861  0.88 23.18           C
ATOM   3770  CG2 ILE A 242      55.598   7.418  83.432  1.00 23.33           C
ATOM   3771  CD1 ILE A 242      56.429   8.663  86.265  1.00 22.56           C
ATOM   3772  H   ILE A 242      54.436  11.087  83.976  1.00 23.84           H
ATOM   3773  HA  ILE A 242      56.157   9.938  82.363  1.00 24.20           H
ATOM   3774  HB  ILE A 242      54.518   8.864  84.394  0.80 24.53           H
ATOM   3775 HG12 ILE A 242      57.333   9.032  84.466  0.88 23.18           H
ATOM   3776 HG13 ILE A 242      56.439  10.242  84.963  0.88 23.18           H
ATOM   3777 HG21 ILE A 242      55.652   6.831  84.202  1.00 23.33           H
ATOM   3778 HG22 ILE A 242      54.861   7.149  82.861  1.00 23.33           H
ATOM   3779 HG23 ILE A 242      56.430   7.389  82.934  1.00 23.33           H
ATOM   3780 HD11 ILE A 242      57.176   9.001  86.785  1.00 22.56           H
ATOM   3781 HD12 ILE A 242      55.592   8.912  86.688  1.00 22.56           H
ATOM   3782 HD13 ILE A 242      56.488   7.698  86.189  1.00 22.56           H
ATOM   3783  N   PHE A 243      53.091   9.235  81.850  1.00 24.42           N
ATOM   3784  CA  PHE A 243      52.176   8.691  80.869  1.00 22.32           C
ATOM   3785  C   PHE A 243      52.170   9.533  79.598  1.00 21.54           C
ATOM   3786  O   PHE A 243      52.096   8.999  78.485  0.81 22.66           O
ATOM   3787  CB  PHE A 243      50.772   8.626  81.497  0.93 21.98           C
ATOM   3788  CG  PHE A 243      49.760   7.949  80.649  0.77 21.69           C
ATOM   3789  CD1 PHE A 243      50.106   6.877  79.845  0.84 22.29           C
ATOM   3790  CD2 PHE A 243      48.433   8.371  80.677  0.82 24.07           C
ATOM   3791  CE1 PHE A 243      49.135   6.244  79.051  1.00 20.52           C
ATOM   3792  CE2 PHE A 243      47.454   7.722  79.899  0.69 24.46           C
ATOM   3793  CZ  PHE A 243      47.818   6.667  79.095  0.80 24.31           C
ATOM   3794  H   PHE A 243      52.716   9.530  82.566  1.00 24.42           H
ATOM   3795  HA  PHE A 243      52.450   7.790  80.638  1.00 22.32           H
ATOM   3796  HB2 PHE A 243      50.828   8.142  82.336  0.93 21.98           H
ATOM   3797  HB3 PHE A 243      50.462   9.531  81.661  0.93 21.98           H
ATOM   3798  HD1 PHE A 243      50.989   6.587  79.815  0.84 22.29           H
ATOM   3799  HD2 PHE A 243      48.188   9.082  81.224  0.82 24.07           H
ATOM   3800  HE1 PHE A 243      49.373   5.525  78.511  1.00 20.52           H
ATOM   3801  HE2 PHE A 243      46.572   8.014  79.918  0.69 24.46           H
ATOM   3802  HZ  PHE A 243      47.178   6.243  78.569  0.80 24.31           H
ATOM   3803  N   GLN A 244      52.251  10.851  79.741  0.85 23.80           N
ATOM   3804  CA  GLN A 244      52.210  11.695  78.554  1.00 25.05           C
ATOM   3805  C   GLN A 244      53.454  11.493  77.722  0.89 24.86           C
ATOM   3806  O   GLN A 244      53.407  11.559  76.488  0.88 25.47           O
ATOM   3807  CB  GLN A 244      52.049  13.169  78.943  0.85 26.48           C
ATOM   3808  CG  GLN A 244      51.951  14.126  77.751  0.73 28.53           C
ATOM   3809  CD  GLN A 244      50.808  13.763  76.802  1.00 32.81           C
ATOM   3810  OE1 GLN A 244      49.633  13.915  77.130  0.00 31.10           O
ATOM   3811  NE2 GLN A 244      51.166  13.284  75.620  0.00 30.36           N
ATOM   3812  H   GLN A 244      52.328  11.270  80.488  0.85 23.80           H
ATOM   3813  HA  GLN A 244      51.445  11.442  78.014  1.00 25.05           H
ATOM   3814  HB2 GLN A 244      51.238  13.266  79.466  0.85 26.48           H
ATOM   3815  HB3 GLN A 244      52.815  13.436  79.474  0.85 26.48           H
ATOM   3816  HG2 GLN A 244      51.796  15.026  78.078  0.73 28.53           H
ATOM   3817  HG3 GLN A 244      52.781  14.093  77.249  0.73 28.53           H
ATOM   3818 HE21 GLN A 244      51.999  13.194  75.427  0.00 30.36           H
ATOM   3819 HE22 GLN A 244      50.565  13.062  75.046  0.00 30.36           H
ATOM   3820  N   ARG A 245      54.580  11.239  78.373  1.00 30.00           N
ATOM   3821  CA  ARG A 245      55.785  10.941  77.614  1.00 30.00           C
ATOM   3822  C   ARG A 245      55.590   9.672  76.802  1.00 30.00           C
ATOM   3823  O   ARG A 245      55.904   9.627  75.609  1.00 30.00           O
ATOM   3824  CB  ARG A 245      56.981  10.819  78.559  1.00 30.00           C
ATOM   3825  CG  ARG A 245      58.302  10.675  77.845  1.00 30.00           C
ATOM   3826  CD  ARG A 245      59.476  11.070  78.773  1.00 30.00           C
ATOM   3827  NE  ARG A 245      59.374  10.409  80.077  1.00 30.00           N
ATOM   3828  CZ  ARG A 245      59.351  11.001  81.270  1.00 30.00           C
ATOM   3829  NH1 ARG A 245      59.423  12.322  81.405  1.00 30.00           N
ATOM   3830  NH2 ARG A 245      59.276  10.249  82.349  1.00 30.00           N
ATOM   3831  H   ARG A 245      54.673  11.233  79.228  1.00 30.00           H
ATOM   3832  HA  ARG A 245      55.961  11.669  76.997  1.00 30.00           H
ATOM   3833  HB2 ARG A 245      57.027  11.616  79.111  1.00 30.00           H
ATOM   3834  HB3 ARG A 245      56.860  10.037  79.119  1.00 30.00           H
ATOM   3835  HG2 ARG A 245      58.423   9.752  77.575  1.00 30.00           H
ATOM   3836  HG3 ARG A 245      58.315  11.259  77.071  1.00 30.00           H
ATOM   3837  HD2 ARG A 245      60.313  10.804  78.362  1.00 30.00           H
ATOM   3838  HD3 ARG A 245      59.462  12.029  78.917  1.00 30.00           H
ATOM   3839  HE  ARG A 245      59.324   9.550  80.071  1.00 30.00           H
ATOM   3840 HH11 ARG A 245      59.479  12.823  80.708  1.00 30.00           H
ATOM   3841 HH12 ARG A 245      59.406  12.675  82.189  1.00 30.00           H
ATOM   3842 HH21 ARG A 245      59.228   9.393  82.275  1.00 30.00           H
ATOM   3843 HH22 ARG A 245      59.255  10.614  83.127  1.00 30.00           H
ATOM   3844  N   LEU A 246      55.033   8.638  77.429  0.81 25.30           N
ATOM   3845  CA  LEU A 246      54.845   7.364  76.745  1.00 24.94           C
ATOM   3846  C   LEU A 246      53.977   7.550  75.509  0.85 24.38           C
ATOM   3847  O   LEU A 246      54.329   7.088  74.414  0.85 27.25           O
ATOM   3848  CB  LEU A 246      54.213   6.355  77.702  1.00 23.07           C
ATOM   3849  CG  LEU A 246      54.036   4.928  77.186  0.59 24.69           C
ATOM   3850  CD1 LEU A 246      55.366   4.346  76.910  1.00 22.60           C
ATOM   3851  CD2 LEU A 246      53.346   4.054  78.191  0.93 24.97           C
ATOM   3852  H   LEU A 246      54.757   8.649  78.244  0.81 25.30           H
ATOM   3853  HA  LEU A 246      55.708   7.020  76.464  1.00 24.94           H
ATOM   3854  HB2 LEU A 246      54.767   6.305  78.497  1.00 23.07           H
ATOM   3855  HB3 LEU A 246      53.333   6.682  77.946  1.00 23.07           H
ATOM   3856  HG  LEU A 246      53.519   4.934  76.365  0.59 24.69           H
ATOM   3857 HD11 LEU A 246      55.252   3.440  76.583  1.00 22.60           H
ATOM   3858 HD12 LEU A 246      55.814   4.887  76.240  1.00 22.60           H
ATOM   3859 HD13 LEU A 246      55.883   4.339  77.730  1.00 22.60           H
ATOM   3860 HD21 LEU A 246      53.256   3.161  77.823  0.93 24.97           H
ATOM   3861 HD22 LEU A 246      53.878   4.025  79.002  0.93 24.97           H
ATOM   3862 HD23 LEU A 246      52.470   4.424  78.382  0.93 24.97           H
ATOM   3863  N   VAL A 247      52.853   8.271  75.674  1.00 30.00           N
ATOM   3864  CA  VAL A 247      51.900   8.502  74.587  1.00 30.00           C
ATOM   3865  C   VAL A 247      52.542   9.297  73.456  1.00 30.00           C
ATOM   3866  O   VAL A 247      52.387   8.957  72.277  1.00 30.00           O
ATOM   3867  CB  VAL A 247      50.641   9.221  75.122  1.00 30.00           C
ATOM   3868  CG1 VAL A 247      49.718   9.645  73.966  1.00 30.00           C
ATOM   3869  CG2 VAL A 247      49.871   8.343  76.073  1.00 30.00           C
ATOM   3870  H   VAL A 247      52.623   8.637  76.417  1.00 30.00           H
ATOM   3871  HA  VAL A 247      51.621   7.646  74.227  1.00 30.00           H
ATOM   3872  HB  VAL A 247      50.911  10.021  75.601  1.00 30.00           H
ATOM   3873 HG11 VAL A 247      48.939  10.092  74.332  1.00 30.00           H
ATOM   3874 HG12 VAL A 247      50.202  10.248  73.381  1.00 30.00           H
ATOM   3875 HG13 VAL A 247      49.446   8.854  73.474  1.00 30.00           H
ATOM   3876 HG21 VAL A 247      49.091   8.826  76.387  1.00 30.00           H
ATOM   3877 HG22 VAL A 247      49.597   7.538  75.606  1.00 30.00           H
ATOM   3878 HG23 VAL A 247      50.443   8.113  76.822  1.00 30.00           H
ATOM   3879  N   ASN A 248      53.214  10.406  73.785  1.00 26.07           N
ATOM   3880  CA  ASN A 248      53.955  11.136  72.760  1.00 29.48           C
ATOM   3881  C   ASN A 248      54.870  10.194  71.988  0.87 27.99           C
ATOM   3882  O   ASN A 248      54.931  10.213  70.751  0.98 29.53           O
ATOM   3883  CB  ASN A 248      54.782  12.241  73.406  0.93 31.48           C
ATOM   3884  CG  ASN A 248      53.942  13.350  73.959  0.22 31.38           C
ATOM   3885  OD1 ASN A 248      52.757  13.457  73.664  0.63 32.67           O
ATOM   3886  ND2 ASN A 248      54.555  14.192  74.778  0.88 31.78           N
ATOM   3887  H   ASN A 248      53.254  10.747  74.573  1.00 26.07           H
ATOM   3888  HA  ASN A 248      53.332  11.541  72.136  1.00 29.48           H
ATOM   3889  HB2 ASN A 248      55.297  11.863  74.136  0.93 31.48           H
ATOM   3890  HB3 ASN A 248      55.378  12.619  72.741  0.93 31.48           H
ATOM   3891 HD21 ASN A 248      54.120  14.848  75.125  0.88 31.78           H
ATOM   3892 HD22 ASN A 248      55.388  14.082  74.963  0.88 31.78           H
ATOM   3893  N   ALA A 249      55.574   9.332  72.708  1.00 27.17           N
ATOM   3894  CA  ALA A 249      56.527   8.438  72.057  1.00 25.75           C
ATOM   3895  C   ALA A 249      55.824   7.434  71.157  1.00 24.58           C
ATOM   3896  O   ALA A 249      56.187   7.258  69.985  0.83 24.51           O
ATOM   3897  CB  ALA A 249      57.371   7.715  73.105  0.71 26.12           C
ATOM   3898  H   ALA A 249      55.522   9.244  73.562  1.00 27.17           H
ATOM   3899  HA  ALA A 249      57.125   8.966  71.505  1.00 25.75           H
ATOM   3900  HB1 ALA A 249      57.997   7.126  72.655  0.71 26.12           H
ATOM   3901  HB2 ALA A 249      57.853   8.372  73.630  0.71 26.12           H
ATOM   3902  HB3 ALA A 249      56.785   7.197  73.679  0.71 26.12           H
ATOM   3903  N   VAL A 250      54.814   6.757  71.688  0.79 26.35           N
ATOM   3904  CA  VAL A 250      54.097   5.766  70.893  0.77 25.57           C
ATOM   3905  C   VAL A 250      53.491   6.408  69.652  1.00 23.82           C
ATOM   3906  O   VAL A 250      53.563   5.846  68.552  1.00 26.02           O
ATOM   3907  CB  VAL A 250      53.035   5.062  71.759  0.86 24.94           C
ATOM   3908  CG1 VAL A 250      52.183   4.129  70.898  0.83 26.15           C
ATOM   3909  CG2 VAL A 250      53.721   4.282  72.874  1.00 24.80           C
ATOM   3910  H   VAL A 250      54.528   6.849  72.493  0.79 26.35           H
ATOM   3911  HA  VAL A 250      54.728   5.092  70.595  0.77 25.57           H
ATOM   3912  HB  VAL A 250      52.454   5.726  72.161  0.86 24.94           H
ATOM   3913 HG11 VAL A 250      51.522   3.697  71.461  0.83 26.15           H
ATOM   3914 HG12 VAL A 250      51.741   4.652  70.210  0.83 26.15           H
ATOM   3915 HG13 VAL A 250      52.758   3.463  70.490  0.83 26.15           H
ATOM   3916 HG21 VAL A 250      53.045   3.842  73.414  1.00 24.80           H
ATOM   3917 HG22 VAL A 250      54.312   3.621  72.480  1.00 24.80           H
ATOM   3918 HG23 VAL A 250      54.232   4.898  73.422  1.00 24.80           H
ATOM   3919  N   ASN A 251      52.863   7.574  69.808  1.00 27.32           N
ATOM   3920  CA  ASN A 251      52.288   8.277  68.654  0.84 28.35           C
ATOM   3921  C   ASN A 251      53.347   8.631  67.619  1.00 26.69           C
ATOM   3922  O   ASN A 251      53.109   8.506  66.416  0.84 27.97           O
ATOM   3923  CB  ASN A 251      51.582   9.537  69.117  1.00 30.69           C
ATOM   3924  CG  ASN A 251      50.237   9.244  69.739  1.00 30.38           C
ATOM   3925  OD1 ASN A 251      49.688   8.154  69.599  0.83 28.72           O
ATOM   3926  ND2 ASN A 251      49.721  10.207  70.453  1.00 32.20           N
ATOM   3927  H   ASN A 251      52.756   7.977  70.560  1.00 27.32           H
ATOM   3928  HA  ASN A 251      51.631   7.703  68.229  0.84 28.35           H
ATOM   3929  HB2 ASN A 251      52.131   9.982  69.782  1.00 30.69           H
ATOM   3930  HB3 ASN A 251      51.442  10.121  68.355  1.00 30.69           H
ATOM   3931 HD21 ASN A 251      48.957  10.099  70.832  1.00 32.20           H
ATOM   3932 HD22 ASN A 251      50.146  10.950  70.544  1.00 32.20           H
ATOM   3933  N   THR A 252      54.515   9.089  68.069  0.93 27.06           N
ATOM   3934  CA  THR A 252      55.602   9.412  67.146  1.00 28.26           C
ATOM   3935  C   THR A 252      56.024   8.177  66.363  0.92 26.67           C
ATOM   3936  O   THR A 252      56.084   8.204  65.131  0.79 27.88           O
ATOM   3937  CB  THR A 252      56.765  10.030  67.913  1.00 27.14           C
ATOM   3938  OG1 THR A 252      56.295  11.224  68.562  0.65 29.35           O
ATOM   3939  CG2 THR A 252      57.907  10.396  66.971  1.00 31.50           C
ATOM   3940  H   THR A 252      54.703   9.220  68.898  0.93 27.06           H
ATOM   3941  HA  THR A 252      55.284  10.070  66.509  1.00 28.26           H
ATOM   3942  HB  THR A 252      57.094   9.403  68.576  1.00 27.14           H
ATOM   3943  HG1 THR A 252      55.673  11.036  69.093  0.65 29.35           H
ATOM   3944 HG21 THR A 252      58.638  10.787  67.474  1.00 31.50           H
ATOM   3945 HG22 THR A 252      58.227   9.601  66.516  1.00 31.50           H
ATOM   3946 HG23 THR A 252      57.600  11.036  66.311  1.00 31.50           H
ATOM   3947  N   ILE A 253      56.204   7.049  67.055  1.00 25.52           N
ATOM   3948  CA  ILE A 253      56.561   5.811  66.371  1.00 24.38           C
ATOM   3949  C   ILE A 253      55.469   5.413  65.384  0.89 25.82           C
ATOM   3950  O   ILE A 253      55.741   5.115  64.213  1.00 25.98           O
ATOM   3951  CB  ILE A 253      56.854   4.703  67.403  0.63 25.98           C
ATOM   3952  CG1 ILE A 253      58.174   5.024  68.135  0.92 22.46           C
ATOM   3953  CG2 ILE A 253      57.010   3.357  66.736  1.00 25.27           C
ATOM   3954  CD1 ILE A 253      58.327   4.405  69.533  0.99 23.71           C
ATOM   3955  H   ILE A 253      56.125   6.977  67.909  1.00 25.52           H
ATOM   3956  HA  ILE A 253      57.374   5.961  65.863  1.00 24.38           H
ATOM   3957  HB  ILE A 253      56.129   4.662  68.047  0.63 25.98           H
ATOM   3958 HG12 ILE A 253      58.911   4.702  67.593  0.92 22.46           H
ATOM   3959 HG13 ILE A 253      58.243   5.987  68.235  0.92 22.46           H
ATOM   3960 HG21 ILE A 253      57.193   2.689  67.415  1.00 25.27           H
ATOM   3961 HG22 ILE A 253      56.189   3.139  66.269  1.00 25.27           H
ATOM   3962 HG23 ILE A 253      57.747   3.400  66.108  1.00 25.27           H
ATOM   3963 HD11 ILE A 253      59.185   4.667  69.902  0.99 23.71           H
ATOM   3964 HD12 ILE A 253      57.610   4.728  70.101  0.99 23.71           H
ATOM   3965 HD13 ILE A 253      58.280   3.440  69.457  0.99 23.71           H
ATOM   3966  N   GLU A 254      54.209   5.417  65.838  0.93 26.57           N
ATOM   3967  CA  GLU A 254      53.129   4.952  64.987  0.96 26.22           C
ATOM   3968  C   GLU A 254      53.046   5.746  63.681  0.86 25.90           C
ATOM   3969  O   GLU A 254      52.680   5.186  62.635  0.88 26.89           O
ATOM   3970  CB  GLU A 254      51.801   5.033  65.757  0.80 26.75           C
ATOM   3971  CG  GLU A 254      50.653   4.428  65.003  0.77 27.64           C
ATOM   3972  CD  GLU A 254      49.314   4.502  65.739  0.51 28.29           C
ATOM   3973  OE1 GLU A 254      49.069   5.406  66.558  1.00 28.70           O
ATOM   3974  OE2 GLU A 254      48.490   3.628  65.479  0.85 26.47           O
ATOM   3975  H   GLU A 254      53.966   5.680  66.620  0.93 26.57           H
ATOM   3976  HA  GLU A 254      53.286   4.022  64.761  0.96 26.22           H
ATOM   3977  HB2 GLU A 254      51.893   4.556  66.597  0.80 26.75           H
ATOM   3978  HB3 GLU A 254      51.590   5.965  65.927  0.80 26.75           H
ATOM   3979  HG2 GLU A 254      50.553   4.897  64.160  0.77 27.64           H
ATOM   3980  HG3 GLU A 254      50.848   3.493  64.837  0.77 27.64           H
ATOM   3981  N   SER A 255      53.353   7.047  63.724  0.69 26.58           N
ATOM   3982  CA  SER A 255      53.240   7.889  62.534  1.00 29.31           C
ATOM   3983  C   SER A 255      54.099   7.373  61.392  0.68 30.24           C
ATOM   3984  O   SER A 255      53.792   7.623  60.222  0.62 31.46           O
ATOM   3985  CB  SER A 255      53.619   9.326  62.881  1.00 32.00           C
ATOM   3986  OG  SER A 255      55.032   9.500  62.843  0.30 31.25           O
ATOM   3987  H   SER A 255      53.628   7.461  64.426  0.69 26.58           H
ATOM   3988  HA  SER A 255      52.316   7.888  62.236  1.00 29.31           H
ATOM   3989  HB2 SER A 255      53.209   9.924  62.237  1.00 32.00           H
ATOM   3990  HB3 SER A 255      53.299   9.530  63.774  1.00 32.00           H
ATOM   3991  HG  SER A 255      55.399   8.987  63.397  0.30 31.25           H
ATOM   3992  N   LYS A 256      55.164   6.640  61.704  1.00 28.08           N
ATOM   3993  CA  LYS A 256      56.044   6.086  60.694  1.00 30.08           C
ATOM   3994  C   LYS A 256      55.887   4.595  60.506  0.39 30.02           C
ATOM   3995  O   LYS A 256      56.107   4.108  59.399  0.85 29.05           O
ATOM   3996  CB  LYS A 256      57.506   6.377  61.060  1.00 33.03           C
ATOM   3997  CG  LYS A 256      57.880   7.850  61.077  0.97 33.03           C
ATOM   3998  CD  LYS A 256      57.416   8.595  59.815  0.65 33.88           C
ATOM   3999  CE  LYS A 256      57.221  10.059  60.092  0.53 35.10           C
ATOM   4000  NZ  LYS A 256      58.497  10.721  60.380  0.75 36.72           N
ATOM   4001  H   LYS A 256      55.397   6.449  62.509  1.00 28.08           H
ATOM   4002  HA  LYS A 256      55.857   6.515  59.844  1.00 30.08           H
ATOM   4003  HB2 LYS A 256      57.679   6.021  61.946  1.00 33.03           H
ATOM   4004  HB3 LYS A 256      58.080   5.936  60.415  1.00 33.03           H
ATOM   4005  HG2 LYS A 256      57.465   8.273  61.845  0.97 33.03           H
ATOM   4006  HG3 LYS A 256      58.845   7.930  61.135  0.97 33.03           H
ATOM   4007  HD2 LYS A 256      58.089   8.502  59.122  0.65 33.88           H
ATOM   4008  HD3 LYS A 256      56.571   8.225  59.516  0.65 33.88           H
ATOM   4009  HE2 LYS A 256      56.827  10.483  59.313  0.53 35.10           H
ATOM   4010  HE3 LYS A 256      56.642  10.166  60.862  0.53 35.10           H
ATOM   4011  HZ1 LYS A 256      58.362  11.586  60.541  0.75 36.72           H
ATOM   4012  HZ2 LYS A 256      58.877  10.350  61.094  0.75 36.72           H
ATOM   4013  HZ3 LYS A 256      59.046  10.639  59.685  0.75 36.72           H
ATOM   4014  N   LEU A 257      55.520   3.855  61.550  1.00 30.12           N
ATOM   4015  CA  LEU A 257      55.411   2.402  61.465  0.68 28.29           C
ATOM   4016  C   LEU A 257      54.080   1.970  62.063  0.74 28.24           C
ATOM   4017  O   LEU A 257      53.856   2.169  63.270  0.69 28.14           O
ATOM   4018  CB  LEU A 257      56.574   1.728  62.193  1.00 28.60           C
ATOM   4019  CG  LEU A 257      57.887   1.488  61.409  0.79 29.41           C
ATOM   4020  CD1 LEU A 257      58.705   0.413  62.087  0.48 28.83           C
ATOM   4021  CD2 LEU A 257      57.649   1.122  59.971  0.45 30.57           C
ATOM   4022  H   LEU A 257      55.326   4.175  62.324  1.00 30.12           H
ATOM   4023  HA  LEU A 257      55.433   2.130  60.535  0.68 28.29           H
ATOM   4024  HB2 LEU A 257      56.801   2.275  62.962  1.00 28.60           H
ATOM   4025  HB3 LEU A 257      56.269   0.860  62.502  1.00 28.60           H
ATOM   4026  HG  LEU A 257      58.409   2.306  61.421  0.79 29.41           H
ATOM   4027 HD11 LEU A 257      59.523   0.275  61.585  0.48 28.83           H
ATOM   4028 HD12 LEU A 257      58.915   0.699  62.990  0.48 28.83           H
ATOM   4029 HD13 LEU A 257      58.189  -0.408  62.111  0.48 28.83           H
ATOM   4030 HD21 LEU A 257      58.504   0.985  59.534  0.45 30.57           H
ATOM   4031 HD22 LEU A 257      57.125   0.306  59.936  0.45 30.57           H
ATOM   4032 HD23 LEU A 257      57.167   1.844  59.537  0.45 30.57           H
ATOM   4033  N   PRO A 258      53.175   1.381  61.287  0.63 28.98           N
ATOM   4034  CA  PRO A 258      51.884   0.981  61.852  1.00 28.05           C
ATOM   4035  C   PRO A 258      52.043  -0.229  62.763  0.82 26.33           C
ATOM   4036  O   PRO A 258      52.909  -1.086  62.560  1.00 25.17           O
ATOM   4037  CB  PRO A 258      51.032   0.648  60.617  0.96 29.21           C
ATOM   4038  CG  PRO A 258      51.885   0.898  59.424  0.65 28.67           C
ATOM   4039  CD  PRO A 258      53.297   0.999  59.871  0.55 29.70           C
ATOM   4040  HA  PRO A 258      51.480   1.714  62.342  1.00 28.05           H
ATOM   4041  HB2 PRO A 258      50.766  -0.284  60.652  0.96 29.21           H
ATOM   4042  HB3 PRO A 258      50.251   1.222  60.601  0.96 29.21           H
ATOM   4043  HG2 PRO A 258      51.784   0.161  58.802  0.65 28.67           H
ATOM   4044  HG3 PRO A 258      51.608   1.728  59.005  0.65 28.67           H
ATOM   4045  HD2 PRO A 258      53.741   0.141  59.789  0.55 29.70           H
ATOM   4046  HD3 PRO A 258      53.762   1.690  59.373  0.55 29.70           H
ATOM   4047  N   PHE A 259      51.189  -0.293  63.770  0.79 25.70           N
ATOM   4048  CA  PHE A 259      51.181  -1.392  64.729  1.00 22.47           C
ATOM   4049  C   PHE A 259      50.191  -2.476  64.328  0.60 24.37           C
ATOM   4050  O   PHE A 259      49.257  -2.245  63.561  0.90 24.08           O
ATOM   4051  CB  PHE A 259      50.820  -0.881  66.116  1.00 24.60           C
ATOM   4052  CG  PHE A 259      51.740   0.166  66.645  0.98 22.75           C
ATOM   4053  CD1 PHE A 259      53.100   0.095  66.433  1.00 23.31           C
ATOM   4054  CD2 PHE A 259      51.235   1.235  67.365  0.81 23.83           C
ATOM   4055  CE1 PHE A 259      53.943   1.074  66.928  0.93 24.53           C
ATOM   4056  CE2 PHE A 259      52.063   2.199  67.863  0.87 24.18           C
ATOM   4057  CZ  PHE A 259      53.427   2.130  67.632  0.83 25.20           C
ATOM   4058  H   PHE A 259      50.587   0.302  63.926  0.79 25.70           H
ATOM   4059  HA  PHE A 259      52.066  -1.787  64.770  1.00 22.47           H
ATOM   4060  HB2 PHE A 259      49.928  -0.501  66.085  1.00 24.60           H
ATOM   4061  HB3 PHE A 259      50.836  -1.627  66.736  1.00 24.60           H
ATOM   4062  HD1 PHE A 259      53.454  -0.615  65.949  1.00 23.31           H
ATOM   4063  HD2 PHE A 259      50.319   1.293  67.517  0.81 23.83           H
ATOM   4064  HE1 PHE A 259      54.859   1.018  66.777  0.93 24.53           H
ATOM   4065  HE2 PHE A 259      51.708   2.914  68.340  0.87 24.18           H
ATOM   4066  HZ  PHE A 259      53.992   2.786  67.972  0.83 25.20           H
ATOM   4067  N   SER A 260      50.399  -3.673  64.871  0.79 23.53           N
ATOM   4068  CA  SER A 260      49.459  -4.776  64.696  1.00 25.64           C
ATOM   4069  C   SER A 260      48.420  -4.743  65.813  0.87 23.49           C
ATOM   4070  O   SER A 260      48.766  -4.832  67.000  0.99 23.76           O
ATOM   4071  CB  SER A 260      50.173  -6.126  64.682  1.00 25.10           C
ATOM   4072  OG  SER A 260      49.240  -7.169  64.891  0.36 24.99           O
ATOM   4073  H   SER A 260      51.085  -3.874  65.349  0.79 23.53           H
ATOM   4074  HA  SER A 260      48.998  -4.670  63.849  1.00 25.64           H
ATOM   4075  HB2 SER A 260      50.603  -6.250  63.821  1.00 25.10           H
ATOM   4076  HB3 SER A 260      50.835  -6.143  65.392  1.00 25.10           H
ATOM   4077  HG  SER A 260      49.633  -7.911  64.884  0.36 24.99           H
ATOM   4078  N   ARG A 261      47.153  -4.620  65.429  1.00 30.00           N
ATOM   4079  CA  ARG A 261      46.042  -4.531  66.378  1.00 30.00           C
ATOM   4080  C   ARG A 261      44.860  -5.322  65.841  1.00 30.00           C
ATOM   4081  O   ARG A 261      44.620  -5.318  64.636  1.00 30.00           O
ATOM   4082  CB  ARG A 261      45.636  -3.079  66.617  1.00 30.00           C
ATOM   4083  CG  ARG A 261      44.903  -2.859  67.934  1.00 30.00           C
ATOM   4084  CD  ARG A 261      44.397  -1.428  68.052  1.00 30.00           C
ATOM   4085  NE  ARG A 261      43.776  -1.156  69.359  1.00 30.00           N
ATOM   4086  CZ  ARG A 261      42.531  -1.513  69.714  1.00 30.00           C
ATOM   4087  NH1 ARG A 261      41.724  -2.152  68.853  1.00 30.00           N
ATOM   4088  NH2 ARG A 261      42.074  -1.210  70.935  1.00 30.00           N
ATOM   4089  H   ARG A 261      46.904  -4.584  64.607  1.00 30.00           H
ATOM   4090  HA  ARG A 261      46.310  -4.918  67.226  1.00 30.00           H
ATOM   4091  HB2 ARG A 261      46.435  -2.528  66.626  1.00 30.00           H
ATOM   4092  HB3 ARG A 261      45.049  -2.795  65.899  1.00 30.00           H
ATOM   4093  HG2 ARG A 261      44.141  -3.456  67.981  1.00 30.00           H
ATOM   4094  HG3 ARG A 261      45.510  -3.029  68.671  1.00 30.00           H
ATOM   4095  HD2 ARG A 261      45.143  -0.818  67.940  1.00 30.00           H
ATOM   4096  HD3 ARG A 261      43.732  -1.270  67.364  1.00 30.00           H
ATOM   4097  HE  ARG A 261      44.248  -0.734  69.941  1.00 30.00           H
ATOM   4098 HH11 ARG A 261      42.006  -2.351  68.066  1.00 30.00           H
ATOM   4099 HH12 ARG A 261      40.927  -2.371  69.093  1.00 30.00           H
ATOM   4100 HH21 ARG A 261      42.581  -0.797  71.493  1.00 30.00           H
ATOM   4101 HH22 ARG A 261      41.275  -1.433  71.162  1.00 30.00           H
ATOM   4102  N   ASP A 262      44.156  -6.028  66.736  0.81 21.80           N
ATOM   4103  CA  ASP A 262      43.008  -6.858  66.404  0.97 23.85           C
ATOM   4104  C   ASP A 262      41.748  -6.269  67.038  0.63 23.51           C
ATOM   4105  O   ASP A 262      41.761  -5.814  68.187  1.00 19.94           O
ATOM   4106  CB  ASP A 262      43.223  -8.314  66.876  1.00 22.38           C
ATOM   4107  CG  ASP A 262      42.047  -9.218  66.576  0.87 26.21           C
ATOM   4108  OD1 ASP A 262      41.932  -9.637  65.408  0.61 27.58           O
ATOM   4109  OD2 ASP A 262      41.277  -9.546  67.523  0.90 24.35           O
ATOM   4110  H   ASP A 262      44.340  -6.036  67.577  0.81 21.80           H
ATOM   4111  HA  ASP A 262      42.888  -6.865  65.442  0.97 23.85           H
ATOM   4112  HB2 ASP A 262      44.002  -8.678  66.426  1.00 22.38           H
ATOM   4113  HB3 ASP A 262      43.364  -8.316  67.835  1.00 22.38           H
ATOM   4114  N   ASP A 263      40.641  -6.284  66.297  0.96 24.47           N
ATOM   4115  CA  ASP A 263      39.431  -5.664  66.825  0.89 24.72           C
ATOM   4116  C   ASP A 263      38.962  -6.394  68.073  1.00 21.25           C
ATOM   4117  O   ASP A 263      38.469  -5.761  69.010  0.82 20.14           O
ATOM   4118  CB  ASP A 263      38.326  -5.636  65.774  1.00 27.07           C
ATOM   4119  CG  ASP A 263      38.539  -4.551  64.724  0.38 29.76           C
ATOM   4120  OD1 ASP A 263      39.368  -3.639  64.943  0.71 28.42           O
ATOM   4121  OD2 ASP A 263      37.892  -4.626  63.661  0.76 33.48           O
ATOM   4122  H   ASP A 263      40.566  -6.632  65.514  0.96 24.47           H
ATOM   4123  HA  ASP A 263      39.630  -4.748  67.073  0.89 24.72           H
ATOM   4124  HB2 ASP A 263      38.299  -6.492  65.320  1.00 27.07           H
ATOM   4125  HB3 ASP A 263      37.477  -5.466  66.212  1.00 27.07           H
ATOM   4126  N   ARG A 264      39.145  -7.706  68.135  1.00 30.00           N
ATOM   4127  CA  ARG A 264      38.696  -8.393  69.337  1.00 30.00           C
ATOM   4128  C   ARG A 264      39.692  -8.293  70.496  1.00 30.00           C
ATOM   4129  O   ARG A 264      39.283  -8.119  71.650  1.00 30.00           O
ATOM   4130  CB  ARG A 264      38.404  -9.855  69.054  1.00 30.00           C
ATOM   4131  CG  ARG A 264      37.683 -10.508  70.258  1.00 30.00           C
ATOM   4132  CD  ARG A 264      37.224 -11.892  69.988  1.00 30.00           C
ATOM   4133  NE  ARG A 264      38.076 -12.925  70.578  1.00 30.00           N
ATOM   4134  CZ  ARG A 264      38.162 -13.178  71.890  1.00 30.00           C
ATOM   4135  NH1 ARG A 264      37.473 -12.451  72.770  1.00 30.00           N
ATOM   4136  NH2 ARG A 264      38.922 -14.164  72.330  1.00 30.00           N
ATOM   4137  H   ARG A 264      39.506  -8.200  67.530  1.00 30.00           H
ATOM   4138  HA  ARG A 264      37.867  -7.983  69.631  1.00 30.00           H
ATOM   4139  HB2 ARG A 264      37.828  -9.926  68.276  1.00 30.00           H
ATOM   4140  HB3 ARG A 264      39.238 -10.328  68.902  1.00 30.00           H
ATOM   4141  HG2 ARG A 264      38.294 -10.538  71.011  1.00 30.00           H
ATOM   4142  HG3 ARG A 264      36.905  -9.975  70.484  1.00 30.00           H
ATOM   4143  HD2 ARG A 264      36.332 -12.001  70.352  1.00 30.00           H
ATOM   4144  HD3 ARG A 264      37.208 -12.034  69.029  1.00 30.00           H
ATOM   4145  HE  ARG A 264      38.555 -13.402  70.046  1.00 30.00           H
ATOM   4146 HH11 ARG A 264      36.963 -11.815  72.497  1.00 30.00           H
ATOM   4147 HH12 ARG A 264      37.539 -12.620  73.611  1.00 30.00           H
ATOM   4148 HH21 ARG A 264      39.379 -14.635  71.774  1.00 30.00           H
ATOM   4149 HH22 ARG A 264      38.988 -14.312  73.174  1.00 30.00           H
ATOM   4150  N   LEU A 265      40.998  -8.421  70.220  0.86 20.28           N
ATOM   4151  CA  LEU A 265      42.003  -8.589  71.267  1.00 20.59           C
ATOM   4152  C   LEU A 265      42.780  -7.316  71.581  1.00 20.77           C
ATOM   4153  O   LEU A 265      43.588  -7.319  72.522  0.83 21.38           O
ATOM   4154  CB  LEU A 265      43.014  -9.671  70.870  1.00 19.36           C
ATOM   4155  CG  LEU A 265      42.382 -11.053  70.634  0.88 21.80           C
ATOM   4156  CD1 LEU A 265      43.479 -12.074  70.253  1.00 23.83           C
ATOM   4157  CD2 LEU A 265      41.624 -11.562  71.839  1.00 22.39           C
ATOM   4158  H   LEU A 265      41.324  -8.412  69.425  0.86 20.28           H
ATOM   4159  HA  LEU A 265      41.562  -8.877  72.082  1.00 20.59           H
ATOM   4160  HB2 LEU A 265      43.454  -9.401  70.048  1.00 19.36           H
ATOM   4161  HB3 LEU A 265      43.670  -9.762  71.579  1.00 19.36           H
ATOM   4162  HG  LEU A 265      41.759 -10.992  69.892  0.88 21.80           H
ATOM   4163 HD11 LEU A 265      43.067 -12.940  70.107  1.00 23.83           H
ATOM   4164 HD12 LEU A 265      43.919 -11.776  69.442  1.00 23.83           H
ATOM   4165 HD13 LEU A 265      44.122 -12.131  70.977  1.00 23.83           H
ATOM   4166 HD21 LEU A 265      41.250 -12.432  71.632  1.00 22.39           H
ATOM   4167 HD22 LEU A 265      42.236 -11.634  72.589  1.00 22.39           H
ATOM   4168 HD23 LEU A 265      40.913 -10.937  72.052  1.00 22.39           H
ATOM   4169  N   GLY A 266      42.610  -6.255  70.788  1.00 17.85           N
ATOM   4170  CA  GLY A 266      43.456  -5.109  70.922  1.00 20.11           C
ATOM   4171  C   GLY A 266      44.879  -5.346  70.373  1.00 20.39           C
ATOM   4172  O   GLY A 266      45.112  -6.118  69.440  0.95 21.77           O
ATOM   4173  H   GLY A 266      42.011  -6.190  70.174  1.00 17.85           H
ATOM   4174  HA2 GLY A 266      43.063  -4.363  70.442  1.00 20.11           H
ATOM   4175  HA3 GLY A 266      43.525  -4.869  71.859  1.00 20.11           H
ATOM   4176  N   PHE A 267      45.840  -4.702  70.992  1.00 19.49           N
ATOM   4177  CA  PHE A 267      47.230  -4.769  70.497  0.82 20.38           C
ATOM   4178  C   PHE A 267      47.798  -6.170  70.649  0.74 20.48           C
ATOM   4179  O   PHE A 267      47.785  -6.753  71.737  0.85 20.55           O
ATOM   4180  CB  PHE A 267      48.118  -3.747  71.212  1.00 20.02           C
ATOM   4181  CG  PHE A 267      47.841  -2.334  70.769  0.85 20.90           C
ATOM   4182  CD1 PHE A 267      48.148  -1.922  69.479  1.00 21.17           C
ATOM   4183  CD2 PHE A 267      47.211  -1.451  71.608  1.00 21.31           C
ATOM   4184  CE1 PHE A 267      47.828  -0.639  69.051  1.00 23.94           C
ATOM   4185  CE2 PHE A 267      46.909  -0.171  71.207  0.93 22.58           C
ATOM   4186  CZ  PHE A 267      47.232   0.247  69.930  0.85 22.63           C
ATOM   4187  H   PHE A 267      45.734  -4.220  71.696  1.00 19.49           H
ATOM   4188  HA  PHE A 267      47.233  -4.551  69.552  0.82 20.38           H
ATOM   4189  HB2 PHE A 267      47.955  -3.800  72.167  1.00 20.02           H
ATOM   4190  HB3 PHE A 267      49.047  -3.946  71.021  1.00 20.02           H
ATOM   4191  HD1 PHE A 267      48.552  -2.517  68.889  1.00 21.17           H
ATOM   4192  HD2 PHE A 267      46.994  -1.721  72.471  1.00 21.31           H
ATOM   4193  HE1 PHE A 267      48.057  -0.362  68.193  1.00 23.94           H
ATOM   4194  HE2 PHE A 267      46.498   0.417  71.799  0.93 22.58           H
ATOM   4195  HZ  PHE A 267      47.027   1.111  69.655  0.85 22.63           H
ATOM   4196  N   LEU A 268      48.304  -6.718  69.549  0.97 19.86           N
ATOM   4197  CA  LEU A 268      48.767  -8.092  69.528  0.85 20.46           C
ATOM   4198  C   LEU A 268      50.233  -8.205  69.945  0.71 19.68           C
ATOM   4199  O   LEU A 268      51.111  -7.448  69.489  0.99 22.01           O
ATOM   4200  CB  LEU A 268      48.545  -8.703  68.157  0.82 22.17           C
ATOM   4201  CG  LEU A 268      47.072  -8.713  67.732  0.65 21.97           C
ATOM   4202  CD1 LEU A 268      46.912  -9.400  66.379  1.00 24.63           C
ATOM   4203  CD2 LEU A 268      46.173  -9.365  68.786  1.00 20.67           C
ATOM   4204  H   LEU A 268      48.389  -6.308  68.798  0.97 19.86           H
ATOM   4205  HA  LEU A 268      48.242  -8.603  70.165  0.85 20.46           H
ATOM   4206  HB2 LEU A 268      49.042  -8.191  67.500  0.82 22.17           H
ATOM   4207  HB3 LEU A 268      48.859  -9.621  68.167  0.82 22.17           H
ATOM   4208  HG  LEU A 268      46.777  -7.795  67.627  0.65 21.97           H
ATOM   4209 HD11 LEU A 268      45.974  -9.394  66.131  1.00 24.63           H
ATOM   4210 HD12 LEU A 268      47.432  -8.918  65.717  1.00 24.63           H
ATOM   4211 HD13 LEU A 268      47.230 -10.314  66.449  1.00 24.63           H
ATOM   4212 HD21 LEU A 268      45.256  -9.348  68.472  1.00 20.67           H
ATOM   4213 HD22 LEU A 268      46.460 -10.282  68.921  1.00 20.67           H
ATOM   4214 HD23 LEU A 268      46.249  -8.869  69.616  1.00 20.67           H
ATOM   4215  N   THR A 269      50.480  -9.178  70.799  0.96 20.17           N
ATOM   4216  CA  THR A 269      51.749  -9.356  71.473  0.92 20.36           C
ATOM   4217  C   THR A 269      52.128 -10.818  71.380  0.86 20.35           C
ATOM   4218  O   THR A 269      51.297 -11.698  71.134  0.93 20.10           O
ATOM   4219  CB  THR A 269      51.701  -8.881  72.943  1.00 21.21           C
ATOM   4220  OG1 THR A 269      50.557  -9.438  73.604  0.94 23.15           O
ATOM   4221  CG2 THR A 269      51.577  -7.383  73.019  1.00 19.34           C
ATOM   4222  H   THR A 269      49.900  -9.775  71.014  0.96 20.17           H
ATOM   4223  HA  THR A 269      52.428  -8.838  71.013  0.92 20.36           H
ATOM   4224  HB  THR A 269      52.510  -9.152  73.404  1.00 21.21           H
ATOM   4225  HG1 THR A 269      50.598 -10.277  73.591  0.94 23.15           H
ATOM   4226 HG21 THR A 269      51.548  -7.100  73.946  1.00 19.34           H
ATOM   4227 HG22 THR A 269      52.338  -6.966  72.585  1.00 19.34           H
ATOM   4228 HG23 THR A 269      50.765  -7.095  72.575  1.00 19.34           H
ATOM   4229  N   PHE A 270      53.421 -11.055  71.561  0.98 19.42           N
ATOM   4230  CA  PHE A 270      53.968 -12.402  71.467  1.00 18.27           C
ATOM   4231  C   PHE A 270      53.409 -13.307  72.568  1.00 19.31           C
ATOM   4232  O   PHE A 270      53.121 -14.485  72.323  1.00 20.69           O
ATOM   4233  CB  PHE A 270      55.503 -12.253  71.515  0.60 19.74           C
ATOM   4234  CG  PHE A 270      56.255 -13.491  71.805  0.81 20.11           C
ATOM   4235  CD1 PHE A 270      56.287 -14.531  70.919  0.63 20.40           C
ATOM   4236  CD2 PHE A 270      57.025 -13.572  72.948  0.56 22.05           C
ATOM   4237  CE1 PHE A 270      57.031 -15.663  71.196  0.63 20.92           C
ATOM   4238  CE2 PHE A 270      57.759 -14.681  73.220  0.41 22.61           C
ATOM   4239  CZ  PHE A 270      57.772 -15.732  72.328  1.00 19.61           C
ATOM   4240  H   PHE A 270      54.006 -10.450  71.739  0.98 19.42           H
ATOM   4241  HA  PHE A 270      53.727 -12.786  70.610  1.00 18.27           H
ATOM   4242  HB2 PHE A 270      55.806 -11.923  70.655  0.60 19.74           H
ATOM   4243  HB3 PHE A 270      55.727 -11.609  72.206  0.60 19.74           H
ATOM   4244  HD1 PHE A 270      55.785 -14.487  70.137  0.63 20.40           H
ATOM   4245  HD2 PHE A 270      57.026 -12.863  73.550  0.56 22.05           H
ATOM   4246  HE1 PHE A 270      57.036 -16.374  70.596  0.63 20.92           H
ATOM   4247  HE2 PHE A 270      58.261 -14.727  74.001  0.41 22.61           H
ATOM   4248  HZ  PHE A 270      58.266 -16.497  72.517  1.00 19.61           H
ATOM   4249  N   CYS A 271      53.288 -12.793  73.796  1.00 18.20           N
ATOM   4250  CA  CYS A 271      52.667 -13.575  74.876  0.61 20.88           C
ATOM   4251  C   CYS A 271      51.210 -13.149  75.061  1.00 20.93           C
ATOM   4252  O   CYS A 271      50.914 -11.961  75.075  1.00 21.74           O
ATOM   4253  CB  CYS A 271      53.394 -13.409  76.217  0.94 22.94           C
ATOM   4254  SG  CYS A 271      52.761 -14.501  77.662  0.73 25.73           S
ATOM   4255  H   CYS A 271      53.551 -12.008  74.028  1.00 18.20           H
ATOM   4256  HA  CYS A 271      52.681 -14.515  74.638  0.61 20.88           H
ATOM   4257  HB2 CYS A 271      54.331 -13.621  76.084  0.94 22.94           H
ATOM   4258  HB3 CYS A 271      53.309 -12.484  76.496  0.94 22.94           H
ATOM   4259  HG  CYS A 271      52.875 -15.656  77.357  0.73 25.73           H
ATOM   4260  N   PRO A 272      50.298 -14.097  75.221  1.00 19.61           N
ATOM   4261  CA  PRO A 272      48.876 -13.743  75.449  1.00 20.45           C
ATOM   4262  C   PRO A 272      48.598 -12.968  76.721  0.87 21.31           C
ATOM   4263  O   PRO A 272      47.536 -12.356  76.831  0.83 22.28           O
ATOM   4264  CB  PRO A 272      48.186 -15.101  75.467  1.00 20.67           C
ATOM   4265  CG  PRO A 272      49.220 -16.116  75.624  0.48 22.46           C
ATOM   4266  CD  PRO A 272      50.495 -15.546  75.121  1.00 21.30           C
ATOM   4267  HA  PRO A 272      48.541 -13.233  74.695  1.00 20.45           H
ATOM   4268  HB2 PRO A 272      47.566 -15.135  76.212  1.00 20.67           H
ATOM   4269  HB3 PRO A 272      47.713 -15.231  74.630  1.00 20.67           H
ATOM   4270  HG2 PRO A 272      49.303 -16.344  76.563  0.48 22.46           H
ATOM   4271  HG3 PRO A 272      48.977 -16.901  75.109  0.48 22.46           H
ATOM   4272  HD2 PRO A 272      51.234 -15.825  75.683  1.00 21.30           H
ATOM   4273  HD3 PRO A 272      50.637 -15.803  74.196  1.00 21.30           H
ATOM   4274  N   THR A 273      49.533 -12.918  77.672  1.00 22.75           N
ATOM   4275  CA  THR A 273      49.303 -12.144  78.870  1.00 20.83           C
ATOM   4276  C   THR A 273      49.364 -10.648  78.632  1.00 19.93           C
ATOM   4277  O   THR A 273      48.933  -9.901  79.507  0.89 20.18           O
ATOM   4278  CB  THR A 273      50.349 -12.503  79.927  0.72 23.59           C
ATOM   4279  OG1 THR A 273      51.633 -12.104  79.427  1.00 21.52           O
ATOM   4280  CG2 THR A 273      50.341 -14.011  80.230  1.00 23.52           C
ATOM   4281  H   THR A 273      50.294 -13.319  77.641  1.00 22.75           H
ATOM   4282  HA  THR A 273      48.426 -12.359  79.224  1.00 20.83           H
ATOM   4283  HB  THR A 273      50.158 -12.023  80.748  0.72 23.59           H
ATOM   4284  HG1 THR A 273      51.799 -12.507  78.709  1.00 21.52           H
ATOM   4285 HG21 THR A 273      51.010 -14.217  80.901  1.00 23.52           H
ATOM   4286 HG22 THR A 273      49.469 -14.277  80.561  1.00 23.52           H
ATOM   4287 HG23 THR A 273      50.539 -14.512  79.423  1.00 23.52           H
ATOM   4288  N   ASN A 274      49.967 -10.188  77.525  0.97 21.85           N
ATOM   4289  CA  ASN A 274      50.229  -8.767  77.286  1.00 21.86           C
ATOM   4290  C   ASN A 274      49.242  -8.140  76.292  0.87 21.53           C
ATOM   4291  O   ASN A 274      49.493  -7.049  75.773  0.80 22.49           O
ATOM   4292  CB  ASN A 274      51.670  -8.553  76.768  1.00 21.74           C
ATOM   4293  CG  ASN A 274      52.722  -8.918  77.769  0.46 24.02           C
ATOM   4294  OD1 ASN A 274      53.662  -9.698  77.483  0.75 24.83           O
ATOM   4295  ND2 ASN A 274      52.610  -8.330  78.946  0.83 24.53           N
ATOM   4296  H   ASN A 274      50.239 -10.696  76.887  0.97 21.85           H
ATOM   4297  HA  ASN A 274      50.144  -8.291  78.126  1.00 21.86           H
ATOM   4298  HB2 ASN A 274      51.805  -9.102  75.980  1.00 21.74           H
ATOM   4299  HB3 ASN A 274      51.786  -7.617  76.542  1.00 21.74           H
ATOM   4300 HD21 ASN A 274      53.182  -8.497  79.566  0.83 24.53           H
ATOM   4301 HD22 ASN A 274      51.965  -7.780  79.093  0.83 24.53           H
ATOM   4302  N   LEU A 275      48.100  -8.761  76.081  0.90 23.62           N
ATOM   4303  CA  LEU A 275      47.201  -8.330  75.023  1.00 22.00           C
ATOM   4304  C   LEU A 275      46.435  -7.059  75.439  0.87 20.93           C
ATOM   4305  O   LEU A 275      46.686  -6.455  76.483  1.00 21.41           O
ATOM   4306  CB  LEU A 275      46.256  -9.485  74.693  1.00 22.49           C
ATOM   4307  CG  LEU A 275      46.875 -10.639  73.938  1.00 22.27           C
ATOM   4308  CD1 LEU A 275      45.897 -11.791  73.814  1.00 21.71           C
ATOM   4309  CD2 LEU A 275      47.298 -10.186  72.597  1.00 22.46           C
ATOM   4310  H   LEU A 275      47.819  -9.435  76.534  0.90 23.62           H
ATOM   4311  HA  LEU A 275      47.718  -8.125  74.228  1.00 22.00           H
ATOM   4312  HB2 LEU A 275      45.902  -9.838  75.524  1.00 22.49           H
ATOM   4313  HB3 LEU A 275      45.529  -9.140  74.152  1.00 22.49           H
ATOM   4314  HG  LEU A 275      47.658 -10.954  74.416  1.00 22.27           H
ATOM   4315 HD11 LEU A 275      46.321 -12.514  73.326  1.00 21.71           H
ATOM   4316 HD12 LEU A 275      45.649 -12.091  74.703  1.00 21.71           H
ATOM   4317 HD13 LEU A 275      45.110 -11.486  73.336  1.00 21.71           H
ATOM   4318 HD21 LEU A 275      47.693 -10.934  72.121  1.00 22.46           H
ATOM   4319 HD22 LEU A 275      46.522  -9.860  72.115  1.00 22.46           H
ATOM   4320 HD23 LEU A 275      47.950  -9.475  72.695  1.00 22.46           H
ATOM   4321  N   GLY A 276      45.509  -6.633  74.585  1.00 22.37           N
ATOM   4322  CA  GLY A 276      44.618  -5.515  74.891  1.00 20.41           C
ATOM   4323  C   GLY A 276      45.262  -4.135  74.903  0.89 20.05           C
ATOM   4324  O   GLY A 276      45.682  -3.612  73.864  1.00 19.89           O
ATOM   4325  H   GLY A 276      45.375  -6.980  73.810  1.00 22.37           H
ATOM   4326  HA2 GLY A 276      43.902  -5.500  74.236  1.00 20.41           H
ATOM   4327  HA3 GLY A 276      44.220  -5.663  75.763  1.00 20.41           H
ATOM   4328  N   THR A 277      45.355  -3.544  76.102  1.00 19.84           N
ATOM   4329  CA  THR A 277      46.068  -2.286  76.259  1.00 19.72           C
ATOM   4330  C   THR A 277      47.583  -2.497  76.195  0.80 19.37           C
ATOM   4331  O   THR A 277      48.313  -1.571  75.851  1.00 21.16           O
ATOM   4332  CB  THR A 277      45.760  -1.614  77.597  1.00 20.98           C
ATOM   4333  OG1 THR A 277      46.333  -2.408  78.642  1.00 21.87           O
ATOM   4334  CG2 THR A 277      44.250  -1.439  77.860  1.00 22.25           C
ATOM   4335  H   THR A 277      45.015  -3.854  76.829  1.00 19.84           H
ATOM   4336  HA  THR A 277      45.812  -1.680  75.546  1.00 19.72           H
ATOM   4337  HB  THR A 277      46.169  -0.735  77.610  1.00 20.98           H
ATOM   4338  HG1 THR A 277      46.004  -3.180  78.629  1.00 21.87           H
ATOM   4339 HG21 THR A 277      44.110  -1.010  78.718  1.00 22.25           H
ATOM   4340 HG22 THR A 277      43.854  -0.890  77.165  1.00 22.25           H
ATOM   4341 HG23 THR A 277      43.812  -2.305  77.865  1.00 22.25           H
ATOM   4342  N   THR A 278      48.054  -3.689  76.580  1.00 19.48           N
ATOM   4343  CA  THR A 278      49.455  -4.015  76.888  0.83 20.23           C
ATOM   4344  C   THR A 278      49.971  -3.271  78.124  0.77 21.38           C
ATOM   4345  O   THR A 278      51.126  -3.452  78.512  1.00 20.35           O
ATOM   4346  CB  THR A 278      50.413  -3.746  75.701  0.93 22.34           C
ATOM   4347  OG1 THR A 278      50.762  -2.350  75.613  1.00 23.74           O
ATOM   4348  CG2 THR A 278      49.814  -4.206  74.365  1.00 20.91           C
ATOM   4349  H   THR A 278      47.541  -4.373  76.675  1.00 19.48           H
ATOM   4350  HA  THR A 278      49.505  -4.963  77.085  0.83 20.23           H
ATOM   4351  HB  THR A 278      51.226  -4.256  75.844  0.93 22.34           H
ATOM   4352  HG1 THR A 278      50.070  -1.887  75.501  1.00 23.74           H
ATOM   4353 HG21 THR A 278      50.436  -4.025  73.643  1.00 20.91           H
ATOM   4354 HG22 THR A 278      49.633  -5.158  74.393  1.00 20.91           H
ATOM   4355 HG23 THR A 278      48.985  -3.732  74.193  1.00 20.91           H
ATOM   4356  N   ILE A 279      49.145  -2.457  78.778  1.00 21.14           N
ATOM   4357  CA  ILE A 279      49.660  -1.489  79.750  1.00 20.14           C
ATOM   4358  C   ILE A 279      50.021  -2.176  81.059  0.85 21.75           C
ATOM   4359  O   ILE A 279      49.212  -2.882  81.653  1.00 20.57           O
ATOM   4360  CB  ILE A 279      48.648  -0.357  79.997  0.49 20.53           C
ATOM   4361  CG1 ILE A 279      48.412   0.472  78.735  0.74 22.21           C
ATOM   4362  CG2 ILE A 279      49.147   0.560  81.103  1.00 20.80           C
ATOM   4363  CD1 ILE A 279      49.333   1.581  78.545  1.00 24.06           C
ATOM   4364  H   ILE A 279      48.290  -2.444  78.681  1.00 21.14           H
ATOM   4365  HA  ILE A 279      50.468  -1.090  79.392  1.00 20.14           H
ATOM   4366  HB  ILE A 279      47.805  -0.749  80.274  0.49 20.53           H
ATOM   4367 HG12 ILE A 279      48.493  -0.110  77.963  0.74 22.21           H
ATOM   4368 HG13 ILE A 279      47.515   0.840  78.771  0.74 22.21           H
ATOM   4369 HG21 ILE A 279      48.497   1.266  81.244  1.00 20.80           H
ATOM   4370 HG22 ILE A 279      49.256   0.043  81.916  1.00 20.80           H
ATOM   4371 HG23 ILE A 279      49.998   0.942  80.836  1.00 20.80           H
ATOM   4372 HD11 ILE A 279      49.105   2.044  77.724  1.00 24.06           H
ATOM   4373 HD12 ILE A 279      49.257   2.186  79.299  1.00 24.06           H
ATOM   4374 HD13 ILE A 279      50.237   1.233  78.489  1.00 24.06           H
ATOM   4375  N   ARG A 280      51.205  -1.881  81.579  1.00 30.00           N
ATOM   4376  CA  ARG A 280      51.564  -2.281  82.937  1.00 30.00           C
ATOM   4377  C   ARG A 280      52.067  -1.018  83.628  1.00 30.00           C
ATOM   4378  O   ARG A 280      53.177  -0.553  83.351  1.00 30.00           O
ATOM   4379  CB  ARG A 280      52.603  -3.399  82.959  1.00 30.00           C
ATOM   4380  CG  ARG A 280      53.022  -3.779  84.379  1.00 30.00           C
ATOM   4381  CD  ARG A 280      54.172  -4.805  84.355  1.00 30.00           C
ATOM   4382  NE  ARG A 280      54.350  -5.436  85.664  1.00 30.00           N
ATOM   4383  CZ  ARG A 280      54.924  -4.853  86.717  1.00 30.00           C
ATOM   4384  NH1 ARG A 280      55.410  -3.622  86.623  1.00 30.00           N
ATOM   4385  NH2 ARG A 280      55.007  -5.516  87.876  1.00 30.00           N
ATOM   4386  H   ARG A 280      51.823  -1.448  81.166  1.00 30.00           H
ATOM   4387  HA  ARG A 280      50.771  -2.590  83.403  1.00 30.00           H
ATOM   4388  HB2 ARG A 280      52.229  -4.187  82.535  1.00 30.00           H
ATOM   4389  HB3 ARG A 280      53.394  -3.107  82.480  1.00 30.00           H
ATOM   4390  HG2 ARG A 280      53.328  -2.986  84.847  1.00 30.00           H
ATOM   4391  HG3 ARG A 280      52.268  -4.175  84.843  1.00 30.00           H
ATOM   4392  HD2 ARG A 280      53.970  -5.498  83.707  1.00 30.00           H
ATOM   4393  HD3 ARG A 280      54.998  -4.355  84.119  1.00 30.00           H
ATOM   4394  HE  ARG A 280      54.063  -6.241  85.761  1.00 30.00           H
ATOM   4395 HH11 ARG A 280      55.350  -3.192  85.881  1.00 30.00           H
ATOM   4396 HH12 ARG A 280      55.782  -3.253  87.305  1.00 30.00           H
ATOM   4397 HH21 ARG A 280      54.698  -6.317  87.936  1.00 30.00           H
ATOM   4398 HH22 ARG A 280      55.387  -5.150  88.554  1.00 30.00           H
ATOM   4399  N   ALA A 281      51.186  -0.432  84.438  0.77 20.81           N
ATOM   4400  CA  ALA A 281      51.438   0.803  85.170  1.00 22.16           C
ATOM   4401  C   ALA A 281      51.749   0.401  86.593  0.58 22.17           C
ATOM   4402  O   ALA A 281      50.983  -0.347  87.206  0.87 21.83           O
ATOM   4403  CB  ALA A 281      50.234   1.743  85.135  0.90 22.44           C
ATOM   4404  H   ALA A 281      50.400  -0.750  84.583  0.77 20.81           H
ATOM   4405  HA  ALA A 281      52.207   1.260  84.795  1.00 22.16           H
ATOM   4406  HB1 ALA A 281      50.448   2.548  85.633  0.90 22.44           H
ATOM   4407  HB2 ALA A 281      50.036   1.968  84.213  0.90 22.44           H
ATOM   4408  HB3 ALA A 281      49.473   1.297  85.538  0.90 22.44           H
ATOM   4409  N   SER A 282      52.874   0.880  87.115  1.00 22.91           N
ATOM   4410  CA  SER A 282      53.306   0.417  88.421  0.62 23.42           C
ATOM   4411  C   SER A 282      54.075   1.512  89.145  0.93 23.42           C
ATOM   4412  O   SER A 282      54.537   2.493  88.550  1.00 23.36           O
ATOM   4413  CB  SER A 282      54.143  -0.838  88.279  1.00 21.72           C
ATOM   4414  OG  SER A 282      55.385  -0.493  87.715  0.95 24.79           O
ATOM   4415  H   SER A 282      53.391   1.457  86.742  1.00 22.91           H
ATOM   4416  HA  SER A 282      52.524   0.198  88.952  0.62 23.42           H
ATOM   4417  HB2 SER A 282      54.285  -1.231  89.155  1.00 21.72           H
ATOM   4418  HB3 SER A 282      53.687  -1.465  87.697  1.00 21.72           H
ATOM   4419  HG  SER A 282      55.862  -1.179  87.630  0.95 24.79           H
ATOM   4420  N   VAL A 283      54.158   1.337  90.458  1.00 24.40           N
ATOM   4421  CA  VAL A 283      55.021   2.105  91.344  0.88 24.59           C
ATOM   4422  C   VAL A 283      55.911   1.130  92.106  0.82 25.50           C
ATOM   4423  O   VAL A 283      55.488   0.010  92.412  1.00 27.26           O
ATOM   4424  CB  VAL A 283      54.207   2.968  92.340  1.00 23.73           C
ATOM   4425  CG1 VAL A 283      53.453   4.055  91.618  0.90 24.64           C
ATOM   4426  CG2 VAL A 283      53.236   2.085  93.223  1.00 23.66           C
ATOM   4427  H   VAL A 283      53.697   0.746  90.879  1.00 24.40           H
ATOM   4428  HA  VAL A 283      55.586   2.692  90.817  0.88 24.59           H
ATOM   4429  HB  VAL A 283      54.829   3.402  92.944  1.00 23.73           H
ATOM   4430 HG11 VAL A 283      52.955   4.577  92.266  0.90 24.64           H
ATOM   4431 HG12 VAL A 283      54.087   4.623  91.152  0.90 24.64           H
ATOM   4432 HG13 VAL A 283      52.845   3.648  90.982  0.90 24.64           H
ATOM   4433 HG21 VAL A 283      52.748   2.664  93.830  1.00 23.66           H
ATOM   4434 HG22 VAL A 283      52.616   1.619  92.640  1.00 23.66           H
ATOM   4435 HG23 VAL A 283      53.762   1.445  93.727  1.00 23.66           H
ATOM   4436  N   HIS A 284      57.145   1.562  92.421  1.00 30.00           N
ATOM   4437  CA  HIS A 284      57.945   0.954  93.492  1.00 30.00           C
ATOM   4438  C   HIS A 284      57.641   1.759  94.757  1.00 30.00           C
ATOM   4439  O   HIS A 284      57.855   2.973  94.800  1.00 30.00           O
ATOM   4440  CB  HIS A 284      59.433   0.933  93.120  1.00 30.00           C
ATOM   4441  CG  HIS A 284      59.727   0.095  91.910  1.00 30.00           C
ATOM   4442  ND1 HIS A 284      60.964   0.070  91.293  1.00 30.00           N
ATOM   4443  CD2 HIS A 284      58.920  -0.706  91.164  1.00 30.00           C
ATOM   4444  CE1 HIS A 284      60.914  -0.719  90.230  1.00 30.00           C
ATOM   4445  NE2 HIS A 284      59.689  -1.201  90.128  1.00 30.00           N
ATOM   4446  H   HIS A 284      57.542   2.212  92.022  1.00 30.00           H
ATOM   4447  HA  HIS A 284      57.653   0.040  93.633  1.00 30.00           H
ATOM   4448  HB2 HIS A 284      59.723   1.840  92.932  1.00 30.00           H
ATOM   4449  HB3 HIS A 284      59.939   0.572  93.864  1.00 30.00           H
ATOM   4450  HD2 HIS A 284      58.022  -0.887  91.321  1.00 30.00           H
ATOM   4451  HE1 HIS A 284      61.623  -0.908  89.659  1.00 30.00           H
ATOM   4452  HE2 HIS A 284      59.417  -1.746  89.521  1.00 30.00           H
ATOM   4453  N   ILE A 285      57.075   1.100  95.766  1.00 26.39           N
ATOM   4454  CA  ILE A 285      56.431   1.817  96.859  0.90 25.22           C
ATOM   4455  C   ILE A 285      56.693   1.073  98.157  1.00 26.58           C
ATOM   4456  O   ILE A 285      56.737  -0.159  98.185  0.78 29.68           O
ATOM   4457  CB  ILE A 285      54.898   1.994  96.612  0.73 26.70           C
ATOM   4458  CG1 ILE A 285      54.300   2.969  97.624  1.00 24.58           C
ATOM   4459  CG2 ILE A 285      54.162   0.668  96.706  1.00 26.42           C
ATOM   4460  CD1 ILE A 285      52.866   3.212  97.456  1.00 26.32           C
ATOM   4461  H   ILE A 285      57.051   0.243  95.840  1.00 26.39           H
ATOM   4462  HA  ILE A 285      56.826   2.699  96.933  0.90 25.22           H
ATOM   4463  HB  ILE A 285      54.768   2.356  95.721  0.73 26.70           H
ATOM   4464 HG12 ILE A 285      54.436   2.613  98.516  1.00 24.58           H
ATOM   4465 HG13 ILE A 285      54.755   3.822  97.540  1.00 24.58           H
ATOM   4466 HG21 ILE A 285      53.217   0.819  96.548  1.00 26.42           H
ATOM   4467 HG22 ILE A 285      54.517   0.062  96.037  1.00 26.42           H
ATOM   4468 HG23 ILE A 285      54.294   0.296  97.593  1.00 26.42           H
ATOM   4469 HD11 ILE A 285      52.571   3.838  98.135  1.00 26.32           H
ATOM   4470 HD12 ILE A 285      52.711   3.583  96.573  1.00 26.32           H
ATOM   4471 HD13 ILE A 285      52.391   2.372  97.551  1.00 26.32           H
ATOM   4472  N   ALA A 286      56.901   1.829  99.242  1.00 28.08           N
ATOM   4473  CA  ALA A 286      57.009   1.245 100.580  1.00 29.09           C
ATOM   4474  C   ALA A 286      55.792   1.642 101.417  0.78 27.48           C
ATOM   4475  O   ALA A 286      55.517   2.829 101.592  0.69 28.01           O
ATOM   4476  CB  ALA A 286      58.299   1.672 101.280  0.71 31.69           C
ATOM   4477  H   ALA A 286      56.982   2.685  99.227  1.00 28.08           H
ATOM   4478  HA  ALA A 286      57.017   0.278 100.502  1.00 29.09           H
ATOM   4479  HB1 ALA A 286      58.330   1.264 102.159  0.71 31.69           H
ATOM   4480  HB2 ALA A 286      59.057   1.378 100.751  0.71 31.69           H
ATOM   4481  HB3 ALA A 286      58.308   2.638 101.362  0.71 31.69           H
ATOM   4482  N   LEU A 287      55.071   0.642 101.937  0.90 28.14           N
ATOM   4483  CA  LEU A 287      53.908   0.831 102.797  0.93 29.08           C
ATOM   4484  C   LEU A 287      54.159   0.052 104.090  0.90 31.58           C
ATOM   4485  O   LEU A 287      53.604  -1.037 104.312  0.85 35.22           O
ATOM   4486  CB  LEU A 287      52.629   0.400 102.084  1.00 29.55           C
ATOM   4487  CG  LEU A 287      52.350   1.116 100.745  0.77 27.57           C
ATOM   4488  CD1 LEU A 287      51.166   0.502  99.988  0.88 28.09           C
ATOM   4489  CD2 LEU A 287      52.132   2.604 100.968  1.00 26.93           C
ATOM   4490  H   LEU A 287      55.250  -0.187 101.796  0.90 28.14           H
ATOM   4491  HA  LEU A 287      53.827   1.771 103.022  0.93 29.08           H
ATOM   4492  HB2 LEU A 287      52.684  -0.551 101.901  1.00 29.55           H
ATOM   4493  HB3 LEU A 287      51.876   0.574 102.671  1.00 29.55           H
ATOM   4494  HG  LEU A 287      53.133   1.021 100.181  0.77 27.57           H
ATOM   4495 HD11 LEU A 287      51.036   0.988  99.159  0.88 28.09           H
ATOM   4496 HD12 LEU A 287      51.361  -0.429  99.799  0.88 28.09           H
ATOM   4497 HD13 LEU A 287      50.370   0.569 100.539  0.88 28.09           H
ATOM   4498 HD21 LEU A 287      51.959   3.028 100.113  1.00 26.93           H
ATOM   4499 HD22 LEU A 287      51.372   2.726 101.558  1.00 26.93           H
ATOM   4500 HD23 LEU A 287      52.928   2.982 101.371  1.00 26.93           H
ATOM   4501  N   PRO A 288      54.991   0.593 104.975  0.65 33.33           N
ATOM   4502  CA  PRO A 288      55.377  -0.168 106.178  0.90 36.57           C
ATOM   4503  C   PRO A 288      54.200  -0.629 107.009  0.44 36.00           C
ATOM   4504  O   PRO A 288      54.160  -1.788 107.428  1.00 37.70           O
ATOM   4505  CB  PRO A 288      56.257   0.830 106.944  1.00 34.67           C
ATOM   4506  CG  PRO A 288      56.686   1.822 105.975  0.74 33.75           C
ATOM   4507  CD  PRO A 288      55.590   1.931 104.949  1.00 33.12           C
ATOM   4508  HA  PRO A 288      55.912  -0.937 105.929  0.90 36.57           H
ATOM   4509  HB2 PRO A 288      55.735   1.246 107.648  1.00 34.67           H
ATOM   4510  HB3 PRO A 288      57.022   0.366 107.317  1.00 34.67           H
ATOM   4511  HG2 PRO A 288      56.816   2.673 106.422  0.74 33.75           H
ATOM   4512  HG3 PRO A 288      57.511   1.529 105.558  0.74 33.75           H
ATOM   4513  HD2 PRO A 288      54.939   2.600 105.215  1.00 33.12           H
ATOM   4514  HD3 PRO A 288      55.961   2.121 104.073  1.00 33.12           H
ATOM   4515  N   LYS A 289      53.244   0.249 107.289  1.00 35.96           N
ATOM   4516  CA  LYS A 289      52.099  -0.174 108.091  0.83 36.03           C
ATOM   4517  C   LYS A 289      51.279  -1.246 107.380  0.34 37.47           C
ATOM   4518  O   LYS A 289      51.039  -2.325 107.939  0.89 37.80           O
ATOM   4519  CB  LYS A 289      51.234   1.031 108.456  1.00 35.99           C
ATOM   4520  CG  LYS A 289      52.016   2.077 109.251  0.94 39.57           C
ATOM   4521  CD  LYS A 289      51.172   2.823 110.249  0.42 40.52           C
ATOM   4522  CE  LYS A 289      51.606   4.281 110.359  1.00 41.58           C
ATOM   4523  NZ  LYS A 289      53.080   4.448 110.387  0.46 40.87           N
ATOM   4524  H   LYS A 289      53.231   1.071 107.036  1.00 35.96           H
ATOM   4525  HA  LYS A 289      52.428  -0.559 108.918  0.83 36.03           H
ATOM   4526  HB2 LYS A 289      50.911   1.449 107.643  1.00 35.99           H
ATOM   4527  HB3 LYS A 289      50.488   0.734 109.000  1.00 35.99           H
ATOM   4528  HG2 LYS A 289      52.729   1.634 109.736  0.94 39.57           H
ATOM   4529  HG3 LYS A 289      52.389   2.726 108.634  0.94 39.57           H
ATOM   4530  HD2 LYS A 289      50.244   2.801 109.966  0.42 40.52           H
ATOM   4531  HD3 LYS A 289      51.267   2.410 111.122  0.42 40.52           H
ATOM   4532  HE2 LYS A 289      51.265   4.770 109.593  1.00 41.58           H
ATOM   4533  HE3 LYS A 289      51.247   4.657 111.178  1.00 41.58           H
ATOM   4534  HZ1 LYS A 289      53.288   5.311 110.451  0.46 40.87           H
ATOM   4535  HZ2 LYS A 289      53.421   4.016 111.087  0.46 40.87           H
ATOM   4536  HZ3 LYS A 289      53.438   4.119 109.642  0.46 40.87           H
ATOM   4537  N   LEU A 290      50.833  -0.972 106.150  1.00 35.67           N
ATOM   4538  CA  LEU A 290      49.974  -1.927 105.455  0.62 38.11           C
ATOM   4539  C   LEU A 290      50.682  -3.247 105.187  0.73 40.12           C
ATOM   4540  O   LEU A 290      50.021  -4.288 105.081  0.67 41.93           O
ATOM   4541  CB  LEU A 290      49.480  -1.350 104.126  1.00 37.94           C
ATOM   4542  CG  LEU A 290      48.713  -0.032 104.135  0.94 32.80           C
ATOM   4543  CD1 LEU A 290      48.015   0.177 102.767  1.00 32.39           C
ATOM   4544  CD2 LEU A 290      47.706   0.045 105.298  0.54 35.79           C
ATOM   4545  H   LEU A 290      51.010  -0.257 105.707  1.00 35.67           H
ATOM   4546  HA  LEU A 290      49.198  -2.111 106.007  0.62 38.11           H
ATOM   4547  HB2 LEU A 290      50.254  -1.218 103.556  1.00 37.94           H
ATOM   4548  HB3 LEU A 290      48.898  -2.009 103.717  1.00 37.94           H
ATOM   4549  HG  LEU A 290      49.347   0.692 104.251  0.94 32.80           H
ATOM   4550 HD11 LEU A 290      47.531   1.017 102.785  1.00 32.39           H
ATOM   4551 HD12 LEU A 290      48.688   0.198 102.069  1.00 32.39           H
ATOM   4552 HD13 LEU A 290      47.400  -0.556 102.612  1.00 32.39           H
ATOM   4553 HD21 LEU A 290      47.245   0.898 105.260  0.54 35.79           H
ATOM   4554 HD22 LEU A 290      47.068  -0.680 105.211  0.54 35.79           H
ATOM   4555 HD23 LEU A 290      48.187  -0.035 106.137  0.54 35.79           H
ATOM   4556  N   ALA A 291      52.006  -3.224 105.043  0.81 38.64           N
ATOM   4557  CA  ALA A 291      52.769  -4.408 104.686  0.06 41.94           C
ATOM   4558  C   ALA A 291      53.132  -5.274 105.882  1.00 43.23           C
ATOM   4559  O   ALA A 291      53.609  -6.395 105.683  0.59 45.19           O
ATOM   4560  CB  ALA A 291      54.049  -4.005 103.947  1.00 43.80           C
ATOM   4561  H   ALA A 291      52.489  -2.521 105.149  0.81 38.64           H
ATOM   4562  HA  ALA A 291      52.237  -4.949 104.081  0.06 41.94           H
ATOM   4563  HB1 ALA A 291      54.545  -4.806 103.716  1.00 43.80           H
ATOM   4564  HB2 ALA A 291      53.809  -3.521 103.141  1.00 43.80           H
ATOM   4565  HB3 ALA A 291      54.583  -3.440 104.526  1.00 43.80           H
ATOM   4566  N   LYS A 292      52.910  -4.808 107.117  0.61 43.31           N
ATOM   4567  CA  LYS A 292      53.201  -5.621 108.295  0.26 44.56           C
ATOM   4568  C   LYS A 292      52.189  -6.746 108.484  0.00 46.28           C
ATOM   4569  O   LYS A 292      52.073  -7.321 109.572  0.36 47.44           O
ATOM   4570  CB  LYS A 292      53.257  -4.739 109.547  1.00 43.00           C
ATOM   4571  CG  LYS A 292      54.273  -5.210 110.569  0.27 43.32           C
ATOM   4572  CD  LYS A 292      53.973  -4.682 111.950  0.57 42.55           C
ATOM   4573  CE  LYS A 292      54.486  -5.649 113.021  0.58 41.05           C
ATOM   4574  NZ  LYS A 292      55.905  -6.054 112.808  0.15 40.42           N
ATOM   4575  H   LYS A 292      52.594  -4.028 107.294  0.61 43.31           H
ATOM   4576  HA  LYS A 292      54.075  -6.028 108.183  0.26 44.56           H
ATOM   4577  HB2 LYS A 292      53.494  -3.836 109.285  1.00 43.00           H
ATOM   4578  HB3 LYS A 292      52.385  -4.741 109.971  1.00 43.00           H
ATOM   4579  HG2 LYS A 292      54.261  -6.180 110.607  0.27 43.32           H
ATOM   4580  HG3 LYS A 292      55.154  -4.897 110.310  0.27 43.32           H
ATOM   4581  HD2 LYS A 292      54.415  -3.827 112.071  0.57 42.55           H
ATOM   4582  HD3 LYS A 292      53.014  -4.586 112.057  0.57 42.55           H
ATOM   4583  HE2 LYS A 292      54.425  -5.220 113.889  0.58 41.05           H
ATOM   4584  HE3 LYS A 292      53.941  -6.451 113.009  0.58 41.05           H
ATOM   4585  HZ1 LYS A 292      56.161  -6.614 113.451  0.15 40.42           H
ATOM   4586  HZ2 LYS A 292      55.991  -6.459 112.020  0.15 40.42           H
ATOM   4587  HZ3 LYS A 292      56.432  -5.336 112.822  0.15 40.42           H
ATOM   4588  N   ASP A 293      51.473  -7.057 107.412  1.00 48.43           N
ATOM   4589  CA  ASP A 293      50.402  -8.034 107.343  0.25 48.97           C
ATOM   4590  C   ASP A 293      50.226  -8.365 105.865  0.51 49.04           C
ATOM   4591  O   ASP A 293      49.194  -8.049 105.262  0.00 48.72           O
ATOM   4592  CB  ASP A 293      49.117  -7.474 107.948  0.69 50.89           C
ATOM   4593  CG  ASP A 293      48.058  -8.537 108.137  0.49 50.77           C
ATOM   4594  OD1 ASP A 293      48.321  -9.706 107.790  0.00 50.28           O
ATOM   4595  OD2 ASP A 293      46.961  -8.206 108.625  0.75 51.65           O
ATOM   4596  H   ASP A 293      51.606  -6.679 106.651  1.00 48.43           H
ATOM   4597  HA  ASP A 293      50.654  -8.839 107.821  0.25 48.97           H
ATOM   4598  HB2 ASP A 293      49.316  -7.091 108.817  0.69 50.89           H
ATOM   4599  HB3 ASP A 293      48.758  -6.794 107.358  0.69 50.89           H
ATOM   4600  N   LYS A 294      51.261  -8.973 105.275  1.00 50.31           N
ATOM   4601  CA  LYS A 294      51.352  -9.099 103.823  1.00 49.32           C
ATOM   4602  C   LYS A 294      50.098  -9.718 103.226  0.32 49.02           C
ATOM   4603  O   LYS A 294      49.746  -9.418 102.080  0.51 47.58           O
ATOM   4604  CB  LYS A 294      52.598  -9.913 103.464  0.56 48.35           C
ATOM   4605  CG  LYS A 294      52.675 -10.440 102.020  0.30 47.76           C
ATOM   4606  CD  LYS A 294      53.653  -9.675 101.149  0.92 46.69           C
ATOM   4607  CE  LYS A 294      54.408 -10.636 100.222  0.25 45.38           C
ATOM   4608  NZ  LYS A 294      54.862  -9.999  98.956  0.70 43.61           N
ATOM   4609  H   LYS A 294      51.924  -9.320 105.699  1.00 50.31           H
ATOM   4610  HA  LYS A 294      51.456  -8.215 103.439  1.00 49.32           H
ATOM   4611  HB2 LYS A 294      53.378  -9.355 103.609  0.56 48.35           H
ATOM   4612  HB3 LYS A 294      52.638 -10.682 104.054  0.56 48.35           H
ATOM   4613  HG2 LYS A 294      52.957 -11.368 102.040  0.30 47.76           H
ATOM   4614  HG3 LYS A 294      51.797 -10.371 101.614  0.30 47.76           H
ATOM   4615  HD2 LYS A 294      53.168  -9.038 100.602  0.92 46.69           H
ATOM   4616  HD3 LYS A 294      54.298  -9.219 101.711  0.92 46.69           H
ATOM   4617  HE2 LYS A 294      55.192 -10.968 100.686  0.25 45.38           H
ATOM   4618  HE3 LYS A 294      53.823 -11.374  99.991  0.25 45.38           H
ATOM   4619  HZ1 LYS A 294      55.293 -10.594  98.455  0.70 43.61           H
ATOM   4620  HZ2 LYS A 294      54.161  -9.692  98.502  0.70 43.61           H
ATOM   4621  HZ3 LYS A 294      55.410  -9.321  99.136  0.70 43.61           H
ATOM   4622  N   LYS A 295      49.410 -10.575 103.978  0.40 50.47           N
ATOM   4623  CA  LYS A 295      48.162 -11.138 103.482  0.77 50.49           C
ATOM   4624  C   LYS A 295      47.098 -10.064 103.332  0.52 48.44           C
ATOM   4625  O   LYS A 295      46.271 -10.128 102.413  0.39 46.58           O
ATOM   4626  CB  LYS A 295      47.691 -12.256 104.416  1.00 55.73           C
ATOM   4627  CG  LYS A 295      47.983 -13.693 103.916  1.00 59.36           C
ATOM   4628  CD  LYS A 295      49.269 -13.792 103.070  1.00 61.53           C
ATOM   4629  CE  LYS A 295      49.457 -15.179 102.465  1.00 71.93           C
ATOM   4630  NZ  LYS A 295      50.095 -15.065 101.113  1.00 73.29           N
ATOM   4631  H   LYS A 295      49.641 -10.842 104.762  0.40 50.47           H
ATOM   4632  HA  LYS A 295      48.318 -11.526 102.607  0.77 50.49           H
ATOM   4633  HB2 LYS A 295      48.133 -12.149 105.273  1.00 55.73           H
ATOM   4634  HB3 LYS A 295      46.731 -12.177 104.533  1.00 55.73           H
ATOM   4635  HG2 LYS A 295      48.084 -14.279 104.682  1.00 59.36           H
ATOM   4636  HG3 LYS A 295      47.242 -13.992 103.367  1.00 59.36           H
ATOM   4637  HD2 LYS A 295      49.223 -13.150 102.345  1.00 61.53           H
ATOM   4638  HD3 LYS A 295      50.036 -13.603 103.634  1.00 61.53           H
ATOM   4639  HE2 LYS A 295      50.037 -15.707 103.036  1.00 71.93           H
ATOM   4640  HE3 LYS A 295      48.594 -15.609 102.363  1.00 71.93           H
ATOM   4641  HZ1 LYS A 295      50.204 -15.874 100.760  1.00 73.29           H
ATOM   4642  HZ2 LYS A 295      49.578 -14.581 100.574  1.00 73.29           H
ATOM   4643  HZ3 LYS A 295      50.889 -14.670 101.184  1.00 73.29           H
ATOM   4644  N   GLN A 296      47.104  -9.063 104.211  1.00 47.44           N
ATOM   4645  CA  GLN A 296      46.136  -7.985 104.077  0.71 47.17           C
ATOM   4646  C   GLN A 296      46.612  -6.951 103.076  0.67 44.68           C
ATOM   4647  O   GLN A 296      45.791  -6.322 102.405  0.74 42.87           O
ATOM   4648  CB  GLN A 296      45.869  -7.314 105.424  1.00 48.80           C
ATOM   4649  CG  GLN A 296      44.483  -6.665 105.533  1.00 48.62           C
ATOM   4650  CD  GLN A 296      43.378  -7.684 105.427  0.00 50.19           C
ATOM   4651  OE1 GLN A 296      43.465  -8.763 106.009  0.71 51.35           O
ATOM   4652  NE2 GLN A 296      42.341  -7.361 104.665  0.81 52.52           N
ATOM   4653  H   GLN A 296      47.645  -8.987 104.876  1.00 47.44           H
ATOM   4654  HA  GLN A 296      45.298  -8.351 103.753  0.71 47.17           H
ATOM   4655  HB2 GLN A 296      45.939  -7.981 106.124  1.00 48.80           H
ATOM   4656  HB3 GLN A 296      46.532  -6.620 105.564  1.00 48.80           H
ATOM   4657  HG2 GLN A 296      44.405  -6.222 106.393  1.00 48.62           H
ATOM   4658  HG3 GLN A 296      44.374  -6.023 104.814  1.00 48.62           H
ATOM   4659 HE21 GLN A 296      42.324  -6.601 104.262  0.81 52.52           H
ATOM   4660 HE22 GLN A 296      41.686  -7.911 104.574  0.81 52.52           H
ATOM   4661  N   LEU A 297      47.928  -6.760 102.964  0.74 44.61           N
ATOM   4662  CA  LEU A 297      48.445  -5.917 101.897  0.78 43.63           C
ATOM   4663  C   LEU A 297      48.026  -6.477 100.548  0.51 42.34           C
ATOM   4664  O   LEU A 297      47.494  -5.756  99.699  0.44 41.67           O
ATOM   4665  CB  LEU A 297      49.968  -5.816 101.982  0.60 45.05           C
ATOM   4666  CG  LEU A 297      50.618  -5.102 100.796  0.45 41.72           C
ATOM   4667  CD1 LEU A 297      50.313  -3.623 100.894  1.00 37.95           C
ATOM   4668  CD2 LEU A 297      52.109  -5.358 100.727  0.77 42.50           C
ATOM   4669  H   LEU A 297      48.525  -7.099 103.481  0.74 44.61           H
ATOM   4670  HA  LEU A 297      48.076  -5.024 101.985  0.78 43.63           H
ATOM   4671  HB2 LEU A 297      50.204  -5.326 102.785  0.60 45.05           H
ATOM   4672  HB3 LEU A 297      50.337  -6.712 102.025  0.60 45.05           H
ATOM   4673  HG  LEU A 297      50.221  -5.434  99.975  0.45 41.72           H
ATOM   4674 HD11 LEU A 297      50.723  -3.166 100.144  1.00 37.95           H
ATOM   4675 HD12 LEU A 297      49.351  -3.497 100.873  1.00 37.95           H
ATOM   4676 HD13 LEU A 297      50.673  -3.281 101.728  1.00 37.95           H
ATOM   4677 HD21 LEU A 297      52.475  -4.887  99.962  0.77 42.50           H
ATOM   4678 HD22 LEU A 297      52.523  -5.036 101.543  0.77 42.50           H
ATOM   4679 HD23 LEU A 297      52.262  -6.312 100.632  0.77 42.50           H
ATOM   4680  N   GLU A 298      48.261  -7.774 100.339  0.45 43.39           N
ATOM   4681  CA  GLU A 298      47.823  -8.415  99.109  0.71 42.67           C
ATOM   4682  C   GLU A 298      46.313  -8.351  98.985  0.80 40.81           C
ATOM   4683  O   GLU A 298      45.778  -8.152  97.886  0.71 38.38           O
ATOM   4684  CB  GLU A 298      48.304  -9.867  99.064  1.00 44.39           C
ATOM   4685  CG  GLU A 298      49.746 -10.050  98.580  1.00 42.98           C
ATOM   4686  CD  GLU A 298      49.803 -10.714  97.216  0.00 42.70           C
ATOM   4687  OE1 GLU A 298      50.721 -10.405  96.426  0.43 41.63           O
ATOM   4688  OE2 GLU A 298      48.912 -11.544  96.929  0.43 44.64           O
ATOM   4689  H   GLU A 298      48.667  -8.295 100.889  0.45 43.39           H
ATOM   4690  HA  GLU A 298      48.207  -7.946  98.352  0.71 42.67           H
ATOM   4691  HB2 GLU A 298      48.245 -10.240  99.957  1.00 44.39           H
ATOM   4692  HB3 GLU A 298      47.727 -10.365  98.464  1.00 44.39           H
ATOM   4693  HG2 GLU A 298      50.173  -9.182  98.512  1.00 42.98           H
ATOM   4694  HG3 GLU A 298      50.225 -10.611  99.210  1.00 42.98           H
ATOM   4695  N   ALA A 299      45.607  -8.501 100.108  1.00 40.13           N
ATOM   4696  CA  ALA A 299      44.158  -8.389 100.080  0.94 43.12           C
ATOM   4697  C   ALA A 299      43.739  -6.990  99.668  0.42 40.76           C
ATOM   4698  O   ALA A 299      42.802  -6.831  98.885  0.87 38.25           O
ATOM   4699  CB  ALA A 299      43.563  -8.754 101.436  0.98 45.13           C
ATOM   4700  H   ALA A 299      45.941  -8.665 100.884  1.00 40.13           H
ATOM   4701  HA  ALA A 299      43.808  -9.011  99.423  0.94 43.12           H
ATOM   4702  HB1 ALA A 299      42.597  -8.671 101.389  0.98 45.13           H
ATOM   4703  HB2 ALA A 299      43.807  -9.668 101.652  0.98 45.13           H
ATOM   4704  HB3 ALA A 299      43.915  -8.150 102.108  0.98 45.13           H
ATOM   4705  N   ILE A 300      44.447  -5.967 100.152  1.00 42.02           N
ATOM   4706  CA  ILE A 300      44.080  -4.586  99.831  0.29 39.89           C
ATOM   4707  C   ILE A 300      44.308  -4.303  98.353  1.00 36.96           C
ATOM   4708  O   ILE A 300      43.422  -3.804  97.649  1.00 35.25           O
ATOM   4709  CB  ILE A 300      44.864  -3.593 100.707  0.74 39.72           C
ATOM   4710  CG1 ILE A 300      44.397  -3.686 102.159  0.85 40.95           C
ATOM   4711  CG2 ILE A 300      44.661  -2.168 100.194  0.77 38.99           C
ATOM   4712  CD1 ILE A 300      45.423  -3.165 103.161  1.00 44.14           C
ATOM   4713  H   ILE A 300      45.135  -6.043 100.663  1.00 42.02           H
ATOM   4714  HA  ILE A 300      43.135  -4.463 100.014  0.29 39.89           H
ATOM   4715  HB  ILE A 300      45.808  -3.812 100.664  0.74 39.72           H
ATOM   4716 HG12 ILE A 300      43.587  -3.163 102.263  0.85 40.95           H
ATOM   4717 HG13 ILE A 300      44.219  -4.616 102.372  0.85 40.95           H
ATOM   4718 HG21 ILE A 300      45.161  -1.556 100.756  0.77 38.99           H
ATOM   4719 HG22 ILE A 300      44.980  -2.114  99.279  0.77 38.99           H
ATOM   4720 HG23 ILE A 300      43.715  -1.953 100.228  0.77 38.99           H
ATOM   4721 HD11 ILE A 300      45.062  -3.254 104.057  1.00 44.14           H
ATOM   4722 HD12 ILE A 300      46.237  -3.685 103.078  1.00 44.14           H
ATOM   4723 HD13 ILE A 300      45.605  -2.231 102.969  1.00 44.14           H
ATOM   4724  N   ALA A 301      45.516  -4.573  97.865  0.54 37.48           N
ATOM   4725  CA  ALA A 301      45.758  -4.404  96.441  0.51 34.13           C
ATOM   4726  C   ALA A 301      44.679  -5.118  95.639  1.00 33.04           C
ATOM   4727  O   ALA A 301      44.073  -4.541  94.725  0.71 32.73           O
ATOM   4728  CB  ALA A 301      47.156  -4.920  96.090  0.85 33.04           C
ATOM   4729  H   ALA A 301      46.191  -4.847  98.322  0.54 37.48           H
ATOM   4730  HA  ALA A 301      45.721  -3.460  96.222  0.51 34.13           H
ATOM   4731  HB1 ALA A 301      47.305  -4.802  95.139  0.85 33.04           H
ATOM   4732  HB2 ALA A 301      47.814  -4.416  96.594  0.85 33.04           H
ATOM   4733  HB3 ALA A 301      47.212  -5.861  96.320  0.85 33.04           H
ATOM   4734  N   ALA A 302      44.372  -6.352  96.023  0.87 36.31           N
ATOM   4735  CA  ALA A 302      43.399  -7.142  95.291  0.78 34.86           C
ATOM   4736  C   ALA A 302      42.048  -6.438  95.189  1.00 34.89           C
ATOM   4737  O   ALA A 302      41.334  -6.622  94.200  0.71 34.38           O
ATOM   4738  CB  ALA A 302      43.249  -8.513  95.952  0.63 36.03           C
ATOM   4739  H   ALA A 302      44.714  -6.752  96.703  0.87 36.31           H
ATOM   4740  HA  ALA A 302      43.727  -7.283  94.389  0.78 34.86           H
ATOM   4741  HB1 ALA A 302      42.598  -9.033  95.456  0.63 36.03           H
ATOM   4742  HB2 ALA A 302      44.108  -8.963  95.943  0.63 36.03           H
ATOM   4743  HB3 ALA A 302      42.949  -8.391  96.866  0.63 36.03           H
ATOM   4744  N   LYS A 303      41.669  -5.628  96.183  0.40 36.04           N
ATOM   4745  CA  LYS A 303      40.373  -4.953  96.092  1.00 34.70           C
ATOM   4746  C   LYS A 303      40.390  -3.839  95.055  0.68 33.79           C
ATOM   4747  O   LYS A 303      39.362  -3.564  94.419  1.00 35.19           O
ATOM   4748  CB  LYS A 303      39.953  -4.369  97.451  0.60 37.83           C
ATOM   4749  CG  LYS A 303      40.172  -5.273  98.653  0.56 39.46           C
ATOM   4750  CD  LYS A 303      40.445  -4.461  99.903  0.07 40.53           C
ATOM   4751  CE  LYS A 303      40.832  -5.352 101.076  0.66 43.09           C
ATOM   4752  NZ  LYS A 303      39.680  -6.020 101.710  0.78 47.65           N
ATOM   4753  H   LYS A 303      42.125  -5.459  96.892  0.40 36.04           H
ATOM   4754  HA  LYS A 303      39.701  -5.599  95.825  1.00 34.70           H
ATOM   4755  HB2 LYS A 303      40.458  -3.555  97.603  0.60 37.83           H
ATOM   4756  HB3 LYS A 303      39.006  -4.160  97.414  0.60 37.83           H
ATOM   4757  HG2 LYS A 303      39.377  -5.807  98.803  0.56 39.46           H
ATOM   4758  HG3 LYS A 303      40.937  -5.846  98.488  0.56 39.46           H
ATOM   4759  HD2 LYS A 303      41.177  -3.848  99.732  0.07 40.53           H
ATOM   4760  HD3 LYS A 303      39.645  -3.969 100.145  0.07 40.53           H
ATOM   4761  HE2 LYS A 303      41.438  -6.041 100.761  0.66 43.09           H
ATOM   4762  HE3 LYS A 303      41.270  -4.810 101.751  0.66 43.09           H
ATOM   4763  HZ1 LYS A 303      39.958  -6.527 102.387  0.78 47.65           H
ATOM   4764  HZ2 LYS A 303      39.109  -5.412 102.019  0.78 47.65           H
ATOM   4765  HZ3 LYS A 303      39.263  -6.534 101.116  0.78 47.65           H
ATOM   4766  N   PHE A 304      41.538  -3.192  94.864  0.65 33.45           N
ATOM   4767  CA  PHE A 304      41.685  -2.140  93.866  0.85 31.10           C
ATOM   4768  C   PHE A 304      42.148  -2.674  92.489  0.95 28.99           C
ATOM   4769  O   PHE A 304      42.542  -1.886  91.621  0.67 28.31           O
ATOM   4770  CB  PHE A 304      42.661  -1.088  94.389  1.00 30.52           C
ATOM   4771  CG  PHE A 304      42.203  -0.426  95.650  0.65 31.15           C
ATOM   4772  CD1 PHE A 304      41.065   0.364  95.647  1.00 32.79           C
ATOM   4773  CD2 PHE A 304      42.898  -0.599  96.836  0.94 32.15           C
ATOM   4774  CE1 PHE A 304      40.623   0.977  96.796  0.00 32.65           C
ATOM   4775  CE2 PHE A 304      42.469   0.014  97.998  0.82 32.33           C
ATOM   4776  CZ  PHE A 304      41.309   0.804  97.974  0.70 32.75           C
ATOM   4777  H   PHE A 304      42.257  -3.348  95.309  0.65 33.45           H
ATOM   4778  HA  PHE A 304      40.826  -1.709  93.740  0.85 31.10           H
ATOM   4779  HB2 PHE A 304      43.514  -1.513  94.569  1.00 30.52           H
ATOM   4780  HB3 PHE A 304      42.771  -0.400  93.714  1.00 30.52           H
ATOM   4781  HD1 PHE A 304      40.592   0.481  94.855  1.00 32.79           H
ATOM   4782  HD2 PHE A 304      43.663  -1.128  96.849  0.94 32.15           H
ATOM   4783  HE1 PHE A 304      39.857   1.504  96.777  0.00 32.65           H
ATOM   4784  HE2 PHE A 304      42.938  -0.106  98.793  0.82 32.33           H
ATOM   4785  HZ  PHE A 304      41.014   1.222  98.751  0.70 32.75           H
ATOM   4786  N   ASN A 305      42.095  -3.985  92.280  1.00 26.58           N
ATOM   4787  CA  ASN A 305      42.483  -4.626  91.012  1.00 27.29           C
ATOM   4788  C   ASN A 305      43.969  -4.451  90.754  0.57 26.98           C
ATOM   4789  O   ASN A 305      44.403  -4.264  89.614  0.94 26.12           O
ATOM   4790  CB  ASN A 305      41.670  -4.097  89.836  0.85 28.07           C
ATOM   4791  CG  ASN A 305      40.280  -4.699  89.783  0.55 29.19           C
ATOM   4792  OD1 ASN A 305      40.055  -5.781  90.293  0.80 28.54           O
ATOM   4793  ND2 ASN A 305      39.356  -4.006  89.152  0.74 27.48           N
ATOM   4794  H   ASN A 305      41.830  -4.547  92.874  1.00 26.58           H
ATOM   4795  HA  ASN A 305      42.308  -5.577  91.082  1.00 27.29           H
ATOM   4796  HB2 ASN A 305      41.579  -3.135  89.919  0.85 28.07           H
ATOM   4797  HB3 ASN A 305      42.126  -4.318  89.009  0.85 28.07           H
ATOM   4798 HD21 ASN A 305      38.553  -4.310  89.098  0.74 27.48           H
ATOM   4799 HD22 ASN A 305      39.555  -3.250  88.794  0.74 27.48           H
ATOM   4800  N   LEU A 306      44.747  -4.529  91.823  0.82 28.11           N
ATOM   4801  CA  LEU A 306      46.187  -4.352  91.780  1.00 26.64           C
ATOM   4802  C   LEU A 306      46.901  -5.650  92.133  0.78 27.53           C
ATOM   4803  O   LEU A 306      46.354  -6.525  92.820  0.80 29.01           O
ATOM   4804  CB  LEU A 306      46.617  -3.235  92.735  1.00 25.55           C
ATOM   4805  CG  LEU A 306      46.065  -1.851  92.468  1.00 27.94           C
ATOM   4806  CD1 LEU A 306      46.775  -0.857  93.409  0.88 29.42           C
ATOM   4807  CD2 LEU A 306      46.242  -1.490  91.041  1.00 26.75           C
ATOM   4808  H   LEU A 306      44.450  -4.690  92.614  0.82 28.11           H
ATOM   4809  HA  LEU A 306      46.449  -4.098  90.881  1.00 26.64           H
ATOM   4810  HB2 LEU A 306      46.344  -3.484  93.632  1.00 25.55           H
ATOM   4811  HB3 LEU A 306      47.585  -3.168  92.704  1.00 25.55           H
ATOM   4812  HG  LEU A 306      45.117  -1.839  92.671  1.00 27.94           H
ATOM   4813 HD11 LEU A 306      46.429   0.034  93.246  0.88 29.42           H
ATOM   4814 HD12 LEU A 306      46.605  -1.116  94.328  0.88 29.42           H
ATOM   4815 HD13 LEU A 306      47.729  -0.880  93.230  0.88 29.42           H
ATOM   4816 HD21 LEU A 306      45.882  -0.602  90.894  1.00 26.75           H
ATOM   4817 HD22 LEU A 306      47.188  -1.504  90.827  1.00 26.75           H
ATOM   4818 HD23 LEU A 306      45.769  -2.135  90.492  1.00 26.75           H
ATOM   4819  N   GLN A 307      48.140  -5.765  91.646  1.00 27.52           N
ATOM   4820  CA  GLN A 307      48.994  -6.921  91.896  0.54 31.56           C
ATOM   4821  C   GLN A 307      50.290  -6.461  92.547  0.80 30.03           C
ATOM   4822  O   GLN A 307      50.927  -5.502  92.087  0.87 27.60           O
ATOM   4823  CB  GLN A 307      49.254  -7.707  90.586  1.00 29.43           C
ATOM   4824  CG  GLN A 307      50.498  -7.540  89.796  0.00 32.31           C
ATOM   4825  CD  GLN A 307      50.757  -8.821  89.027  0.43 33.78           C
ATOM   4826  OE1 GLN A 307      49.962  -9.214  88.163  0.39 35.80           O
ATOM   4827  NE2 GLN A 307      51.832  -9.517  89.379  0.47 34.73           N
ATOM   4828  H   GLN A 307      48.514  -5.167  91.155  1.00 27.52           H
ATOM   4829  HA  GLN A 307      48.544  -7.516  92.516  0.54 31.56           H
ATOM   4830  HB2 GLN A 307      49.204  -8.650  90.808  1.00 29.43           H
ATOM   4831  HB3 GLN A 307      48.524  -7.498  89.982  1.00 29.43           H
ATOM   4832  HG2 GLN A 307      50.392  -6.812  89.164  0.00 32.31           H
ATOM   4833  HG3 GLN A 307      51.247  -7.375  90.391  0.00 32.31           H
ATOM   4834 HE21 GLN A 307      52.339  -9.233  90.014  0.47 34.73           H
ATOM   4835 HE22 GLN A 307      52.022 -10.251  88.973  0.47 34.73           H
ATOM   4836  N   VAL A 308      50.659  -7.131  93.630  0.76 31.29           N
ATOM   4837  CA  VAL A 308      51.884  -6.831  94.372  0.86 31.59           C
ATOM   4838  C   VAL A 308      52.948  -7.830  93.954  0.43 33.08           C
ATOM   4839  O   VAL A 308      52.681  -9.035  93.862  0.54 32.85           O
ATOM   4840  CB  VAL A 308      51.665  -6.910  95.896  0.58 34.57           C
ATOM   4841  CG1 VAL A 308      52.880  -6.401  96.630  0.53 35.01           C
ATOM   4842  CG2 VAL A 308      50.466  -6.131  96.324  1.00 32.16           C
ATOM   4843  H   VAL A 308      50.208  -7.781  93.966  0.76 31.29           H
ATOM   4844  HA  VAL A 308      52.191  -5.938  94.148  0.86 31.59           H
ATOM   4845  HB  VAL A 308      51.527  -7.836  96.148  0.58 34.57           H
ATOM   4846 HG11 VAL A 308      52.718  -6.461  97.585  0.53 35.01           H
ATOM   4847 HG12 VAL A 308      53.645  -6.946  96.389  0.53 35.01           H
ATOM   4848 HG13 VAL A 308      53.037  -5.478  96.378  0.53 35.01           H
ATOM   4849 HG21 VAL A 308      50.367  -6.208  97.285  1.00 32.16           H
ATOM   4850 HG22 VAL A 308      50.590  -5.201  96.077  1.00 32.16           H
ATOM   4851 HG23 VAL A 308      49.682  -6.490  95.880  1.00 32.16           H
ATOM   4852  N   ALA A 309      54.160  -7.340  93.722  0.58 32.59           N
ATOM   4853  CA  ALA A 309      55.276  -8.201  93.375  1.00 32.32           C
ATOM   4854  C   ALA A 309      56.536  -7.640  94.022  0.42 34.36           C
ATOM   4855  O   ALA A 309      56.477  -6.730  94.855  0.48 34.51           O
ATOM   4856  CB  ALA A 309      55.414  -8.310  91.849  0.36 33.35           C
ATOM   4857  H   ALA A 309      54.362  -6.504  93.761  0.58 32.59           H
ATOM   4858  HA  ALA A 309      55.119  -9.090  93.731  1.00 32.32           H
ATOM   4859  HB1 ALA A 309      56.164  -8.890  91.642  0.36 33.35           H
ATOM   4860  HB2 ALA A 309      54.597  -8.683  91.484  0.36 33.35           H
ATOM   4861  HB3 ALA A 309      55.568  -7.425  91.483  0.36 33.35           H
ATOM   4862  N   GLY A 310      57.681  -8.190  93.633  0.41 35.74           N
ATOM   4863  CA  GLY A 310      58.966  -7.718  94.113  1.00 40.20           C
ATOM   4864  C   GLY A 310      59.570  -6.627  93.251  0.89 37.39           C
ATOM   4865  O   GLY A 310      60.213  -5.715  93.767  0.69 42.64           O
ATOM   4866  H   GLY A 310      57.737  -8.848  93.082  0.41 35.74           H
ATOM   4867  HA2 GLY A 310      58.863  -7.372  95.013  1.00 40.20           H
ATOM   4868  HA3 GLY A 310      59.589  -8.461  94.143  1.00 40.20           H
ATOM   4869  N   GLY A 321      61.200  -4.307 101.856  0.72 35.66           N
ATOM   4870  CA  GLY A 321      60.437  -3.092 102.117  0.92 35.67           C
ATOM   4871  C   GLY A 321      59.650  -2.561 100.917  0.21 33.74           C
ATOM   4872  O   GLY A 321      58.426  -2.448 100.969  0.67 32.74           O
ATOM   4873  HA2 GLY A 321      59.808  -3.263 102.835  0.92 35.67           H
ATOM   4874  HA3 GLY A 321      61.045  -2.395 102.408  0.92 35.67           H
ATOM   4875  N   VAL A 322      60.364  -2.252  99.835  1.00 34.53           N
ATOM   4876  CA  VAL A 322      59.804  -1.603  98.646  0.47 31.89           C
ATOM   4877  C   VAL A 322      59.242  -2.666  97.707  0.22 32.37           C
ATOM   4878  O   VAL A 322      59.982  -3.529  97.225  0.54 32.26           O
ATOM   4879  CB  VAL A 322      60.868  -0.756  97.925  0.85 29.60           C
ATOM   4880  CG1 VAL A 322      60.350  -0.247  96.559  0.88 29.22           C
ATOM   4881  CG2 VAL A 322      61.326   0.418  98.792  0.48 32.78           C
ATOM   4882  H   VAL A 322      61.205  -2.414  99.764  1.00 34.53           H
ATOM   4883  HA  VAL A 322      59.077  -1.017  98.913  0.47 31.89           H
ATOM   4884  HB  VAL A 322      61.643  -1.313  97.755  0.85 29.60           H
ATOM   4885 HG11 VAL A 322      61.044   0.281  96.135  0.88 29.22           H
ATOM   4886 HG12 VAL A 322      60.127  -1.009  96.002  0.88 29.22           H
ATOM   4887 HG13 VAL A 322      59.561   0.299  96.704  0.88 29.22           H
ATOM   4888 HG21 VAL A 322      61.993   0.927  98.306  0.48 32.78           H
ATOM   4889 HG22 VAL A 322      60.561   0.980  98.991  0.48 32.78           H
ATOM   4890 HG23 VAL A 322      61.706   0.072  99.615  0.48 32.78           H
ATOM   4891  N   TYR A 323      57.942  -2.584  97.424  0.83 32.43           N
ATOM   4892  CA  TYR A 323      57.225  -3.496  96.542  0.35 32.14           C
ATOM   4893  C   TYR A 323      56.866  -2.818  95.219  0.92 28.58           C
ATOM   4894  O   TYR A 323      56.815  -1.588  95.125  0.65 28.55           O
ATOM   4895  CB  TYR A 323      55.948  -3.999  97.229  0.61 33.25           C
ATOM   4896  CG  TYR A 323      56.176  -5.002  98.337  0.59 35.52           C
ATOM   4897  CD1 TYR A 323      56.374  -6.346  98.050  0.58 35.94           C
ATOM   4898  CD2 TYR A 323      56.193  -4.609  99.671  0.20 36.89           C
ATOM   4899  CE1 TYR A 323      56.589  -7.269  99.053  0.22 38.94           C
ATOM   4900  CE2 TYR A 323      56.405  -5.531 100.685  0.42 38.60           C
ATOM   4901  CZ  TYR A 323      56.604  -6.860 100.367  0.59 40.18           C
ATOM   4902  OH  TYR A 323      56.814  -7.792 101.364  0.53 41.45           O
ATOM   4903  H   TYR A 323      57.432  -1.974  97.752  0.83 32.43           H
ATOM   4904  HA  TYR A 323      57.788  -4.262  96.348  0.35 32.14           H
ATOM   4905  HB2 TYR A 323      55.483  -3.239  97.613  0.61 33.25           H
ATOM   4906  HB3 TYR A 323      55.384  -4.422  96.563  0.61 33.25           H
ATOM   4907  HD1 TYR A 323      56.368  -6.628  97.164  0.58 35.94           H
ATOM   4908  HD2 TYR A 323      56.062  -3.714  99.887  0.20 36.89           H
ATOM   4909  HE1 TYR A 323      56.720  -8.165  98.841  0.22 38.94           H
ATOM   4910  HE2 TYR A 323      56.415  -5.256 101.573  0.42 38.60           H
ATOM   4911  HH  TYR A 323      56.799  -7.416 102.115  0.53 41.45           H
ATOM   4912  N   ASP A 324      56.638  -3.644  94.181  1.00 28.18           N
ATOM   4913  CA  ASP A 324      56.105  -3.206  92.887  0.67 29.31           C
ATOM   4914  C   ASP A 324      54.615  -3.490  92.872  0.56 28.44           C
ATOM   4915  O   ASP A 324      54.211  -4.653  92.859  0.78 29.73           O
ATOM   4916  CB  ASP A 324      56.764  -3.941  91.709  1.00 30.02           C
ATOM   4917  CG  ASP A 324      56.392  -3.359  90.346  0.65 29.03           C
ATOM   4918  OD1 ASP A 324      57.018  -2.357  89.923  0.47 29.77           O
ATOM   4919  OD2 ASP A 324      55.503  -3.913  89.663  0.52 27.88           O
ATOM   4920  H   ASP A 324      56.793  -4.489  94.210  1.00 28.18           H
ATOM   4921  HA  ASP A 324      56.244  -2.252  92.779  0.67 29.31           H
ATOM   4922  HB2 ASP A 324      57.728  -3.886  91.804  1.00 30.02           H
ATOM   4923  HB3 ASP A 324      56.484  -4.870  91.723  1.00 30.02           H
ATOM   4924  N   ILE A 325      53.803  -2.442  92.848  1.00 25.84           N
ATOM   4925  CA  ILE A 325      52.357  -2.583  92.772  1.00 25.07           C
ATOM   4926  C   ILE A 325      51.905  -2.094  91.413  0.92 24.62           C
ATOM   4927  O   ILE A 325      52.231  -0.968  91.010  0.93 25.41           O
ATOM   4928  CB  ILE A 325      51.652  -1.826  93.907  0.89 24.30           C
ATOM   4929  CG1 ILE A 325      52.248  -2.275  95.243  0.75 25.88           C
ATOM   4930  CG2 ILE A 325      50.170  -2.095  93.820  1.00 23.59           C
ATOM   4931  CD1 ILE A 325      51.499  -1.817  96.510  0.91 27.22           C
ATOM   4932  H   ILE A 325      54.071  -1.625  92.876  1.00 25.84           H
ATOM   4933  HA  ILE A 325      52.126  -3.522  92.847  1.00 25.07           H
ATOM   4934  HB  ILE A 325      51.807  -0.875  93.796  0.89 24.30           H
ATOM   4935 HG12 ILE A 325      52.271  -3.245  95.256  0.75 25.88           H
ATOM   4936 HG13 ILE A 325      53.154  -1.932  95.304  0.75 25.88           H
ATOM   4937 HG21 ILE A 325      49.720  -1.619  94.535  1.00 23.59           H
ATOM   4938 HG22 ILE A 325      49.844  -1.786  92.960  1.00 23.59           H
ATOM   4939 HG23 ILE A 325      50.017  -3.049  93.909  1.00 23.59           H
ATOM   4940 HD11 ILE A 325      51.962  -2.157  97.292  0.91 27.22           H
ATOM   4941 HD12 ILE A 325      51.480  -0.848  96.532  0.91 27.22           H
ATOM   4942 HD13 ILE A 325      50.594  -2.166  96.485  0.91 27.22           H
ATOM   4943  N   SER A 326      51.145  -2.938  90.713  0.85 24.86           N
ATOM   4944  CA  SER A 326      50.722  -2.656  89.350  1.00 23.98           C
ATOM   4945  C   SER A 326      49.276  -3.069  89.116  0.70 24.28           C
ATOM   4946  O   SER A 326      48.691  -3.860  89.866  0.82 25.48           O
ATOM   4947  CB  SER A 326      51.626  -3.403  88.352  0.65 24.95           C
ATOM   4948  OG  SER A 326      51.548  -4.803  88.604  0.98 27.34           O
ATOM   4949  H   SER A 326      50.860  -3.692  91.014  0.85 24.86           H
ATOM   4950  HA  SER A 326      50.799  -1.704  89.180  1.00 23.98           H
ATOM   4951  HB2 SER A 326      51.324  -3.223  87.448  0.65 24.95           H
ATOM   4952  HB3 SER A 326      52.543  -3.107  88.466  0.65 24.95           H
ATOM   4953  HG  SER A 326      52.039  -5.220  88.065  0.98 27.34           H
ATOM   4954  N   ASN A 327      48.706  -2.494  88.059  0.89 22.48           N
ATOM   4955  CA  ASN A 327      47.404  -2.914  87.553  0.81 23.44           C
ATOM   4956  C   ASN A 327      47.488  -4.336  87.012  0.92 23.22           C
ATOM   4957  O   ASN A 327      48.358  -4.648  86.207  0.79 22.31           O
ATOM   4958  CB  ASN A 327      46.904  -1.949  86.467  0.87 21.78           C
ATOM   4959  CG  ASN A 327      47.781  -1.937  85.201  0.75 22.65           C
ATOM   4960  OD1 ASN A 327      48.890  -1.421  85.196  1.00 23.00           O
ATOM   4961  ND2 ASN A 327      47.265  -2.498  84.126  1.00 22.43           N
ATOM   4962  H   ASN A 327      49.059  -1.849  87.613  0.89 22.48           H
ATOM   4963  HA  ASN A 327      46.763  -2.907  88.281  0.81 23.44           H
ATOM   4964  HB2 ASN A 327      46.008  -2.210  86.205  0.87 21.78           H
ATOM   4965  HB3 ASN A 327      46.893  -1.049  86.830  0.87 21.78           H
ATOM   4966 HD21 ASN A 327      47.715  -2.516  83.393  1.00 22.43           H
ATOM   4967 HD22 ASN A 327      46.479  -2.845  84.157  1.00 22.43           H
ATOM   4968  N   LYS A 328      46.580  -5.203  87.472  1.00 22.82           N
[truncated: 67,566 more chars]
